# Supplementary material for: Lysine Acetylation in the Proteome of Renal Tubular Epithelial Cells in Diabetic Nephropathy
Source: Front Genet. 2021 Nov 25;12:767135. doi: 10.3389/fgene.2021.767135 (PMC8657754; doi:10.3389/fgene.2021.767135)
Supplement: Supplementary file 2 [file Table1.xls]

## Sheet: Summary
Global proteome
Header line description of table 1			Table 1. MS/MS spectrum database search analysis summary
Total spectrum	Number of spectrum produced by mass spectrometer
Matched spectrum	Number of spectrum matched with alignment protein		Total spectrums	Matched spectrums	Peptides	Unique peptides	Identified proteins	Quantifiable proteins
Peptides	Number of peptides which spectrum hit		300530	103789	62176	59969	7161	6924
Unique peptides	Number of unique peptides which spectrums hit
Identified proteins	Number of proteins detected by spectrum search analysis
Quantifiable proteins	Number of proteins quantifiable		Table 2. Differentially expressed protein summary
Header line description of worksheet "Protein_quant"			Compare group	Regulated type	fold change >1.2	fold change >1.3	fold change >1.5	fold change >2
Protein accession	Protein accession number of database used for search		HG/NG	Up-regulated	252	48	1	0
Protein description	Protein functional description			Down-regulated	204	86	19	1
Gene name	Name of the gene associated to the protein sequence
MW [kDa]	Protein molecular weight, unit [kDa]
Coverage [%]	Percent of identified peptdie sequence covering in protein sequence
Peptides	Number of peptides which spectrum hit
Unique peptides	Number of unique peptides which spectrums hit
PSMs	Number of spectrum which protein matched
Header line description of worksheet "Peptide_quant"
ID	Identified peptide index number
Sequence	Identified peptide amino acid sequence
Protein accession	Protein accession number of database used for search
Protein description	Protein functional description
Charge	The charge-state of the peptide
m/z	The recalibrated mass-over-charge value of the peptide
Mass error [ppm]	Parts per million ratio of peptide mass error between the theory and practice
PEP	The maximal posterior error probability for peptides
Length	Identified peptide amino acid length
Proteins	Identifiers of proteins contained in the protein group
Score	Andromeda score for the best associated MS/MS spectrum
Unique [yes/no]	The peptide is or no unique to a single protein group

## Sheet: Quantifiable proteins
Protein accession	Protein description	Gene name	MW [kDa]	Coverage [%]	Peptides	Unique peptides	PSMs	HG_1	HG_2	HG_3	NG_1	NG_2	NG_3	HG/NG Ratio	HG/NG P value	Qvalue（FDR）	K	Increase	Decrease	Log FC		differentially expressed proteins
P17182	Alpha-enolase OS=Mus musculus OX=10090 GN=Eno1 PE=1 SV=3	Eno1	47.14	63.6	20	17	85	1.119	1.114	1.115	0.893	0.889	0.887	1.254	7.63549e-08	0.000511832	1	FALSE	FALSE	0.326537		1/1.3 (decrease)		1.3 (increase)
Q9CX34	Protein SGT1 homolog OS=Mus musculus OX=10090 GN=Sugt1 PE=1 SV=3	Sugt1	38.158	62.5	19	19	31	1.09	1.081	1.088	0.912	0.914	0.912	1.19	3.05737e-07	0.000511832	2	FALSE	FALSE	0.250962		86		48
Q01237	3-hydroxy-3-methylglutaryl-coenzyme A reductase OS=Mus musculus OX=10090 GN=Hmgcr PE=1 SV=3	Hmgcr	97.039	18.5	13	13	17	0.785	0.771	0.782	1.222	1.203	1.219	0.642	4.44089e-07	0.000511832	3	FALSE	TRUE	-0.639355
P02468	Laminin subunit gamma-1 OS=Mus musculus OX=10090 GN=Lamc1 PE=1 SV=2	Lamc1	177.3	24.5	33	33	46	0.895	0.886	0.884	1.114	1.115	1.116	0.797	4.86518e-07	0.000511832	4	FALSE	FALSE	-0.327348
Q8R4X3	RNA-binding protein 12 OS=Mus musculus OX=10090 GN=Rbm12 PE=1 SV=3	Rbm12	102.8	9.9	9	9	9	1.125	1.116	1.122	0.869	0.859	0.868	1.295	4.87953e-07	0.000511832	5	FALSE	FALSE	0.372952
P35951	Low-density lipoprotein receptor OS=Mus musculus OX=10090 GN=Ldlr PE=1 SV=2	Ldlr	94.946	31.7	21	20	34	0.746	0.747	0.754	1.277	1.241	1.262	0.594	5.24962e-07	0.000511832	6	FALSE	TRUE	-0.751465
Q8CFE6	Sodium-coupled neutral amino acid transporter 2 OS=Mus musculus OX=10090 GN=Slc38a2 PE=1 SV=1	Slc38a2	55.503	17.5	6	6	13	0.698	0.706	0.711	1.287	1.327	1.292	0.541	6.2402e-07	0.000511832	7	FALSE	TRUE	-0.8863
Q69ZN7	Myoferlin OS=Mus musculus OX=10090 GN=Myof PE=1 SV=2	Myof	233.32	61.1	108	105	274	0.933	0.933	0.928	1.071	1.072	1.066	0.871	6.30435e-07	0.000511832	8	FALSE	FALSE	-0.199255
Q9QYJ3	DnaJ homolog subfamily B member 1 OS=Mus musculus OX=10090 GN=Dnajb1 PE=1 SV=3	Dnajb1	38.167	27.6	10	10	11	1.073	1.077	1.071	0.944	0.939	0.939	1.141	6.65293e-07	0.000511832	9	FALSE	FALSE	0.190299
O70435	Proteasome subunit alpha type-3 OS=Mus musculus OX=10090 GN=Psma3 PE=1 SV=3	Psma3	28.405	38.8	10	10	21	1.1	1.109	1.099	0.893	0.891	0.9	1.232	9.67591e-07	0.000593009	10	FALSE	FALSE	0.301002
P62908	40S ribosomal protein S3 OS=Mus musculus OX=10090 GN=Rps3 PE=1 SV=1	Rps3	26.674	68.7	16	16	50	1.068	1.065	1.072	0.941	0.938	0.935	1.139	1.02619e-06	0.000593009	11	FALSE	FALSE	0.187768
P80315	T-complex protein 1 subunit delta OS=Mus musculus OX=10090 GN=Cct4 PE=1 SV=3	Cct4	58.066	49.2	23	23	42	1.076	1.068	1.076	0.928	0.927	0.932	1.155	1.08668e-06	0.000593009	12	FALSE	FALSE	0.207893
P46471	26S proteasome regulatory subunit 7 OS=Mus musculus OX=10090 GN=Psmc2 PE=1 SV=5	Psmc2	48.647	46.4	16	16	28	1.078	1.068	1.072	0.936	0.933	0.934	1.148	1.11339e-06	0.000593009	13	FALSE	FALSE	0.199123
Q9QYB5	Gamma-adducin OS=Mus musculus OX=10090 GN=Add3 PE=1 SV=2	Add3	78.776	23.7	13	13	15	1.045	1.052	1.051	0.95	0.949	0.948	1.106	1.30503e-06	0.000612649	14	FALSE	FALSE	0.145351
Q61207	Prosaposin OS=Mus musculus OX=10090 GN=Psap PE=1 SV=2	Psap	61.422	43.4	21	21	45	0.874	0.863	0.878	1.138	1.148	1.139	0.764	1.32723e-06	0.000612649	15	FALSE	TRUE	-0.388355
P29341	Polyadenylate-binding protein 1 OS=Mus musculus OX=10090 GN=Pabpc1 PE=1 SV=2	Pabpc1	70.67	36.5	23	23	58	1.052	1.059	1.052	0.946	0.949	0.946	1.113	1.62064e-06	0.000701332	16	FALSE	FALSE	0.154454
P29268	CCN family member 2 OS=Mus musculus OX=10090 GN=Ccn2 PE=2 SV=3	Ccn2	37.824	58.3	17	17	24	0.801	0.793	0.813	1.219	1.192	1.206	0.665	1.92703e-06	0.000769942	17	FALSE	TRUE	-0.588574
Q01853	Transitional endoplasmic reticulum ATPase OS=Mus musculus OX=10090 GN=Vcp PE=1 SV=4	Vcp	89.321	56.5	35	35	81	1.053	1.057	1.057	0.944	0.944	0.951	1.116	2.45407e-06	0.000769942	18	FALSE	FALSE	0.158337
P70180	Atrial natriuretic peptide receptor 3 OS=Mus musculus OX=10090 GN=Npr3 PE=1 SV=3	Npr3	59.807	13.4	6	6	7	0.822	0.835	0.815	1.187	1.201	1.176	0.694	2.5486e-06	0.000769942	19	FALSE	TRUE	-0.526992
P09411	Phosphoglycerate kinase 1 OS=Mus musculus OX=10090 GN=Pgk1 PE=1 SV=4	Pgk1	44.55	62.8	25	25	76	1.126	1.138	1.15	0.858	0.847	0.847	1.338	2.57268e-06	0.000769942	20	TRUE	FALSE	0.420078
P70202	Latexin OS=Mus musculus OX=10090 GN=Lxn PE=1 SV=2	Lxn	25.492	4.1	1	1	1	1.087	1.093	1.085	0.911	0.908	0.92	1.192	2.6151e-06	0.000769942	21	FALSE	FALSE	0.253384
P32233	Developmentally-regulated GTP-binding protein 1 OS=Mus musculus OX=10090 GN=Drg1 PE=1 SV=1	Drg1	40.512	31.3	9	9	14	1.101	1.112	1.112	0.895	0.882	0.883	1.25	2.63418e-06	0.000769942	22	FALSE	FALSE	0.321928
P42932	T-complex protein 1 subunit theta OS=Mus musculus OX=10090 GN=Cct8 PE=1 SV=3	Cct8	59.555	63.5	30	30	75	1.063	1.075	1.073	0.938	0.938	0.937	1.141	2.8953e-06	0.000769942	23	FALSE	FALSE	0.190299
P54775	26S proteasome regulatory subunit 6B OS=Mus musculus OX=10090 GN=Psmc4 PE=1 SV=2	Psmc4	47.408	51.7	20	20	27	1.094	1.106	1.097	0.891	0.904	0.895	1.226	2.94395e-06	0.000769942	24	FALSE	FALSE	0.293959
Q9EQG7	Ectonucleotide pyrophosphatase/phosphodiesterase family member 5 OS=Mus musculus OX=10090 GN=Enpp5 PE=1 SV=3	Enpp5	54.386	28.1	11	11	19	0.893	0.884	0.889	1.122	1.102	1.111	0.799	3.01752e-06	0.000769942	25	FALSE	FALSE	-0.323733
Q5XG71	Small subunit processome component 20 homolog OS=Mus musculus OX=10090 GN=Utp20 PE=1 SV=2	Utp20	317.74	19.8	47	47	65	0.933	0.938	0.941	1.067	1.067	1.075	0.876	3.02002e-06	0.000769942	26	FALSE	FALSE	-0.190997
P16858	Glyceraldehyde-3-phosphate dehydrogenase OS=Mus musculus OX=10090 GN=Gapdh PE=1 SV=2	Gapdh	35.81	68.5	16	16	112	1.094	1.088	1.097	0.913	0.91	0.9	1.204	3.05049e-06	0.000769942	27	FALSE	FALSE	0.267835
Q64735	Complement component receptor 1-like protein OS=Mus musculus OX=10090 GN=Cr1l PE=1 SV=1	Cr1l	53.762	14.5	7	7	7	0.88	0.868	0.866	1.101	1.114	1.116	0.785	3.20728e-06	0.000769942	28	FALSE	FALSE	-0.349235
Q9QXX0	Protein jagged-1 OS=Mus musculus OX=10090 GN=Jag1 PE=1 SV=1	Jag1	134.16	5.3	5	5	6	0.657	0.649	0.62	1.308	1.312	1.28	0.494	3.32072e-06	0.000769942	29	FALSE	TRUE	-1.01742
Q6PDN3	Myosin light chain kinase, smooth muscle OS=Mus musculus OX=10090 GN=Mylk PE=1 SV=3	Mylk	212.92	31.6	49	49	65	0.935	0.932	0.927	1.068	1.059	1.067	0.875	3.37368e-06	0.000769942	30	FALSE	FALSE	-0.192645
Q6Y7W8	GRB10-interacting GYF protein 2 OS=Mus musculus OX=10090 GN=Gigyf2 PE=1 SV=2	Gigyf2	149.19	17.6	19	19	24	1.087	1.079	1.088	0.918	0.912	0.924	1.182	3.44717e-06	0.000769942	31	FALSE	FALSE	0.24123
Q9D0F9	Phosphoglucomutase-1 OS=Mus musculus OX=10090 GN=Pgm1 PE=1 SV=4	Pgm1	61.417	38.1	18	18	23	1.112	1.123	1.1	0.874	0.871	0.88	1.27	3.65596e-06	0.000791058	32	FALSE	FALSE	0.344828
O35326	Serine/arginine-rich splicing factor 5 OS=Mus musculus OX=10090 GN=Srsf5 PE=1 SV=2	Srsf5	30.891	27.9	7	6	15	1.073	1.087	1.082	0.929	0.922	0.924	1.168	3.85823e-06	0.000809527	33	FALSE	FALSE	0.22404
Q8CFI7	DNA-directed RNA polymerase II subunit RPB2 OS=Mus musculus OX=10090 GN=Polr2b PE=1 SV=2	Polr2b	133.91	35.4	37	37	55	1.038	1.038	1.041	0.97	0.964	0.968	1.074	4.13684e-06	0.000842455	34	FALSE	FALSE	0.102994
Q9DBG7	Signal recognition particle receptor subunit alpha OS=Mus musculus OX=10090 GN=Srpra PE=1 SV=1	Srpra	69.622	28.6	16	16	26	0.96	0.956	0.958	1.039	1.045	1.038	0.921	4.35983e-06	0.000862499	35	FALSE	FALSE	-0.118727
Q64277	ADP-ribosyl cyclase/cyclic ADP-ribose hydrolase 2 OS=Mus musculus OX=10090 GN=Bst1 PE=1 SV=1	Bst1	34.616	44.1	11	11	33	0.879	0.868	0.875	1.129	1.113	1.139	0.776	4.9401e-06	0.000906766	36	FALSE	FALSE	-0.365871
Q61543	Golgi apparatus protein 1 OS=Mus musculus OX=10090 GN=Glg1 PE=1 SV=1	Glg1	133.73	39.6	40	40	79	1.081	1.093	1.085	0.914	0.917	0.904	1.192	5.37363e-06	0.000906766	37	FALSE	FALSE	0.253384
Q8C5W0	Calmin OS=Mus musculus OX=10090 GN=Clmn PE=1 SV=2	Clmn	117.23	47.1	34	34	51	0.958	0.95	0.956	1.043	1.046	1.042	0.915	5.56456e-06	0.000906766	38	FALSE	FALSE	-0.128156
P17751	Triosephosphate isomerase OS=Mus musculus OX=10090 GN=Tpi1 PE=1 SV=5	Tpi1	26.712	73.1	14	14	53	1.134	1.16	1.144	0.844	0.863	0.851	1.344	5.7378e-06	0.000906766	39	TRUE	FALSE	0.426533
Q9EPL8	Importin-7 OS=Mus musculus OX=10090 GN=Ipo7 PE=1 SV=2	Ipo7	119.49	22.5	17	17	25	1.064	1.064	1.058	0.921	0.932	0.931	1.144	5.78703e-06	0.000906766	40	FALSE	FALSE	0.194087
Q02053	Ubiquitin-like modifier-activating enzyme 1 OS=Mus musculus OX=10090 GN=Uba1 PE=1 SV=1	Uba1	117.81	40.2	32	32	52	1.081	1.074	1.075	0.921	0.921	0.933	1.164	5.79463e-06	0.000906766	41	FALSE	FALSE	0.219091
P62192	26S proteasome regulatory subunit 4 OS=Mus musculus OX=10090 GN=Psmc1 PE=1 SV=1	Psmc1	49.184	43.6	19	19	29	1.111	1.107	1.108	0.878	0.885	0.899	1.249	5.90961e-06	0.000906766	42	FALSE	FALSE	0.320773
P20029	Endoplasmic reticulum chaperone BiP OS=Mus musculus OX=10090 GN=Hspa5 PE=1 SV=3	Hspa5	72.421	62.9	42	39	175	0.961	0.961	0.968	1.041	1.042	1.043	0.925	5.95422e-06	0.000906766	43	FALSE	FALSE	-0.112475
Q9WUA2	Phenylalanine--tRNA ligase beta subunit OS=Mus musculus OX=10090 GN=Farsb PE=1 SV=2	Farsb	65.696	35.1	17	17	25	1.074	1.072	1.086	0.927	0.921	0.929	1.164	6.03374e-06	0.000906766	44	FALSE	FALSE	0.219091
Q60751	Insulin-like growth factor 1 receptor OS=Mus musculus OX=10090 GN=Igf1r PE=1 SV=3	Igf1r	155.79	29.6	32	29	50	0.889	0.894	0.894	1.12	1.117	1.096	0.803	6.4537e-06	0.000906766	45	FALSE	FALSE	-0.316528
O08553	Dihydropyrimidinase-related protein 2 OS=Mus musculus OX=10090 GN=Dpysl2 PE=1 SV=2	Dpysl2	62.277	53.7	20	20	40	1.071	1.08	1.084	0.92	0.93	0.929	1.164	6.74302e-06	0.000906766	46	FALSE	FALSE	0.219091
A2ALU4	Protein Shroom2 OS=Mus musculus OX=10090 GN=Shroom2 PE=1 SV=1	Shroom2	164.7	40	42	42	57	0.925	0.925	0.928	1.086	1.086	1.07	0.857	6.88633e-06	0.000906766	47	FALSE	FALSE	-0.222633
Q3V3R4	Integrin alpha-1 OS=Mus musculus OX=10090 GN=Itga1 PE=1 SV=2	Itga1	130.81	18.9	20	20	24	0.865	0.874	0.864	1.121	1.146	1.118	0.769	7.00496e-06	0.000906766	48	FALSE	TRUE	-0.378944
P97372	Proteasome activator complex subunit 2 OS=Mus musculus OX=10090 GN=Psme2 PE=1 SV=4	Psme2	27.057	34.7	9	9	14	1.061	1.071	1.069	0.92	0.929	0.931	1.151	7.02026e-06	0.000906766	49	FALSE	FALSE	0.202888
P51655	Glypican-4 OS=Mus musculus OX=10090 GN=Gpc4 PE=1 SV=2	Gpc4	62.586	39.3	17	15	23	0.81	0.823	0.814	1.187	1.156	1.201	0.69	7.10174e-06	0.000906766	50	FALSE	TRUE	-0.535332
Q61147	Ceruloplasmin OS=Mus musculus OX=10090 GN=Cp PE=1 SV=2	Cp	121.15	41.7	37	35	66	0.896	0.913	0.9	1.096	1.086	1.092	0.827	7.12265e-06	0.000906766	51	FALSE	FALSE	-0.274041
P80316	T-complex protein 1 subunit epsilon OS=Mus musculus OX=10090 GN=Cct5 PE=1 SV=1	Cct5	59.623	56.4	29	29	56	1.068	1.068	1.062	0.938	0.946	0.934	1.135	7.20493e-06	0.000906766	52	FALSE	FALSE	0.182692
Q62048	Astrocytic phosphoprotein PEA-15 OS=Mus musculus OX=10090 GN=Pea15 PE=1 SV=1	Pea15	15.054	49.2	5	5	11	1.104	1.101	1.106	0.884	0.887	0.904	1.238	7.24494e-06	0.000906766	53	FALSE	FALSE	0.308011
Q9JLI8	Squamous cell carcinoma antigen recognized by T-cells 3 OS=Mus musculus OX=10090 GN=Sart3 PE=1 SV=1	Sart3	109.62	23.9	19	19	30	1.081	1.065	1.081	0.922	0.924	0.925	1.165	7.26173e-06	0.000906766	54	FALSE	FALSE	0.22033
Q91VZ6	Stromal membrane-associated protein 1 OS=Mus musculus OX=10090 GN=Smap1 PE=1 SV=1	Smap1	47.66	6.6	3	3	3	1.092	1.106	1.104	0.895	0.91	0.896	1.223	7.27165e-06	0.000906766	55	FALSE	FALSE	0.290424
Q61391	Neprilysin OS=Mus musculus OX=10090 GN=Mme PE=1 SV=3	Mme	85.701	47.5	32	32	84	0.887	0.882	0.893	1.133	1.113	1.108	0.794	7.33539e-06	0.000906766	56	FALSE	FALSE	-0.332789
Q6ZWV3	60S ribosomal protein L10 OS=Mus musculus OX=10090 GN=Rpl10 PE=1 SV=3	Rpl10	24.604	30.8	5	5	16	1.104	1.092	1.088	0.913	0.901	0.913	1.204	7.46471e-06	0.000906766	57	FALSE	FALSE	0.267835
P28474	Alcohol dehydrogenase class-3 OS=Mus musculus OX=10090 GN=Adh5 PE=1 SV=3	Adh5	39.547	38.5	12	12	15	1.081	1.08	1.094	0.926	0.916	0.926	1.176	7.92531e-06	0.000941894	58	FALSE	FALSE	0.233888
Q8BFY6	Peflin OS=Mus musculus OX=10090 GN=Pef1 PE=1 SV=1	Pef1	29.227	15.6	4	4	5	1.059	1.062	1.062	0.937	0.946	0.933	1.13	8.20176e-06	0.000941894	59	FALSE	FALSE	0.176323
P62855	40S ribosomal protein S26 OS=Mus musculus OX=10090 GN=Rps26 PE=1 SV=3	Rps26	13.015	37.4	4	4	9	1.094	1.097	1.082	0.912	0.92	0.906	1.195	8.21807e-06	0.000941894	60	FALSE	FALSE	0.257011
Q60634	Flotillin-2 OS=Mus musculus OX=10090 GN=Flot2 PE=1 SV=2	Flot2	47.037	47.7	19	19	34	0.966	0.966	0.966	1.035	1.027	1.031	0.937	8.33613e-06	0.000941894	61	FALSE	FALSE	-0.093879
Q09143	High affinity cationic amino acid transporter 1 OS=Mus musculus OX=10090 GN=Slc7a1 PE=1 SV=1	Slc7a1	67.091	16.1	9	9	12	0.736	0.746	0.764	1.284	1.239	1.226	0.599	8.56285e-06	0.000941894	62	FALSE	TRUE	-0.739372
P01027	Complement C3 OS=Mus musculus OX=10090 GN=C3 PE=1 SV=3	C3	186.48	31.9	47	42	51	0.867	0.846	0.867	1.155	1.164	1.14	0.746	8.66801e-06	0.000941894	63	FALSE	TRUE	-0.422752
Q9R1J0	Sterol-4-alpha-carboxylate 3-dehydrogenase, decarboxylating OS=Mus musculus OX=10090 GN=Nsdhl PE=1 SV=1	Nsdhl	40.685	48.6	15	15	39	0.92	0.933	0.934	1.072	1.074	1.07	0.867	8.73029e-06	0.000941894	64	FALSE	FALSE	-0.205896
Q60604	Adseverin OS=Mus musculus OX=10090 GN=Scin PE=1 SV=3	Scin	80.253	41.3	22	22	36	0.915	0.914	0.907	1.101	1.089	1.08	0.837	8.84216e-06	0.000941894	65	FALSE	FALSE	-0.2567
Q9QXS1	Plectin OS=Mus musculus OX=10090 GN=Plec PE=1 SV=3	Plec	534.18	49.8	204	203	369	0.952	0.957	0.958	1.047	1.046	1.039	0.915	8.98352e-06	0.000942453	66	FALSE	FALSE	-0.128156
O70475	UDP-glucose 6-dehydrogenase OS=Mus musculus OX=10090 GN=Ugdh PE=1 SV=1	Ugdh	54.831	19.9	8	8	13	1.176	1.181	1.17	0.833	0.807	0.841	1.422	1.02847e-05	0.00106107	67	TRUE	FALSE	0.507921
P55012	Solute carrier family 12 member 2 OS=Mus musculus OX=10090 GN=Slc12a2 PE=1 SV=2	Slc12a2	131.03	24.8	25	25	39	0.884	0.876	0.856	1.134	1.136	1.135	0.768	1.04207e-05	0.00106107	68	FALSE	TRUE	-0.380822
P62242	40S ribosomal protein S8 OS=Mus musculus OX=10090 GN=Rps8 PE=1 SV=2	Rps8	24.205	46.2	9	9	33	1.048	1.056	1.052	0.942	0.952	0.944	1.112	1.08248e-05	0.00107149	69	FALSE	FALSE	0.153157
P57716	Nicastrin OS=Mus musculus OX=10090 GN=Ncstn PE=1 SV=3	Ncstn	78.491	14	8	8	12	0.928	0.925	0.919	1.082	1.078	1.065	0.86	1.09496e-05	0.00107149	70	FALSE	FALSE	-0.217591
P05064	Fructose-bisphosphate aldolase A OS=Mus musculus OX=10090 GN=Aldoa PE=1 SV=2	Aldoa	39.355	73.4	22	18	85	1.098	1.104	1.112	0.903	0.882	0.896	1.236	1.1085e-05	0.00107149	71	FALSE	FALSE	0.305679
Q99JI4	26S proteasome non-ATPase regulatory subunit 6 OS=Mus musculus OX=10090 GN=Psmd6 PE=1 SV=1	Psmd6	45.536	34.4	14	14	26	1.1	1.119	1.09	0.895	0.897	0.896	1.231	1.13454e-05	0.00107149	72	FALSE	FALSE	0.299831
Q8R0A0	General transcription factor IIF subunit 2 OS=Mus musculus OX=10090 GN=Gtf2f2 PE=1 SV=1	Gtf2f2	28.381	42.6	10	10	11	1.099	1.088	1.084	0.918	0.909	0.901	1.199	1.15876e-05	0.00107149	73	FALSE	FALSE	0.261832
O35566	CD151 antigen OS=Mus musculus OX=10090 GN=Cd151 PE=1 SV=2	Cd151	28.246	28.9	7	7	13	0.824	0.84	0.819	1.161	1.206	1.187	0.699	1.16303e-05	0.00107149	74	FALSE	TRUE	-0.516636
Q8BGF3	WD repeat-containing protein 92 OS=Mus musculus OX=10090 GN=Wdr92 PE=1 SV=1	Wdr92	39.79	28	7	7	8	1.095	1.101	1.084	0.917	0.922	0.931	1.184	1.19024e-05	0.00107149	75	FALSE	FALSE	0.243669
P18760	Cofilin-1 OS=Mus musculus OX=10090 GN=Cfl1 PE=1 SV=3	Cfl1	18.559	79.5	16	14	54	1.053	1.056	1.06	0.935	0.931	0.944	1.128	1.19306e-05	0.00107149	76	FALSE	FALSE	0.173767
P97429	Annexin A4 OS=Mus musculus OX=10090 GN=Anxa4 PE=1 SV=4	Anxa4	35.915	42.9	13	12	34	1.064	1.066	1.076	0.94	0.944	0.933	1.138	1.19906e-05	0.00107149	77	FALSE	FALSE	0.186501
Q99PT1	Rho GDP-dissociation inhibitor 1 OS=Mus musculus OX=10090 GN=Arhgdia PE=1 SV=3	Arhgdia	23.407	74	12	12	26	1.075	1.098	1.083	0.915	0.908	0.91	1.191	1.20705e-05	0.00107149	78	FALSE	FALSE	0.252173
Q61609	Sodium-dependent phosphate transporter 1 OS=Mus musculus OX=10090 GN=Slc20a1 PE=1 SV=1	Slc20a1	74.152	4.6	3	3	4	0.798	0.821	0.834	1.21	1.184	1.193	0.684	1.22261e-05	0.00107156	79	FALSE	TRUE	-0.547932
P20444	Protein kinase C alpha type OS=Mus musculus OX=10090 GN=Prkca PE=1 SV=3	Prkca	76.851	23.8	15	15	21	0.932	0.939	0.934	1.061	1.076	1.076	0.873	1.25995e-05	0.00108528	80	FALSE	FALSE	-0.195946
P97371	Proteasome activator complex subunit 1 OS=Mus musculus OX=10090 GN=Psme1 PE=1 SV=2	Psme1	28.673	45	11	11	17	1.091	1.105	1.104	0.898	0.894	0.913	1.22	1.26961e-05	0.00108528	81	FALSE	FALSE	0.286881
P97355	Spermine synthase OS=Mus musculus OX=10090 GN=Sms PE=1 SV=1	Sms	41.313	2.5	1	1	1	1.154	1.149	1.124	0.871	0.853	0.851	1.331	1.30309e-05	0.00110032	82	TRUE	FALSE	0.412511
Q8C0C7	Phenylalanine--tRNA ligase alpha subunit OS=Mus musculus OX=10090 GN=Farsa PE=1 SV=1	Farsa	57.598	39.2	15	15	24	1.087	1.076	1.08	0.912	0.928	0.913	1.178	1.34947e-05	0.00110532	83	FALSE	FALSE	0.23634
P27546	Microtubule-associated protein 4 OS=Mus musculus OX=10090 GN=Map4 PE=1 SV=3	Map4	117.43	29.2	25	25	37	1.079	1.086	1.09	0.904	0.914	0.923	1.188	1.37042e-05	0.00110532	84	FALSE	FALSE	0.248535
P50580	Proliferation-associated protein 2G4 OS=Mus musculus OX=10090 GN=Pa2g4 PE=1 SV=3	Pa2g4	43.698	47.7	18	18	43	1.116	1.118	1.132	0.892	0.869	0.87	1.279	1.3835e-05	0.00110532	85	FALSE	FALSE	0.355016
P11983	T-complex protein 1 subunit alpha OS=Mus musculus OX=10090 GN=Tcp1 PE=1 SV=3	Tcp1	60.448	47.3	22	22	49	1.053	1.058	1.06	0.936	0.94	0.949	1.122	1.40111e-05	0.00110532	86	FALSE	FALSE	0.166073
P63038	60 kDa heat shock protein, mitochondrial OS=Mus musculus OX=10090 GN=Hspd1 PE=1 SV=1	Hspd1	60.955	76.6	37	37	212	0.964	0.962	0.956	1.042	1.05	1.046	0.918	1.40687e-05	0.00110532	87	FALSE	FALSE	-0.123434
Q6ZWQ0	Nesprin-2 OS=Mus musculus OX=10090 GN=Syne2 PE=1 SV=2	Syne2	782.72	33.7	183	183	247	0.954	0.941	0.946	1.05	1.052	1.054	0.9	1.43021e-05	0.00110532	88	FALSE	FALSE	-0.152003
Q91VU0	Protein FAM3C OS=Mus musculus OX=10090 GN=Fam3c PE=1 SV=1	Fam3c	24.752	60.4	13	13	22	1.096	1.109	1.106	0.901	0.888	0.877	1.242	1.45719e-05	0.00110532	89	FALSE	FALSE	0.312665
Q8R1N4	NudC domain-containing protein 3 OS=Mus musculus OX=10090 GN=Nudcd3 PE=1 SV=3	Nudcd3	40.89	17.6	7	7	8	1.067	1.071	1.069	0.913	0.918	0.931	1.161	1.45825e-05	0.00110532	90	FALSE	FALSE	0.215368
P40240	CD9 antigen OS=Mus musculus OX=10090 GN=Cd9 PE=1 SV=2	Cd9	25.258	27	4	4	10	0.88	0.899	0.889	1.098	1.119	1.1	0.804	1.46514e-05	0.00110532	91	FALSE	FALSE	-0.314733
Q9CQC6	Basic leucine zipper and W2 domain-containing protein 1 OS=Mus musculus OX=10090 GN=Bzw1 PE=1 SV=1	Bzw1	48.043	24.1	12	12	16	1.046	1.042	1.038	0.939	0.948	0.948	1.103	1.46961e-05	0.00110532	92	FALSE	FALSE	0.141433
O08663	Methionine aminopeptidase 2 OS=Mus musculus OX=10090 GN=Metap2 PE=1 SV=1	Metap2	52.921	30.8	11	11	14	0.85	0.852	0.822	1.164	1.176	1.152	0.723	1.533e-05	0.00110532	93	FALSE	TRUE	-0.467932
Q9CRA5	Golgi phosphoprotein 3 OS=Mus musculus OX=10090 GN=Golph3 PE=1 SV=1	Golph3	33.752	11.7	3	3	5	1.132	1.106	1.1	0.891	0.893	0.894	1.246	1.54717e-05	0.00110532	94	FALSE	FALSE	0.317304
Q9WUK2	Eukaryotic translation initiation factor 4H OS=Mus musculus OX=10090 GN=Eif4h PE=1 SV=3	Eif4h	27.341	17.3	4	4	8	1.182	1.167	1.144	0.852	0.828	0.829	1.392	1.55931e-05	0.00110532	95	TRUE	FALSE	0.477159
Q07076	Annexin A7 OS=Mus musculus OX=10090 GN=Anxa7 PE=1 SV=2	Anxa7	49.925	20.3	9	9	14	1.089	1.072	1.071	0.922	0.93	0.929	1.162	1.56137e-05	0.00110532	96	FALSE	FALSE	0.21661
E9PVX6	Proliferation marker protein Ki-67 OS=Mus musculus OX=10090 GN=Mki67 PE=1 SV=1	Mki67	350.86	42.9	105	105	156	1.052	1.064	1.058	0.941	0.933	0.944	1.126	1.56286e-05	0.00110532	97	FALSE	FALSE	0.171207
Q60847	Collagen alpha-1(XII) chain OS=Mus musculus OX=10090 GN=Col12a1 PE=2 SV=3	Col12a1	340.21	8.4	22	22	22	0.877	0.854	0.868	1.144	1.116	1.138	0.765	1.56443e-05	0.00110532	98	FALSE	TRUE	-0.386468
Q5SWW4	Mediator of RNA polymerase II transcription subunit 13 OS=Mus musculus OX=10090 GN=Med13 PE=1 SV=1	Med13	238.59	6.7	9	9	10	1.062	1.052	1.044	0.929	0.928	0.931	1.133	1.5822e-05	0.00110658	99	FALSE	FALSE	0.180148
P20152	Vimentin OS=Mus musculus OX=10090 GN=Vim PE=1 SV=3	Vim	53.687	65	28	23	48	0.875	0.853	0.854	1.134	1.159	1.13	0.754	1.62779e-05	0.00112708	100	FALSE	TRUE	-0.407364
E9PVA8	eIF-2-alpha kinase activator GCN1 OS=Mus musculus OX=10090 GN=Gcn1 PE=1 SV=1	Gcn1	293.02	22.9	58	58	75	1.102	1.097	1.077	0.907	0.899	0.908	1.207	1.65638e-05	0.00113552	101	FALSE	FALSE	0.271426
O70492	Sorting nexin-3 OS=Mus musculus OX=10090 GN=Snx3 PE=1 SV=3	Snx3	18.757	47.5	7	5	12	0.934	0.916	0.927	1.08	1.076	1.087	0.856	1.71521e-05	0.00115388	102	FALSE	FALSE	-0.224317
P11499	Heat shock protein HSP 90-beta OS=Mus musculus OX=10090 GN=Hsp90ab1 PE=1 SV=3	Hsp90ab1	83.28	54.8	37	27	146	1.07	1.084	1.093	0.922	0.923	0.928	1.171	1.71649e-05	0.00115388	103	FALSE	FALSE	0.227741
Q64727	Vinculin OS=Mus musculus OX=10090 GN=Vcl PE=1 SV=4	Vcl	116.72	49.1	49	49	98	1.03	1.033	1.036	0.968	0.973	0.974	1.063	1.76655e-05	0.00117611	104	FALSE	FALSE	0.0881416
Q6P9J9	Anoctamin-6 OS=Mus musculus OX=10090 GN=Ano6 PE=1 SV=1	Ano6	106.25	22.7	17	17	30	0.886	0.901	0.908	1.108	1.114	1.096	0.812	1.79964e-05	0.00118673	105	FALSE	FALSE	-0.300448
Q8K2Z4	Condensin complex subunit 1 OS=Mus musculus OX=10090 GN=Ncapd2 PE=1 SV=2	Ncapd2	155.66	24.4	28	28	32	1.082	1.07	1.074	0.929	0.924	0.94	1.155	1.82357e-05	0.00119117	106	FALSE	FALSE	0.207893
A2AGT5	Cytoskeleton-associated protein 5 OS=Mus musculus OX=10090 GN=Ckap5 PE=1 SV=1	Ckap5	225.63	23.3	41	41	50	1.042	1.038	1.035	0.96	0.968	0.965	1.077	1.85621e-05	0.00119205	107	FALSE	FALSE	0.107018
Q8BJY1	26S proteasome non-ATPase regulatory subunit 5 OS=Mus musculus OX=10090 GN=Psmd5 PE=1 SV=4	Psmd5	55.971	24.2	10	10	11	1.072	1.054	1.06	0.926	0.931	0.934	1.142	1.86427e-05	0.00119205	108	FALSE	FALSE	0.191563
P63028	Translationally-controlled tumor protein OS=Mus musculus OX=10090 GN=Tpt1 PE=1 SV=1	Tpt1	19.462	32	5	5	15	1.123	1.144	1.124	0.883	0.866	0.855	1.302	1.87804e-05	0.00119205	109	TRUE	FALSE	0.380729
P54227	Stathmin OS=Mus musculus OX=10090 GN=Stmn1 PE=1 SV=2	Stmn1	17.274	49.7	9	7	19	1.088	1.116	1.098	0.88	0.895	0.892	1.238	1.91227e-05	0.00119205	110	FALSE	FALSE	0.308011
Q9Z0L8	Gamma-glutamyl hydrolase OS=Mus musculus OX=10090 GN=Ggh PE=1 SV=2	Ggh	35.469	29.3	9	9	18	1.092	1.111	1.127	0.886	0.879	0.888	1.255	1.91286e-05	0.00119205	111	FALSE	FALSE	0.327687
Q9D8N0	Elongation factor 1-gamma OS=Mus musculus OX=10090 GN=Eef1g PE=1 SV=3	Eef1g	50.06	41.2	21	21	48	1.106	1.084	1.085	0.91	0.919	0.907	1.197	1.93985e-05	0.00119205	112	FALSE	FALSE	0.259423
P40142	Transketolase OS=Mus musculus OX=10090 GN=Tkt PE=1 SV=1	Tkt	67.63	56.7	26	26	59	1.102	1.116	1.104	0.881	0.896	0.869	1.255	1.94543e-05	0.00119205	113	FALSE	FALSE	0.327687
P18406	CCN family member 1 OS=Mus musculus OX=10090 GN=Ccn1 PE=1 SV=1	Ccn1	41.709	49.9	16	16	23	0.86	0.889	0.863	1.145	1.15	1.131	0.762	2.01008e-05	0.00122086	114	FALSE	TRUE	-0.392137
P38647	Stress-70 protein, mitochondrial OS=Mus musculus OX=10090 GN=Hspa9 PE=1 SV=3	Hspa9	73.46	54.9	36	35	191	0.962	0.964	0.96	1.045	1.038	1.034	0.926	2.04076e-05	0.00122277	115	FALSE	FALSE	-0.110916
B1AUR6	Protein MMS22-like OS=Mus musculus OX=10090 GN=Mms22l PE=1 SV=1	Mms22l	140.58	3.2	4	4	4	1.044	1.038	1.049	0.962	0.956	0.956	1.089	2.04854e-05	0.00122277	116	FALSE	FALSE	0.123004
Q61768	Kinesin-1 heavy chain OS=Mus musculus OX=10090 GN=Kif5b PE=1 SV=3	Kif5b	109.55	54.1	44	37	65	1.039	1.046	1.05	0.958	0.952	0.95	1.096	2.08817e-05	0.00123553	117	FALSE	FALSE	0.132248
P05063	Fructose-bisphosphate aldolase C OS=Mus musculus OX=10090 GN=Aldoc PE=1 SV=4	Aldoc	39.394	31.1	10	6	24	1.13	1.141	1.105	0.883	0.886	0.872	1.278	2.10561e-05	0.00123553	118	FALSE	FALSE	0.353888
Q62351	Transferrin receptor protein 1 OS=Mus musculus OX=10090 GN=Tfrc PE=1 SV=1	Tfrc	85.73	35.8	25	25	79	0.893	0.874	0.873	1.122	1.152	1.126	0.776	2.1742e-05	0.00125287	119	FALSE	FALSE	-0.365871
Q91WD5	NADH dehydrogenase [ubiquinone] iron-sulfur protein 2, mitochondrial OS=Mus musculus OX=10090 GN=Ndufs2 PE=1 SV=1	Ndufs2	52.625	29.8	12	12	23	0.952	0.95	0.959	1.049	1.039	1.045	0.913	2.20582e-05	0.00125287	120	FALSE	FALSE	-0.131313
Q9JKJ9	24-hydroxycholesterol 7-alpha-hydroxylase OS=Mus musculus OX=10090 GN=Cyp39a1 PE=1 SV=1	Cyp39a1	53.574	1.7	1	1	1	1.092	1.116	1.129	0.885	0.889	0.89	1.253	2.22978e-05	0.00125287	121	FALSE	FALSE	0.325386
Q3V0J1	Transmembrane protein 237 OS=Mus musculus OX=10090 GN=Tmem237 PE=1 SV=1	Tmem237	47.342	20.1	8	8	12	0.961	0.968	0.962	1.05	1.058	1.047	0.916	2.24275e-05	0.00125287	122	FALSE	FALSE	-0.12658
O55111	Desmoglein-2 OS=Mus musculus OX=10090 GN=Dsg2 PE=1 SV=3	Dsg2	122.38	50.5	40	40	82	0.94	0.947	0.934	1.051	1.058	1.063	0.889	2.24795e-05	0.00125287	123	FALSE	FALSE	-0.169745
P40237	CD82 antigen OS=Mus musculus OX=10090 GN=Cd82 PE=1 SV=1	Cd82	29.628	19.5	5	5	12	0.712	0.663	0.646	1.348	1.314	1.324	0.507	2.25904e-05	0.00125287	124	FALSE	TRUE	-0.979942
P17809	Solute carrier family 2, facilitated glucose transporter member 1 OS=Mus musculus OX=10090 GN=Slc2a1 PE=1 SV=4	Slc2a1	53.984	10.8	5	5	10	0.878	0.846	0.864	1.135	1.157	1.16	0.75	2.27662e-05	0.00125287	125	FALSE	TRUE	-0.415037
P53986	Monocarboxylate transporter 1 OS=Mus musculus OX=10090 GN=Slc16a1 PE=1 SV=1	Slc16a1	53.267	11.4	5	5	13	0.894	0.903	0.912	1.09	1.105	1.082	0.827	2.27992e-05	0.00125287	126	FALSE	FALSE	-0.274041
A2ASQ1	Agrin OS=Mus musculus OX=10090 GN=Agrn PE=1 SV=1	Agrn	207.54	35.3	47	47	71	0.882	0.9	0.904	1.124	1.114	1.101	0.804	2.29902e-05	0.00125342	127	FALSE	FALSE	-0.314733
Q62465	Synaptic vesicle membrane protein VAT-1 homolog OS=Mus musculus OX=10090 GN=Vat1 PE=1 SV=3	Vat1	43.096	35.2	10	10	30	0.929	0.924	0.911	1.068	1.076	1.082	0.857	2.41601e-05	0.00130094	128	FALSE	FALSE	-0.222633
P53995	Anaphase-promoting complex subunit 1 OS=Mus musculus OX=10090 GN=Anapc1 PE=1 SV=2	Anapc1	215.99	10.9	19	19	21	1.06	1.044	1.048	0.946	0.944	0.948	1.111	2.44146e-05	0.00130094	129	FALSE	FALSE	0.151859
Q9WVA2	Mitochondrial import inner membrane translocase subunit Tim8 A OS=Mus musculus OX=10090 GN=Timm8a1 PE=1 SV=1	Timm8a1	11.042	87.6	6	6	25	0.964	0.968	0.968	1.045	1.035	1.044	0.928	2.44872e-05	0.00130094	130	FALSE	FALSE	-0.107803
Q3UE37	Ubiquitin-conjugating enzyme E2 Z OS=Mus musculus OX=10090 GN=Ube2z PE=1 SV=2	Ube2z	38.368	16.9	5	5	7	1.11	1.114	1.098	0.908	0.889	0.913	1.226	2.47695e-05	0.00130094	131	FALSE	FALSE	0.293959
Q9WUU7	Cathepsin Z OS=Mus musculus OX=10090 GN=Ctsz PE=1 SV=1	Ctsz	33.996	44.4	11	11	40	1.116	1.153	1.159	0.851	0.863	0.865	1.329	2.49057e-05	0.00130094	132	TRUE	FALSE	0.410341
P12023	Amyloid-beta A4 protein OS=Mus musculus OX=10090 GN=App PE=1 SV=3	App	86.721	28.4	17	16	33	0.887	0.876	0.898	1.113	1.139	1.112	0.791	2.49891e-05	0.00130094	133	FALSE	FALSE	-0.33825
Q8BQN6	Zinc finger protein OZF OS=Mus musculus OX=10090 GN=Znf146 PE=2 SV=2	Znf146	33.092	21.6	5	4	6	0.95	0.937	0.946	1.06	1.06	1.05	0.894	2.62192e-05	0.00135479	134	FALSE	FALSE	-0.161653
Q00899	Transcriptional repressor protein YY1 OS=Mus musculus OX=10090 GN=Yy1 PE=1 SV=1	Yy1	44.716	13	5	5	7	1.054	1.068	1.059	0.954	0.952	0.961	1.11	2.68969e-05	0.00137951	135	FALSE	FALSE	0.15056
P50396	Rab GDP dissociation inhibitor alpha OS=Mus musculus OX=10090 GN=Gdi1 PE=1 SV=3	Gdi1	50.521	31.3	12	8	22	1.106	1.082	1.094	0.888	0.901	0.908	1.217	2.72571e-05	0.00138436	136	FALSE	FALSE	0.283329
Q91W50	Cold shock domain-containing protein E1 OS=Mus musculus OX=10090 GN=Csde1 PE=1 SV=1	Csde1	88.79	39.7	28	28	43	1.071	1.1	1.09	0.911	0.913	0.917	1.19	2.76426e-05	0.00138436	137	FALSE	FALSE	0.250962
Q99LX0	Parkinson disease protein 7 homolog OS=Mus musculus OX=10090 GN=Park7 PE=1 SV=1	Park7	20.021	56.6	9	9	31	1.09	1.102	1.086	0.925	0.926	0.907	1.189	2.779e-05	0.00138436	138	FALSE	FALSE	0.249749
P42208	Septin-2 OS=Mus musculus OX=10090 GN=Septin2 PE=1 SV=2	Septin2	41.525	56.8	14	14	28	1.097	1.107	1.099	0.897	0.87	0.894	1.241	2.77912e-05	0.00138436	139	FALSE	FALSE	0.311503
Q3V1L4	Cytosolic purine 5'-nucleotidase OS=Mus musculus OX=10090 GN=Nt5c2 PE=1 SV=2	Nt5c2	64.808	12.3	6	6	7	1.083	1.08	1.095	0.923	0.918	0.937	1.173	2.8e-05	0.0013848	140	FALSE	FALSE	0.230203
P47791	Glutathione reductase, mitochondrial OS=Mus musculus OX=10090 GN=Gsr PE=1 SV=3	Gsr	53.662	41.4	12	12	24	1.06	1.068	1.055	0.925	0.936	0.94	1.136	2.84621e-05	0.00139767	141	FALSE	FALSE	0.183963
P17918	Proliferating cell nuclear antigen OS=Mus musculus OX=10090 GN=Pcna PE=1 SV=2	Pcna	28.785	72.8	14	14	43	1.119	1.132	1.096	0.89	0.893	0.878	1.258	2.88842e-05	0.00139947	142	FALSE	FALSE	0.331132
P62281	40S ribosomal protein S11 OS=Mus musculus OX=10090 GN=Rps11 PE=1 SV=3	Rps11	18.431	44.9	9	9	22	1.045	1.058	1.044	0.954	0.957	0.956	1.098	2.90887e-05	0.00139947	143	FALSE	FALSE	0.134878
P39447	Tight junction protein ZO-1 OS=Mus musculus OX=10090 GN=Tjp1 PE=1 SV=2	Tjp1	194.74	52.3	69	68	136	0.971	0.972	0.978	1.03	1.026	1.03	0.947	2.92029e-05	0.00139947	144	FALSE	FALSE	-0.0785637
Q8C561	G-protein coupled receptor-associated protein LMBRD2 OS=Mus musculus OX=10090 GN=Lmbrd2 PE=1 SV=1	Lmbrd2	81.1	11.1	7	7	8	0.915	0.93	0.928	1.064	1.08	1.08	0.86	2.95326e-05	0.00139947	145	FALSE	FALSE	-0.217591
Q8VE62	Polyadenylate-binding protein-interacting protein 1 OS=Mus musculus OX=10090 GN=Paip1 PE=1 SV=1	Paip1	45.701	11.8	5	5	6	1.118	1.086	1.105	0.902	0.908	0.894	1.224	2.97591e-05	0.00139947	146	FALSE	FALSE	0.291604
Q8CHT0	Delta-1-pyrroline-5-carboxylate dehydrogenase, mitochondrial OS=Mus musculus OX=10090 GN=Aldh4a1 PE=1 SV=3	Aldh4a1	61.84	42.5	19	19	32	0.902	0.927	0.919	1.088	1.088	1.085	0.843	2.98772e-05	0.00139947	147	FALSE	FALSE	-0.246395
Q9EQU5	Protein SET OS=Mus musculus OX=10090 GN=Set PE=1 SV=1	Set	33.377	21.5	6	6	15	1.099	1.136	1.139	0.878	0.871	0.879	1.284	3.00233e-05	0.00139947	148	FALSE	FALSE	0.360645
P29391	Ferritin light chain 1 OS=Mus musculus OX=10090 GN=Ftl1 PE=1 SV=2	Ftl1	20.802	29	4	4	5	0.8	0.774	0.814	1.224	1.228	1.178	0.658	3.0206e-05	0.00139947	149	FALSE	TRUE	-0.603841
Q80U93	Nuclear pore complex protein Nup214 OS=Mus musculus OX=10090 GN=Nup214 PE=1 SV=2	Nup214	212.98	30.6	47	47	78	0.962	0.956	0.961	1.036	1.03	1.041	0.927	3.04287e-05	0.00139947	150	FALSE	FALSE	-0.109359
Q80YX1	Tenascin OS=Mus musculus OX=10090 GN=Tnc PE=1 SV=1	Tnc	231.8	18.2	30	30	38	0.861	0.865	0.875	1.154	1.109	1.142	0.764	3.05199e-05	0.00139947	151	FALSE	TRUE	-0.388355
Q05D44	Eukaryotic translation initiation factor 5B OS=Mus musculus OX=10090 GN=Eif5b PE=1 SV=2	Eif5b	137.61	30.8	31	31	40	1.082	1.069	1.067	0.932	0.929	0.944	1.147	3.07832e-05	0.00140226	152	FALSE	FALSE	0.197865
Q8CIG8	Protein arginine N-methyltransferase 5 OS=Mus musculus OX=10090 GN=Prmt5 PE=1 SV=3	Prmt5	72.679	11.8	6	6	8	1.073	1.079	1.091	0.932	0.947	0.938	1.151	3.09915e-05	0.00140252	153	FALSE	FALSE	0.202888
O70591	Prefoldin subunit 2 OS=Mus musculus OX=10090 GN=Pfdn2 PE=1 SV=2	Pfdn2	16.534	30.5	4	4	7	1.136	1.159	1.111	0.881	0.88	0.876	1.292	3.20089e-05	0.00141807	154	FALSE	FALSE	0.369606
Q99K01	Pyridoxal-dependent decarboxylase domain-containing protein 1 OS=Mus musculus OX=10090 GN=Pdxdc1 PE=1 SV=2	Pdxdc1	87.334	24.4	15	15	18	1.109	1.122	1.118	0.898	0.866	0.888	1.263	3.20616e-05	0.00141807	155	FALSE	FALSE	0.336855
Q9D1E6	Tubulin-folding cofactor B OS=Mus musculus OX=10090 GN=Tbcb PE=1 SV=2	Tbcb	27.385	17.2	5	5	7	1.049	1.064	1.052	0.938	0.948	0.939	1.12	3.22364e-05	0.00141807	156	FALSE	FALSE	0.163499
Q11011	Puromycin-sensitive aminopeptidase OS=Mus musculus OX=10090 GN=Npepps PE=1 SV=2	Npepps	103.32	35.1	24	24	35	1.068	1.065	1.058	0.939	0.92	0.93	1.144	3.26347e-05	0.00141807	157	FALSE	FALSE	0.194087
B2RXS4	Plexin-B2 OS=Mus musculus OX=10090 GN=Plxnb2 PE=1 SV=1	Plxnb2	206.23	35.3	47	47	75	0.932	0.915	0.909	1.083	1.076	1.076	0.852	3.28433e-05	0.00141807	158	FALSE	FALSE	-0.231075
Q571H0	Nucleolar pre-ribosomal-associated protein 1 OS=Mus musculus OX=10090 GN=Urb1 PE=1 SV=2	Urb1	254.61	18.1	34	34	37	0.966	0.961	0.972	1.035	1.036	1.038	0.932	3.29011e-05	0.00141807	159	FALSE	FALSE	-0.101598
Q9CX56	26S proteasome non-ATPase regulatory subunit 8 OS=Mus musculus OX=10090 GN=Psmd8 PE=1 SV=2	Psmd8	39.93	30.6	10	10	12	1.073	1.064	1.075	0.921	0.938	0.92	1.156	3.29179e-05	0.00141807	160	FALSE	FALSE	0.209141
P45376	Aldo-keto reductase family 1 member B1 OS=Mus musculus OX=10090 GN=Akr1b1 PE=1 SV=3	Akr1b1	35.732	57.3	18	18	37	1.065	1.086	1.086	0.927	0.914	0.922	1.172	3.30612e-05	0.00141807	161	FALSE	FALSE	0.228973
O54962	Barrier-to-autointegration factor OS=Mus musculus OX=10090 GN=Banf1 PE=1 SV=1	Banf1	10.102	50.6	6	6	23	0.905	0.915	0.917	1.092	1.115	1.086	0.831	3.31783e-05	0.00141807	162	FALSE	FALSE	-0.26708
Q9D358	Low molecular weight phosphotyrosine protein phosphatase OS=Mus musculus OX=10090 GN=Acp1 PE=1 SV=3	Acp1	18.192	24.1	3	3	4	1.082	1.106	1.114	0.912	0.901	0.901	1.217	3.4705e-05	0.00145907	163	FALSE	FALSE	0.283329
Q9CYF5	RCC1-like G exchanging factor-like protein OS=Mus musculus OX=10090 GN=Rcc1l PE=1 SV=1	Rcc1l	49.994	14.8	6	6	7	0.939	0.949	0.949	1.051	1.04	1.041	0.906	3.47668e-05	0.00145907	164	FALSE	FALSE	-0.142417
Q99PG2	Opioid growth factor receptor OS=Mus musculus OX=10090 GN=Ogfr PE=1 SV=1	Ogfr	70.678	22.6	10	10	11	1.069	1.082	1.076	0.922	0.931	0.942	1.155	3.55305e-05	0.00145907	165	FALSE	FALSE	0.207893
E9Q9R9	Disks large homolog 5 OS=Mus musculus OX=10090 GN=Dlg5 PE=1 SV=1	Dlg5	214.38	3.9	8	8	8	0.913	0.92	0.93	1.054	1.068	1.07	0.866	3.55439e-05	0.00145907	166	FALSE	FALSE	-0.207561
Q80UG5	Septin-9 OS=Mus musculus OX=10090 GN=Septin9 PE=1 SV=1	Septin9	65.574	32.8	18	18	23	1.124	1.111	1.12	0.902	0.877	0.869	1.267	3.55548e-05	0.00145907	167	FALSE	FALSE	0.341417
Q91WQ5	TAF5-like RNA polymerase II p300/CBP-associated factor-associated factor 65 kDa subunit 5L OS=Mus musculus OX=10090 GN=Taf5l PE=2 SV=1	Taf5l	65.91	9.8	5	5	7	1.022	1.019	1.019	0.982	0.976	0.978	1.042	3.56421e-05	0.00145907	168	FALSE	FALSE	0.0593553
Q91XF4	E3 ubiquitin-protein ligase RNF167 OS=Mus musculus OX=10090 GN=Rnf167 PE=2 SV=1	Rnf167	38.014	2	1	1	1	0.847	0.846	0.851	1.172	1.122	1.177	0.733	3.57072e-05	0.00145907	169	FALSE	TRUE	-0.448115
P06869	Urokinase-type plasminogen activator OS=Mus musculus OX=10090 GN=Plau PE=1 SV=1	Plau	48.267	47.1	16	16	25	0.89	0.902	0.892	1.126	1.152	1.11	0.792	3.61225e-05	0.00145907	170	FALSE	FALSE	-0.336428
P14824	Annexin A6 OS=Mus musculus OX=10090 GN=Anxa6 PE=1 SV=3	Anxa6	75.884	47.4	32	31	55	1.082	1.097	1.104	0.912	0.905	0.889	1.213	3.61734e-05	0.00145907	171	FALSE	FALSE	0.27858
Q9CQA5	Mediator of RNA polymerase II transcription subunit 4 OS=Mus musculus OX=10090 GN=Med4 PE=2 SV=1	Med4	29.781	18.1	5	5	7	1.097	1.094	1.08	0.899	0.919	0.896	1.205	3.6245e-05	0.00145907	172	FALSE	FALSE	0.269033
Q9D8S3	ADP-ribosylation factor GTPase-activating protein 3 OS=Mus musculus OX=10090 GN=Arfgap3 PE=1 SV=2	Arfgap3	57.455	14.1	6	6	6	1.057	1.054	1.038	0.938	0.936	0.936	1.121	3.64729e-05	0.00145976	173	FALSE	FALSE	0.164786
Q8BK67	Protein RCC2 OS=Mus musculus OX=10090 GN=Rcc2 PE=1 SV=1	Rcc2	55.983	40.2	14	14	30	1.057	1.078	1.071	0.952	0.949	0.949	1.125	3.68137e-05	0.00146493	174	FALSE	FALSE	0.169925
Q9CZD3	Glycine--tRNA ligase OS=Mus musculus OX=10090 GN=Gars1 PE=1 SV=1	Gars1	81.877	31.7	23	23	32	1.058	1.049	1.064	0.946	0.941	0.953	1.117	3.72429e-05	0.00147354	175	FALSE	FALSE	0.159629
Q9WTX6	Cullin-1 OS=Mus musculus OX=10090 GN=Cul1 PE=1 SV=1	Cul1	89.69	29.9	19	19	22	1.051	1.046	1.046	0.948	0.946	0.96	1.101	3.77885e-05	0.00148663	176	FALSE	FALSE	0.138814
Q9Z110	Delta-1-pyrroline-5-carboxylate synthase OS=Mus musculus OX=10090 GN=Aldh18a1 PE=1 SV=2	Aldh18a1	87.265	58	36	36	86	0.958	0.949	0.949	1.034	1.044	1.044	0.915	3.82488e-05	0.00148997	177	FALSE	FALSE	-0.128156
Q9ER72	Cysteine--tRNA ligase, cytoplasmic OS=Mus musculus OX=10090 GN=Cars1 PE=1 SV=2	Cars1	94.859	31	22	22	28	1.074	1.078	1.073	0.916	0.912	0.935	1.167	3.83036e-05	0.00148997	178	FALSE	FALSE	0.222805
P05201	Aspartate aminotransferase, cytoplasmic OS=Mus musculus OX=10090 GN=Got1 PE=1 SV=3	Got1	46.247	27.6	10	10	13	1.06	1.078	1.058	0.934	0.938	0.928	1.141	3.92788e-05	0.00150747	179	FALSE	FALSE	0.190299
Q61792	LIM and SH3 domain protein 1 OS=Mus musculus OX=10090 GN=Lasp1 PE=1 SV=1	Lasp1	29.994	42.2	12	12	27	1.075	1.108	1.091	0.919	0.917	0.914	1.191	3.95545e-05	0.00150747	180	FALSE	FALSE	0.252173
Q3TIV5	Zinc finger CCCH domain-containing protein 15 OS=Mus musculus OX=10090 GN=Zc3h15 PE=1 SV=2	Zc3h15	48.327	24.4	10	10	14	1.154	1.163	1.147	0.859	0.838	0.813	1.38	3.96154e-05	0.00150747	181	TRUE	FALSE	0.464668
Q6ZQ73	Cullin-associated NEDD8-dissociated protein 2 OS=Mus musculus OX=10090 GN=Cand2 PE=1 SV=2	Cand2	135.63	2.1	3	1	5	1.11	1.106	1.109	0.881	0.884	0.912	1.242	3.98469e-05	0.00150747	182	FALSE	FALSE	0.312665
P26645	Myristoylated alanine-rich C-kinase substrate OS=Mus musculus OX=10090 GN=Marcks PE=1 SV=2	Marcks	29.661	47.2	7	7	22	0.815	0.852	0.843	1.138	1.177	1.156	0.723	4.00366e-05	0.00150747	183	FALSE	TRUE	-0.467932
P26231	Catenin alpha-1 OS=Mus musculus OX=10090 GN=Ctnna1 PE=1 SV=1	Ctnna1	100.11	58.4	40	32	92	0.932	0.942	0.935	1.065	1.082	1.061	0.876	4.02193e-05	0.00150747	184	FALSE	FALSE	-0.190997
Q64302	Transmembrane 4 L6 family member 1 OS=Mus musculus OX=10090 GN=Tm4sf1 PE=1 SV=1	Tm4sf1	22.243	4.5	1	1	2	0.735	0.738	0.745	1.201	1.285	1.315	0.584	4.02854e-05	0.00150747	185	FALSE	TRUE	-0.77596
P68037	Ubiquitin-conjugating enzyme E2 L3 OS=Mus musculus OX=10090 GN=Ube2l3 PE=1 SV=1	Ube2l3	17.861	51.9	7	7	9	1.114	1.133	1.118	0.911	0.896	0.879	1.253	4.04952e-05	0.00150747	186	FALSE	FALSE	0.325386
Q7TQI3	Ubiquitin thioesterase OTUB1 OS=Mus musculus OX=10090 GN=Otub1 PE=1 SV=2	Otub1	31.27	46.9	9	9	17	1.073	1.094	1.096	0.908	0.898	0.918	1.198	4.14991e-05	0.00153658	187	FALSE	FALSE	0.260628
Q8CFD4	Sorting nexin-8 OS=Mus musculus OX=10090 GN=Snx8 PE=1 SV=1	Snx8	52.058	27	11	11	15	0.913	0.912	0.89	1.087	1.078	1.073	0.838	4.2854e-05	0.00156227	188	FALSE	FALSE	-0.254978
Q9WTI7	Unconventional myosin-Ic OS=Mus musculus OX=10090 GN=Myo1c PE=1 SV=2	Myo1c	121.94	46.7	42	42	62	0.911	0.931	0.921	1.086	1.072	1.068	0.856	4.31372e-05	0.00156227	189	FALSE	FALSE	-0.224317
Q68FL6	Methionine--tRNA ligase, cytoplasmic OS=Mus musculus OX=10090 GN=Mars1 PE=1 SV=1	Mars1	101.43	34.8	26	26	44	1.06	1.06	1.047	0.956	0.944	0.949	1.112	4.32584e-05	0.00156227	190	FALSE	FALSE	0.153157
P07742	Ribonucleoside-diphosphate reductase large subunit OS=Mus musculus OX=10090 GN=Rrm1 PE=1 SV=2	Rrm1	90.209	22.5	16	16	18	1.088	1.092	1.085	0.921	0.903	0.93	1.186	4.32952e-05	0.00156227	191	FALSE	FALSE	0.246104
Q9Z0M5	Lysosomal acid lipase/cholesteryl ester hydrolase OS=Mus musculus OX=10090 GN=Lipa PE=1 SV=2	Lipa	45.325	2.8	1	1	2	0.837	0.829	0.815	1.203	1.14	1.193	0.702	4.33211e-05	0.00156227	192	FALSE	TRUE	-0.510457
Q91YI0	Argininosuccinate lyase OS=Mus musculus OX=10090 GN=Asl PE=1 SV=1	Asl	51.739	31.7	14	14	17	1.11	1.083	1.126	0.887	0.89	0.884	1.247	4.38937e-05	0.00157444	193	FALSE	FALSE	0.318461
A2A863	Integrin beta-4 OS=Mus musculus OX=10090 GN=Itgb4 PE=1 SV=1	Itgb4	201.65	41.9	61	61	87	0.922	0.943	0.927	1.07	1.08	1.07	0.867	4.41133e-05	0.00157444	194	FALSE	FALSE	-0.205896
Q61316	Heat shock 70 kDa protein 4 OS=Mus musculus OX=10090 GN=Hspa4 PE=1 SV=1	Hspa4	94.132	44.7	32	30	54	1.116	1.139	1.102	0.891	0.868	0.869	1.277	4.48517e-05	0.00158887	195	FALSE	FALSE	0.352759
Q9DCK3	Tetraspanin-4 OS=Mus musculus OX=10090 GN=Tspan4 PE=1 SV=1	Tspan4	26.053	9.7	1	1	1	0.723	0.703	0.767	1.284	1.301	1.241	0.573	4.49767e-05	0.00158887	196	FALSE	TRUE	-0.803393
P24527	Leukotriene A-4 hydrolase OS=Mus musculus OX=10090 GN=Lta4h PE=1 SV=4	Lta4h	69.05	32.7	17	17	23	1.1	1.084	1.119	0.91	0.901	0.894	1.221	4.53895e-05	0.00158987	197	FALSE	FALSE	0.288063
Q9CR63	Cytochrome c oxidase assembly protein COX16 homolog, mitochondrial OS=Mus musculus OX=10090 GN=Cox16 PE=3 SV=1	Cox16	12.266	30.2	4	4	5	0.919	0.918	0.924	1.067	1.087	1.098	0.849	4.55253e-05	0.00158987	198	FALSE	FALSE	-0.236164
Q7TSV4	Phosphoglucomutase-2 OS=Mus musculus OX=10090 GN=Pgm2 PE=1 SV=1	Pgm2	68.747	12.4	7	7	8	1.074	1.087	1.105	0.91	0.912	0.922	1.19	4.56938e-05	0.00158987	199	FALSE	FALSE	0.250962
P43407	Syndecan-2 OS=Mus musculus OX=10090 GN=Sdc2 PE=1 SV=1	Sdc2	22.131	14.4	3	3	3	0.853	0.886	0.873	1.098	1.123	1.117	0.783	4.59582e-05	0.00159107	200	FALSE	FALSE	-0.352916
P97792	Coxsackievirus and adenovirus receptor homolog OS=Mus musculus OX=10090 GN=Cxadr PE=1 SV=1	Cxadr	39.947	49	15	15	27	0.916	0.923	0.897	1.089	1.097	1.082	0.837	4.65358e-05	0.00159453	201	FALSE	FALSE	-0.2567
Q9QUM9	Proteasome subunit alpha type-6 OS=Mus musculus OX=10090 GN=Psma6 PE=1 SV=1	Psma6	27.372	68.3	15	15	29	1.1	1.09	1.071	0.919	0.912	0.903	1.193	4.65511e-05	0.00159453	202	FALSE	FALSE	0.254594
Q9QXV1	Chromobox protein homolog 8 OS=Mus musculus OX=10090 GN=Cbx8 PE=1 SV=1	Cbx8	39.859	47.2	13	13	13	0.963	0.96	0.954	1.031	1.042	1.038	0.925	4.68476e-05	0.00159453	203	FALSE	FALSE	-0.112475
Q8BLN5	Lanosterol synthase OS=Mus musculus OX=10090 GN=Lss PE=1 SV=2	Lss	83.14	41.1	22	22	46	0.923	0.927	0.908	1.077	1.101	1.087	0.845	4.71804e-05	0.00159453	204	FALSE	FALSE	-0.242977
Q07113	Cation-independent mannose-6-phosphate receptor OS=Mus musculus OX=10090 GN=Igf2r PE=1 SV=1	Igf2r	273.81	34.8	67	67	101	0.913	0.925	0.938	1.072	1.071	1.075	0.863	4.75568e-05	0.00159453	205	FALSE	FALSE	-0.212568
Q9CZX8	40S ribosomal protein S19 OS=Mus musculus OX=10090 GN=Rps19 PE=1 SV=3	Rps19	16.085	54.5	9	9	19	1.085	1.108	1.076	0.912	0.903	0.897	1.205	4.76674e-05	0.00159453	206	FALSE	FALSE	0.269033
P62334	26S proteasome regulatory subunit 10B OS=Mus musculus OX=10090 GN=Psmc6 PE=1 SV=1	Psmc6	44.172	39.6	14	14	22	1.076	1.105	1.075	0.917	0.914	0.912	1.187	4.81163e-05	0.00159453	207	FALSE	FALSE	0.24732
O88792	Junctional adhesion molecule A OS=Mus musculus OX=10090 GN=F11r PE=1 SV=2	F11r	32.423	26.7	5	5	8	0.956	0.943	0.948	1.07	1.055	1.07	0.891	4.81716e-05	0.00159453	208	FALSE	FALSE	-0.166503
Q9DBG5	Perilipin-3 OS=Mus musculus OX=10090 GN=Plin3 PE=1 SV=1	Plin3	47.262	33.2	10	10	12	1.068	1.063	1.086	0.928	0.919	0.912	1.166	4.82736e-05	0.00159453	209	FALSE	FALSE	0.221568
Q501J6	Probable ATP-dependent RNA helicase DDX17 OS=Mus musculus OX=10090 GN=Ddx17 PE=1 SV=1	Ddx17	72.399	54.6	35	26	101	0.955	0.967	0.955	1.047	1.046	1.054	0.914	4.83609e-05	0.00159453	210	FALSE	FALSE	-0.129734
Q9DCS1	Transmembrane protein 176A OS=Mus musculus OX=10090 GN=Tmem176a PE=1 SV=2	Tmem176a	26.596	13.1	3	3	3	0.826	0.8	0.836	1.158	1.18	1.218	0.692	4.89649e-05	0.00160679	211	FALSE	TRUE	-0.531156
Q9R087	Glypican-6 OS=Mus musculus OX=10090 GN=Gpc6 PE=1 SV=1	Gpc6	63.056	16.2	8	6	11	0.736	0.792	0.787	1.203	1.225	1.235	0.632	4.92795e-05	0.00160949	212	FALSE	TRUE	-0.662004
P35441	Thrombospondin-1 OS=Mus musculus OX=10090 GN=Thbs1 PE=1 SV=1	Thbs1	129.65	34.1	34	18	35	0.838	0.814	0.792	1.209	1.172	1.164	0.689	4.96258e-05	0.00161319	213	FALSE	TRUE	-0.537424
Q60767	Lymphocyte antigen 75 OS=Mus musculus OX=10090 GN=Ly75 PE=1 SV=2	Ly75	197.35	23.7	31	31	41	0.903	0.906	0.921	1.11	1.108	1.082	0.827	5.02198e-05	0.00161389	214	FALSE	FALSE	-0.274041
Q9EQP2	EH domain-containing protein 4 OS=Mus musculus OX=10090 GN=Ehd4 PE=1 SV=1	Ehd4	61.48	39.6	17	14	27	0.871	0.896	0.905	1.118	1.126	1.109	0.797	5.02852e-05	0.00161389	215	FALSE	FALSE	-0.327348
P35822	Receptor-type tyrosine-protein phosphatase kappa OS=Mus musculus OX=10090 GN=Ptprk PE=1 SV=1	Ptprk	164.18	22.3	26	25	35	0.888	0.879	0.899	1.131	1.092	1.118	0.798	5.03466e-05	0.00161389	216	FALSE	FALSE	-0.325539
Q9JKK8	Serine/threonine-protein kinase ATR OS=Mus musculus OX=10090 GN=Atr PE=1 SV=2	Atr	300.22	1.3	3	3	3	1.086	1.123	1.101	0.907	0.895	0.89	1.23	5.13064e-05	0.00163708	217	FALSE	FALSE	0.298658
Q9WTX5	S-phase kinase-associated protein 1 OS=Mus musculus OX=10090 GN=Skp1 PE=1 SV=3	Skp1	18.672	44.8	10	10	17	1.055	1.065	1.053	0.936	0.947	0.929	1.128	5.21581e-05	0.00163951	218	FALSE	FALSE	0.173767
Q61171	Peroxiredoxin-2 OS=Mus musculus OX=10090 GN=Prdx2 PE=1 SV=3	Prdx2	21.778	63.1	10	10	20	1.058	1.058	1.074	0.935	0.917	0.927	1.148	5.21749e-05	0.00163951	219	FALSE	FALSE	0.199123
P52480	Pyruvate kinase PKM OS=Mus musculus OX=10090 GN=Pkm PE=1 SV=4	Pkm	57.844	68.9	34	34	110	1.088	1.112	1.106	0.899	0.908	0.88	1.23	5.24594e-05	0.00163951	220	FALSE	FALSE	0.298658
P06151	L-lactate dehydrogenase A chain OS=Mus musculus OX=10090 GN=Ldha PE=1 SV=3	Ldha	36.498	37.7	12	11	36	1.13	1.139	1.182	0.844	0.862	0.835	1.358	5.24595e-05	0.00163951	221	TRUE	FALSE	0.441483
O88844	Isocitrate dehydrogenase [NADP] cytoplasmic OS=Mus musculus OX=10090 GN=Idh1 PE=1 SV=2	Idh1	46.674	29.5	12	12	16	1.042	1.063	1.054	0.938	0.943	0.944	1.118	5.25665e-05	0.00163951	222	FALSE	FALSE	0.16092
P18242	Cathepsin D OS=Mus musculus OX=10090 GN=Ctsd PE=1 SV=1	Ctsd	44.953	38.5	12	12	34	0.849	0.87	0.877	1.148	1.134	1.106	0.766	5.43445e-05	0.00168736	223	FALSE	TRUE	-0.384584
P13808	Anion exchange protein 2 OS=Mus musculus OX=10090 GN=Slc4a2 PE=1 SV=1	Slc4a2	136.81	15	13	13	16	0.927	0.936	0.924	1.09	1.083	1.113	0.848	5.51462e-05	0.00170199	224	FALSE	FALSE	-0.237864
P20352	Tissue factor OS=Mus musculus OX=10090 GN=F3 PE=1 SV=2	F3	32.935	34	8	8	16	0.915	0.918	0.93	1.066	1.092	1.074	0.855	5.53074e-05	0.00170199	225	FALSE	FALSE	-0.226004
Q9CQI6	Coactosin-like protein OS=Mus musculus OX=10090 GN=Cotl1 PE=1 SV=3	Cotl1	15.944	5.6	1	1	1	1.149	1.147	1.16	0.847	0.873	0.824	1.358	5.61239e-05	0.00171846	226	TRUE	FALSE	0.441483
P97351	40S ribosomal protein S3a OS=Mus musculus OX=10090 GN=Rps3a PE=1 SV=3	Rps3a	29.885	54.5	14	14	60	1.064	1.072	1.05	0.938	0.935	0.945	1.131	5.64862e-05	0.00171846	227	FALSE	FALSE	0.177599
Q99KK1	Receptor expression-enhancing protein 3 OS=Mus musculus OX=10090 GN=Reep3 PE=1 SV=1	Reep3	29.213	33.5	6	6	6	0.927	0.922	0.936	1.056	1.079	1.074	0.868	5.6587e-05	0.00171846	228	FALSE	FALSE	-0.204233
Q01279	Epidermal growth factor receptor OS=Mus musculus OX=10090 GN=Egfr PE=1 SV=1	Egfr	134.85	47.1	46	45	87	0.902	0.896	0.9	1.117	1.112	1.078	0.816	5.68742e-05	0.00171964	229	FALSE	FALSE	-0.293359
Q3THK7	GMP synthase [glutamine-hydrolyzing] OS=Mus musculus OX=10090 GN=Gmps PE=1 SV=2	Gmps	76.723	39.4	23	23	39	1.07	1.064	1.072	0.916	0.923	0.94	1.154	5.75051e-05	0.00173115	230	FALSE	FALSE	0.206643
Q9R1P3	Proteasome subunit beta type-2 OS=Mus musculus OX=10090 GN=Psmb2 PE=1 SV=1	Psmb2	22.906	24.4	4	4	10	1.118	1.098	1.085	0.915	0.894	0.905	1.216	5.83946e-05	0.00175032	231	FALSE	FALSE	0.282143
P70399	TP53-binding protein 1 OS=Mus musculus OX=10090 GN=Tp53bp1 PE=1 SV=3	Tp53bp1	212.73	34.8	46	46	75	0.95	0.954	0.964	1.044	1.047	1.054	0.912	5.87412e-05	0.00175312	232	FALSE	FALSE	-0.132894
Q03145	Ephrin type-A receptor 2 OS=Mus musculus OX=10090 GN=Epha2 PE=1 SV=3	Epha2	108.85	31.1	22	21	33	0.865	0.857	0.84	1.178	1.129	1.129	0.746	6.0146e-05	0.00178734	233	FALSE	TRUE	-0.422752
P11627	Neural cell adhesion molecule L1 OS=Mus musculus OX=10090 GN=L1cam PE=1 SV=1	L1cam	140.97	24.1	24	24	38	0.915	0.898	0.91	1.08	1.115	1.096	0.827	6.1337e-05	0.00180809	234	FALSE	FALSE	-0.274041
Q8VHZ7	U3 small nucleolar ribonucleoprotein protein IMP4 OS=Mus musculus OX=10090 GN=Imp4 PE=2 SV=1	Imp4	33.656	25.1	5	5	9	0.933	0.922	0.918	1.078	1.069	1.054	0.866	6.14439e-05	0.00180809	235	FALSE	FALSE	-0.207561
Q08509	Epidermal growth factor receptor kinase substrate 8 OS=Mus musculus OX=10090 GN=Eps8 PE=1 SV=2	Eps8	91.736	35.4	21	21	28	1.018	1.023	1.023	0.978	0.976	0.982	1.044	6.19005e-05	0.00180809	236	FALSE	FALSE	0.0621217
P10852	4F2 cell-surface antigen heavy chain OS=Mus musculus OX=10090 GN=Slc3a2 PE=1 SV=1	Slc3a2	58.336	35.6	17	17	35	0.83	0.861	0.874	1.144	1.126	1.13	0.754	6.2025e-05	0.00180809	237	FALSE	TRUE	-0.407364
Q9CQH7	Transcription factor BTF3 homolog 4 OS=Mus musculus OX=10090 GN=Btf3l4 PE=1 SV=1	Btf3l4	17.27	34.2	3	3	6	1.167	1.225	1.177	0.788	0.83	0.791	1.482	6.21499e-05	0.00180809	238	TRUE	FALSE	0.567545
Q5SSW2	Proteasome activator complex subunit 4 OS=Mus musculus OX=10090 GN=Psme4 PE=1 SV=1	Psme4	211.19	5	8	8	8	1.082	1.096	1.066	0.914	0.92	0.903	1.185	6.24555e-05	0.00180938	239	FALSE	FALSE	0.244887
Q9DBP5	UMP-CMP kinase OS=Mus musculus OX=10090 GN=Cmpk1 PE=1 SV=1	Cmpk1	22.165	37.8	8	8	11	1.051	1.068	1.082	0.922	0.918	0.918	1.161	6.32677e-05	0.00181211	240	FALSE	FALSE	0.215368
Q9WVG6	Histone-arginine methyltransferase CARM1 OS=Mus musculus OX=10090 GN=Carm1 PE=1 SV=2	Carm1	65.853	18.9	9	9	9	1.082	1.067	1.072	0.914	0.937	0.93	1.158	6.35188e-05	0.00181211	241	FALSE	FALSE	0.211635
P54276	DNA mismatch repair protein Msh6 OS=Mus musculus OX=10090 GN=Msh6 PE=1 SV=3	Msh6	151.08	15.6	20	20	23	1.096	1.098	1.078	0.923	0.899	0.92	1.193	6.37719e-05	0.00181211	242	FALSE	FALSE	0.254594
Q60967	Bifunctional 3'-phosphoadenosine 5'-phosphosulfate synthase 1 OS=Mus musculus OX=10090 GN=Papss1 PE=1 SV=1	Papss1	70.793	20.8	10	10	16	1.041	1.053	1.061	0.94	0.947	0.948	1.113	6.38669e-05	0.00181211	243	FALSE	FALSE	0.154454
Q8BMF3	NADP-dependent malic enzyme, mitochondrial OS=Mus musculus OX=10090 GN=Me3 PE=1 SV=2	Me3	67.098	14.2	8	7	9	0.917	0.922	0.904	1.084	1.088	1.114	0.835	6.40378e-05	0.00181211	244	FALSE	FALSE	-0.260152
P68372	Tubulin beta-4B chain OS=Mus musculus OX=10090 GN=Tubb4b PE=1 SV=1	Tubb4b	49.83	67.2	20	4	86	1.125	1.148	1.133	0.863	0.874	0.831	1.326	6.45189e-05	0.00181211	245	TRUE	FALSE	0.407081
P35293	Ras-related protein Rab-18 OS=Mus musculus OX=10090 GN=Rab18 PE=1 SV=2	Rab18	23.035	62.6	12	12	25	0.957	0.951	0.945	1.058	1.063	1.046	0.901	6.4637e-05	0.00181211	246	FALSE	FALSE	-0.150401
Q99N96	39S ribosomal protein L1, mitochondrial OS=Mus musculus OX=10090 GN=Mrpl1 PE=1 SV=2	Mrpl1	37.596	23.2	7	7	12	1.023	1.028	1.029	0.979	0.974	0.971	1.053	6.51019e-05	0.00181211	247	FALSE	FALSE	0.0745054
Q9WTK5	Nuclear factor NF-kappa-B p100 subunit OS=Mus musculus OX=10090 GN=Nfkb2 PE=1 SV=1	Nfkb2	96.831	21	14	14	15	1.051	1.075	1.056	0.939	0.942	0.938	1.129	6.52226e-05	0.00181211	248	FALSE	FALSE	0.175045
Q9D0E1	Heterogeneous nuclear ribonucleoprotein M OS=Mus musculus OX=10090 GN=Hnrnpm PE=1 SV=3	Hnrnpm	77.648	60.6	39	39	124	0.984	0.982	0.978	1.027	1.028	1.022	0.957	6.5316e-05	0.00181211	249	FALSE	FALSE	-0.0634092
Q8BL66	Early endosome antigen 1 OS=Mus musculus OX=10090 GN=Eea1 PE=1 SV=2	Eea1	160.91	49	64	64	90	0.965	0.955	0.961	1.03	1.041	1.034	0.928	6.59792e-05	0.00181211	250	FALSE	FALSE	-0.107803
Q8BU30	Isoleucine--tRNA ligase, cytoplasmic OS=Mus musculus OX=10090 GN=Iars1 PE=1 SV=2	Iars1	144.27	32.6	32	32	46	1.042	1.039	1.034	0.963	0.96	0.95	1.084	6.60542e-05	0.00181211	251	FALSE	FALSE	0.116365
Q8R307	Vacuolar protein sorting-associated protein 18 homolog OS=Mus musculus OX=10090 GN=Vps18 PE=1 SV=2	Vps18	110.22	22.8	17	17	20	1.009	1.006	1.008	0.976	0.975	0.98	1.031	6.61596e-05	0.00181211	252	FALSE	FALSE	0.0440443
A2AI08	Taperin OS=Mus musculus OX=10090 GN=Tprn PE=1 SV=1	Tprn	80.088	37.2	18	18	28	0.917	0.917	0.915	1.086	1.062	1.097	0.847	6.62139e-05	0.00181211	253	FALSE	FALSE	-0.239566
Q8VDJ3	Vigilin OS=Mus musculus OX=10090 GN=Hdlbp PE=1 SV=1	Hdlbp	141.74	42.3	45	45	81	1.046	1.054	1.062	0.956	0.948	0.942	1.111	6.69863e-05	0.00181582	254	FALSE	FALSE	0.151859
P48036	Annexin A5 OS=Mus musculus OX=10090 GN=Anxa5 PE=1 SV=1	Anxa5	35.752	62.7	17	17	34	1.07	1.073	1.085	0.943	0.921	0.924	1.158	6.70651e-05	0.00181582	255	FALSE	FALSE	0.211635
Q922R8	Protein disulfide-isomerase A6 OS=Mus musculus OX=10090 GN=Pdia6 PE=1 SV=3	Pdia6	48.1	34.1	12	12	35	0.948	0.95	0.939	1.069	1.052	1.072	0.889	6.71362e-05	0.00181582	256	FALSE	FALSE	-0.169745
Q9Z1F9	SUMO-activating enzyme subunit 2 OS=Mus musculus OX=10090 GN=Uba2 PE=1 SV=1	Uba2	70.568	40.6	17	17	21	1.08	1.122	1.096	0.9	0.905	0.908	1.216	6.84448e-05	0.00183598	257	FALSE	FALSE	0.282143
Q9WV02	RNA-binding motif protein, X chromosome OS=Mus musculus OX=10090 GN=Rbmx PE=1 SV=1	Rbmx	42.3	49.9	23	4	61	0.972	0.969	0.961	1.061	1.05	1.049	0.918	6.86569e-05	0.00183598	258	FALSE	FALSE	-0.123434
P39876	Metalloproteinase inhibitor 3 OS=Mus musculus OX=10090 GN=Timp3 PE=1 SV=1	Timp3	24.182	32.7	6	6	12	0.812	0.844	0.845	1.158	1.184	1.128	0.721	6.8848e-05	0.00183598	259	FALSE	TRUE	-0.471929
Q8BGV3	Tumor-associated calcium signal transducer 2 OS=Mus musculus OX=10090 GN=Tacstd2 PE=1 SV=1	Tacstd2	35.574	44.8	11	11	26	0.849	0.843	0.822	1.159	1.211	1.145	0.715	6.93647e-05	0.00183598	260	FALSE	TRUE	-0.483985
Q8VEE4	Replication protein A 70 kDa DNA-binding subunit OS=Mus musculus OX=10090 GN=Rpa1 PE=1 SV=1	Rpa1	69.036	31.3	20	20	34	1.047	1.07	1.06	0.938	0.929	0.94	1.132	6.93649e-05	0.00183598	261	FALSE	FALSE	0.178874
Q8R010	Aminoacyl tRNA synthase complex-interacting multifunctional protein 2 OS=Mus musculus OX=10090 GN=Aimp2 PE=1 SV=2	Aimp2	35.377	30.3	7	7	10	1.055	1.047	1.045	0.936	0.936	0.952	1.114	6.94722e-05	0.00183598	262	FALSE	FALSE	0.155749
Q3TVI8	Pre-B-cell leukemia transcription factor-interacting protein 1 OS=Mus musculus OX=10090 GN=Pbxip1 PE=1 SV=2	Pbxip1	81.163	14.4	9	9	10	0.904	0.929	0.924	1.06	1.064	1.059	0.866	7.04698e-05	0.00185526	263	FALSE	FALSE	-0.207561
O55131	Septin-7 OS=Mus musculus OX=10090 GN=Septin7 PE=1 SV=1	Septin7	50.549	43.8	15	14	30	1.083	1.068	1.076	0.919	0.924	0.898	1.177	7.10482e-05	0.0018634	264	FALSE	FALSE	0.235114
P08074	Carbonyl reductase [NADPH] 2 OS=Mus musculus OX=10090 GN=Cbr2 PE=1 SV=1	Cbr2	25.958	33.2	6	5	12	0.926	0.933	0.91	1.074	1.087	1.097	0.85	7.13562e-05	0.00186442	265	FALSE	FALSE	-0.234465
P30416	Peptidyl-prolyl cis-trans isomerase FKBP4 OS=Mus musculus OX=10090 GN=Fkbp4 PE=1 SV=5	Fkbp4	51.572	60.7	24	24	40	1.093	1.074	1.066	0.917	0.919	0.933	1.168	7.2759e-05	0.00188935	266	FALSE	FALSE	0.22404
P07356	Annexin A2 OS=Mus musculus OX=10090 GN=Anxa2 PE=1 SV=2	Anxa2	38.676	76.7	29	29	96	0.96	0.969	0.967	1.036	1.041	1.03	0.932	7.28731e-05	0.00188935	267	FALSE	FALSE	-0.101598
P26638	Serine--tRNA ligase, cytoplasmic OS=Mus musculus OX=10090 GN=Sars1 PE=1 SV=3	Sars1	58.388	37.5	16	16	22	1.073	1.109	1.085	0.918	0.913	0.905	1.194	7.338e-05	0.00188935	268	FALSE	FALSE	0.255803
Q6IE21	OTU domain-containing protein 6A OS=Mus musculus OX=10090 GN=Otud6a PE=1 SV=1	Otud6a	33.738	2.8	1	1	1	0.866	0.84	0.874	1.166	1.15	1.119	0.751	7.34019e-05	0.00188935	269	FALSE	TRUE	-0.413115
O70401	Tetraspanin-6 OS=Mus musculus OX=10090 GN=Tspan6 PE=1 SV=1	Tspan6	27.333	24.1	5	5	9	0.86	0.901	0.883	1.107	1.114	1.122	0.791	7.4848e-05	0.001918	270	FALSE	FALSE	-0.33825
Q9ERH4	Nucleolar and spindle-associated protein 1 OS=Mus musculus OX=10090 GN=Nusap1 PE=1 SV=1	Nusap1	48.572	19.7	7	7	8	1.097	1.134	1.14	0.862	0.866	0.888	1.289	7.5069e-05	0.001918	271	FALSE	FALSE	0.366252
Q9CR16	Peptidyl-prolyl cis-trans isomerase D OS=Mus musculus OX=10090 GN=Ppid PE=1 SV=3	Ppid	40.742	43.8	16	15	29	1.06	1.057	1.07	0.933	0.95	0.95	1.125	7.5764e-05	0.00192864	272	FALSE	FALSE	0.169925
Q9R069	Basal cell adhesion molecule OS=Mus musculus OX=10090 GN=Bcam PE=1 SV=1	Bcam	67.669	50.8	21	21	48	0.975	0.975	0.975	1.042	1.029	1.037	0.941	7.73165e-05	0.00195683	273	FALSE	FALSE	-0.0877334
O35144	Telomeric repeat-binding factor 2 OS=Mus musculus OX=10090 GN=Terf2 PE=1 SV=3	Terf2	60.263	32.5	14	14	16	1.018	1.022	1.016	0.986	0.982	0.984	1.035	7.79252e-05	0.00195683	274	FALSE	FALSE	0.0496308
Q91VL9	Zinc finger and BTB domain-containing protein 1 OS=Mus musculus OX=10090 GN=Zbtb1 PE=1 SV=1	Zbtb1	81.951	3.5	3	3	3	1.05	1.064	1.078	0.939	0.936	0.937	1.135	7.80635e-05	0.00195683	275	FALSE	FALSE	0.182692
P56695	Wolframin OS=Mus musculus OX=10090 GN=Wfs1 PE=1 SV=1	Wfs1	100.58	17.8	14	14	22	0.968	0.973	0.975	1.014	1.02	1.018	0.955	7.83732e-05	0.00195683	276	FALSE	FALSE	-0.0664274
Q62470	Integrin alpha-3 OS=Mus musculus OX=10090 GN=Itga3 PE=1 SV=1	Itga3	116.74	21	16	16	31	0.871	0.86	0.89	1.136	1.127	1.095	0.781	7.85618e-05	0.00195683	277	FALSE	FALSE	-0.356606
O08784	Treacle protein OS=Mus musculus OX=10090 GN=Tcof1 PE=1 SV=1	Tcof1	135	19.7	22	22	35	0.794	0.835	0.778	1.18	1.169	1.213	0.676	7.88375e-05	0.00195683	278	FALSE	TRUE	-0.564905
P11276	Fibronectin OS=Mus musculus OX=10090 GN=Fn1 PE=1 SV=4	Fn1	272.53	48.9	84	84	208	0.948	0.963	0.953	1.054	1.054	1.043	0.909	7.90334e-05	0.00195683	279	FALSE	FALSE	-0.137648
O88551	Claudin-1 OS=Mus musculus OX=10090 GN=Cldn1 PE=1 SV=1	Cldn1	22.881	16.1	3	3	4	0.822	0.85	0.851	1.183	1.125	1.139	0.732	7.92019e-05	0.00195683	280	FALSE	TRUE	-0.450084
A2TJV2	Paralemmin-3 OS=Mus musculus OX=10090 GN=Palm3 PE=1 SV=1	Palm3	78.787	47	26	26	42	0.927	0.933	0.946	1.05	1.063	1.066	0.883	7.94151e-05	0.00195683	281	FALSE	FALSE	-0.179515
Q99JW5	Epithelial cell adhesion molecule OS=Mus musculus OX=10090 GN=Epcam PE=1 SV=1	Epcam	35.019	48.9	11	11	35	0.881	0.898	0.899	1.1	1.138	1.098	0.803	8.01861e-05	0.00196422	282	FALSE	FALSE	-0.316528
P47911	60S ribosomal protein L6 OS=Mus musculus OX=10090 GN=Rpl6 PE=1 SV=3	Rpl6	33.509	37.2	13	13	28	1.052	1.062	1.07	0.942	0.929	0.922	1.14	8.02822e-05	0.00196422	283	FALSE	FALSE	0.189034
P11031	Activated RNA polymerase II transcriptional coactivator p15 OS=Mus musculus OX=10090 GN=Sub1 PE=1 SV=3	Sub1	14.427	35.4	4	4	7	1.146	1.136	1.146	0.867	0.837	0.887	1.323	8.1705e-05	0.0019753	284	TRUE	FALSE	0.403813
Q9WVK4	EH domain-containing protein 1 OS=Mus musculus OX=10090 GN=Ehd1 PE=1 SV=1	Ehd1	60.602	40.4	17	11	29	0.866	0.836	0.85	1.116	1.161	1.174	0.739	8.17272e-05	0.0019753	285	FALSE	TRUE	-0.436354
O08739	AMP deaminase 3 OS=Mus musculus OX=10090 GN=Ampd3 PE=1 SV=2	Ampd3	88.651	7	6	6	8	1.093	1.062	1.096	0.914	0.914	0.905	1.19	8.17499e-05	0.0019753	286	FALSE	FALSE	0.250962
P62702	40S ribosomal protein S4, X isoform OS=Mus musculus OX=10090 GN=Rps4x PE=1 SV=2	Rps4x	29.597	45.2	11	11	35	1.072	1.07	1.065	0.922	0.939	0.947	1.142	8.19365e-05	0.0019753	287	FALSE	FALSE	0.191563
O88685	26S proteasome regulatory subunit 6A OS=Mus musculus OX=10090 GN=Psmc3 PE=1 SV=2	Psmc3	49.548	48.2	18	18	32	1.078	1.108	1.086	0.922	0.931	0.911	1.184	8.22602e-05	0.0019753	288	FALSE	FALSE	0.243669
O35685	Nuclear migration protein nudC OS=Mus musculus OX=10090 GN=Nudc PE=1 SV=1	Nudc	38.358	44	15	15	24	1.112	1.144	1.092	0.885	0.875	0.889	1.264	8.24467e-05	0.0019753	289	FALSE	FALSE	0.337996
Q8BH69	Selenide, water dikinase 1 OS=Mus musculus OX=10090 GN=Sephs1 PE=1 SV=1	Sephs1	42.906	12.8	3	3	3	1.106	1.102	1.112	0.871	0.909	0.9	1.239	8.33168e-05	0.00198664	290	FALSE	FALSE	0.309176
Q3UHD6	Sorting nexin-27 OS=Mus musculus OX=10090 GN=Snx27 PE=1 SV=2	Snx27	60.988	27.5	11	11	17	0.927	0.944	0.932	1.063	1.074	1.088	0.869	8.3494e-05	0.00198664	291	FALSE	FALSE	-0.202572
Q00547	Hyaluronan mediated motility receptor OS=Mus musculus OX=10090 GN=Hmmr PE=1 SV=4	Hmmr	91.784	24.3	11	11	12	1.1	1.156	1.112	0.865	0.862	0.876	1.294	8.40098e-05	0.00199207	292	FALSE	FALSE	0.371838
Q3UMY5	Echinoderm microtubule-associated protein-like 4 OS=Mus musculus OX=10090 GN=Eml4 PE=1 SV=1	Eml4	110.03	10.2	9	9	10	1.157	1.134	1.121	0.856	0.886	0.893	1.295	8.46286e-05	0.00199515	293	FALSE	FALSE	0.372952
P63005	Platelet-activating factor acetylhydrolase IB subunit beta OS=Mus musculus OX=10090 GN=Pafah1b1 PE=1 SV=2	Pafah1b1	46.67	45.9	14	14	29	1.076	1.078	1.053	0.924	0.935	0.935	1.148	8.47162e-05	0.00199515	294	FALSE	FALSE	0.199123
O09131	Glutathione S-transferase omega-1 OS=Mus musculus OX=10090 GN=Gsto1 PE=1 SV=2	Gsto1	27.497	48.8	14	14	24	1.111	1.128	1.1	0.892	0.864	0.899	1.258	8.54008e-05	0.00200305	295	FALSE	FALSE	0.331132
Q61739	Integrin alpha-6 OS=Mus musculus OX=10090 GN=Itga6 PE=1 SV=3	Itga6	122.16	27.3	21	21	30	0.899	0.896	0.923	1.1	1.092	1.076	0.832	8.5965e-05	0.00200305	296	FALSE	FALSE	-0.265345
Q8BM86	LHFPL tetraspan subfamily member 6 protein OS=Mus musculus OX=10090 GN=Lhfpl6 PE=2 SV=1	Lhfpl6	21.626	17	3	3	3	0.879	0.909	0.874	1.154	1.118	1.135	0.781	8.61523e-05	0.00200305	297	FALSE	FALSE	-0.356606
Q8CGY8	UDP-N-acetylglucosamine--peptide N-acetylglucosaminyltransferase 110 kDa subunit OS=Mus musculus OX=10090 GN=Ogt PE=1 SV=2	Ogt	116.95	24.9	20	20	28	0.945	0.95	0.963	1.055	1.055	1.047	0.905	8.62088e-05	0.00200305	298	FALSE	FALSE	-0.14401
Q9DCW2	Phospholipid scramblase 2 OS=Mus musculus OX=10090 GN=Plscr2 PE=1 SV=3	Plscr2	34.052	27.7	8	8	9	0.877	0.888	0.882	1.13	1.089	1.142	0.788	8.77225e-05	0.00202656	299	FALSE	FALSE	-0.343732
Q9EPK8	Transient receptor potential cation channel subfamily V member 4 OS=Mus musculus OX=10090 GN=Trpv4 PE=1 SV=1	Trpv4	98.026	25.6	17	17	20	0.922	0.935	0.934	1.068	1.063	1.09	0.867	8.78058e-05	0.00202656	300	FALSE	FALSE	-0.205896
Q8VDD9	PH-interacting protein OS=Mus musculus OX=10090 GN=Phip PE=1 SV=2	Phip	206.72	36.8	49	46	78	0.961	0.96	0.948	1.05	1.039	1.05	0.914	8.85264e-05	0.00203245	301	FALSE	FALSE	-0.129734
Q9D706	RNA polymerase II-associated protein 3 OS=Mus musculus OX=10090 GN=Rpap3 PE=1 SV=1	Rpap3	74.095	35.5	19	19	25	1.097	1.123	1.076	0.898	0.901	0.893	1.224	8.89119e-05	0.00203245	302	FALSE	FALSE	0.291604
P30681	High mobility group protein B2 OS=Mus musculus OX=10090 GN=Hmgb2 PE=1 SV=3	Hmgb2	24.162	33.3	7	6	12	1.095	1.123	1.129	0.9	0.866	0.884	1.263	8.89417e-05	0.00203245	303	FALSE	FALSE	0.336855
Q8K2F0	Bromodomain-containing protein 3 OS=Mus musculus OX=10090 GN=Brd3 PE=1 SV=2	Brd3	79.761	31.3	18	13	30	1.042	1.044	1.058	0.966	0.966	0.96	1.087	8.93582e-05	0.00203525	304	FALSE	FALSE	0.120352
Q64462	Cytochrome P450 4B1 OS=Mus musculus OX=10090 GN=Cyp4b1 PE=1 SV=1	Cyp4b1	58.9	11.2	5	5	5	0.795	0.794	0.85	1.185	1.179	1.163	0.692	9.09414e-05	0.00204529	305	FALSE	TRUE	-0.531156
Q9JL62	Glycolipid transfer protein OS=Mus musculus OX=10090 GN=Gltp PE=1 SV=3	Gltp	23.689	28.2	6	6	7	1.069	1.111	1.095	0.89	0.904	0.888	1.221	9.15943e-05	0.00204529	306	FALSE	FALSE	0.288063
Q9ET47	Espin OS=Mus musculus OX=10090 GN=Espn PE=1 SV=2	Espn	94.496	0.9	1	1	1	1.191	1.184	1.146	0.816	0.856	0.805	1.421	9.17207e-05	0.00204529	307	TRUE	FALSE	0.506907
P35235	Tyrosine-protein phosphatase non-receptor type 11 OS=Mus musculus OX=10090 GN=Ptpn11 PE=1 SV=3	Ptpn11	68.034	29	15	15	20	1.071	1.092	1.073	0.926	0.9	0.905	1.185	9.19821e-05	0.00204529	308	FALSE	FALSE	0.244887
P28231	Gap junction beta-3 protein OS=Mus musculus OX=10090 GN=Gjb3 PE=1 SV=1	Gjb3	30.902	5.2	2	2	2	0.944	0.944	0.955	1.053	1.066	1.046	0.898	9.20705e-05	0.00204529	309	FALSE	FALSE	-0.155213
Q61194	Phosphatidylinositol 4-phosphate 3-kinase C2 domain-containing subunit alpha OS=Mus musculus OX=10090 GN=Pik3c2a PE=1 SV=2	Pik3c2a	190.76	21.1	32	32	41	1.045	1.034	1.052	0.963	0.958	0.959	1.087	9.25545e-05	0.00204529	310	FALSE	FALSE	0.120352
Q61112	45 kDa calcium-binding protein OS=Mus musculus OX=10090 GN=Sdf4 PE=1 SV=1	Sdf4	42.064	22.2	8	8	9	1.154	1.159	1.235	0.819	0.79	0.805	1.47	9.2601e-05	0.00204529	311	TRUE	FALSE	0.555816
Q3V3R1	Monofunctional C1-tetrahydrofolate synthase, mitochondrial OS=Mus musculus OX=10090 GN=Mthfd1l PE=1 SV=2	Mthfd1l	105.73	43.1	36	36	63	0.948	0.966	0.956	1.043	1.046	1.048	0.915	9.26442e-05	0.00204529	312	FALSE	FALSE	-0.128156
P37172	Activin receptor type-1 OS=Mus musculus OX=10090 GN=Acvr1 PE=2 SV=2	Acvr1	57.225	12.6	5	5	5	0.964	0.946	0.947	1.064	1.062	1.054	0.898	9.2686e-05	0.00204529	313	FALSE	FALSE	-0.155213
P09055	Integrin beta-1 OS=Mus musculus OX=10090 GN=Itgb1 PE=1 SV=1	Itgb1	88.231	28.6	22	22	69	0.91	0.915	0.896	1.092	1.1	1.066	0.835	9.31769e-05	0.00204529	314	FALSE	FALSE	-0.260152
Q05793	Basement membrane-specific heparan sulfate proteoglycan core protein OS=Mus musculus OX=10090 GN=Hspg2 PE=1 SV=1	Hspg2	398.29	32.4	84	84	129	0.92	0.89	0.904	1.104	1.08	1.084	0.83	9.31879e-05	0.00204529	315	FALSE	FALSE	-0.268817
O54724	Caveolae-associated protein 1 OS=Mus musculus OX=10090 GN=Cavin1 PE=1 SV=1	Cavin1	43.953	40.6	13	13	23	0.915	0.919	0.895	1.115	1.088	1.086	0.83	9.33696e-05	0.00204529	316	FALSE	FALSE	-0.268817
Q91XA2	Golgi membrane protein 1 OS=Mus musculus OX=10090 GN=Golm1 PE=1 SV=2	Golm1	44.326	38.4	13	13	16	1.097	1.144	1.161	0.849	0.854	0.833	1.341	9.36393e-05	0.00204529	317	TRUE	FALSE	0.423309
Q93092	Transaldolase OS=Mus musculus OX=10090 GN=Taldo1 PE=1 SV=2	Taldo1	37.387	32.6	13	13	27	1.166	1.114	1.157	0.828	0.863	0.857	1.349	9.56725e-05	0.00207813	318	TRUE	FALSE	0.43189
Q80XN0	D-beta-hydroxybutyrate dehydrogenase, mitochondrial OS=Mus musculus OX=10090 GN=Bdh1 PE=1 SV=2	Bdh1	38.299	28.3	8	8	9	0.929	0.924	0.904	1.081	1.063	1.08	0.855	9.58926e-05	0.00207813	319	FALSE	FALSE	-0.226004
Q99JR5	Tubulointerstitial nephritis antigen-like OS=Mus musculus OX=10090 GN=Tinagl1 PE=1 SV=1	Tinagl1	52.664	25.5	8	8	16	0.864	0.852	0.867	1.107	1.172	1.128	0.758	9.60432e-05	0.00207813	320	FALSE	TRUE	-0.39973
P70398	Probable ubiquitin carboxyl-terminal hydrolase FAF-X OS=Mus musculus OX=10090 GN=Usp9x PE=1 SV=2	Usp9x	290.71	16.7	34	34	39	1.046	1.039	1.048	0.963	0.954	0.969	1.086	9.63851e-05	0.00207904	321	FALSE	FALSE	0.119024
Q64433	10 kDa heat shock protein, mitochondrial OS=Mus musculus OX=10090 GN=Hspe1 PE=1 SV=2	Hspe1	10.963	67.6	7	7	26	0.966	0.977	0.973	1.041	1.041	1.051	0.931	9.80259e-05	0.0020871	322	FALSE	FALSE	-0.103147
Q80UM3	N-alpha-acetyltransferase 15, NatA auxiliary subunit OS=Mus musculus OX=10090 GN=Naa15 PE=1 SV=1	Naa15	100.96	28.3	24	22	32	1.088	1.104	1.068	0.909	0.918	0.925	1.185	9.81191e-05	0.0020871	323	FALSE	FALSE	0.244887
Q91V41	Ras-related protein Rab-14 OS=Mus musculus OX=10090 GN=Rab14 PE=1 SV=3	Rab14	23.897	71.2	12	12	34	0.939	0.956	0.957	1.051	1.053	1.047	0.905	9.82371e-05	0.0020871	324	FALSE	FALSE	-0.14401
O70255	Myelin protein zero-like protein 2 OS=Mus musculus OX=10090 GN=Mpzl2 PE=1 SV=1	Mpzl2	24.162	6	1	1	1	0.835	0.798	0.858	1.168	1.191	1.165	0.707	9.86e-05	0.0020871	325	FALSE	TRUE	-0.500218
P57780	Alpha-actinin-4 OS=Mus musculus OX=10090 GN=Actn4 PE=1 SV=1	Actn4	104.98	65.6	56	39	226	0.954	0.962	0.954	1.035	1.051	1.05	0.915	9.92236e-05	0.0020871	326	FALSE	FALSE	-0.128156
A2AHC3	Calmodulin-regulated spectrin-associated protein 1 OS=Mus musculus OX=10090 GN=Camsap1 PE=1 SV=1	Camsap1	175.89	3	4	4	4	1.102	1.07	1.097	0.921	0.904	0.922	1.19	9.94191e-05	0.0020871	327	FALSE	FALSE	0.250962
Q61001	Laminin subunit alpha-5 OS=Mus musculus OX=10090 GN=Lama5 PE=1 SV=4	Lama5	404.05	21.2	55	55	82	0.883	0.89	0.909	1.096	1.092	1.129	0.809	9.95084e-05	0.0020871	328	FALSE	FALSE	-0.305788
P97821	Dipeptidyl peptidase 1 OS=Mus musculus OX=10090 GN=Ctsc PE=1 SV=1	Ctsc	52.376	20.1	6	6	6	0.932	0.925	0.939	1.069	1.078	1.051	0.874	9.95442e-05	0.0020871	329	FALSE	FALSE	-0.194295
Q3U319	E3 ubiquitin-protein ligase BRE1B OS=Mus musculus OX=10090 GN=Rnf40 PE=1 SV=2	Rnf40	113.97	27.9	21	18	26	1.05	1.081	1.067	0.921	0.931	0.928	1.15	9.97841e-05	0.0020871	330	FALSE	FALSE	0.201634
Q6P2L7	Protein GOLM2 OS=Mus musculus OX=10090 GN=Golm2 PE=1 SV=1	Golm2	49.408	18.6	8	8	8	1.15	1.115	1.185	0.85	0.839	0.863	1.352	9.98856e-05	0.0020871	331	TRUE	FALSE	0.435095
Q9CT10	Ran-binding protein 3 OS=Mus musculus OX=10090 GN=Ranbp3 PE=1 SV=2	Ranbp3	52.572	23.8	8	8	9	1.078	1.098	1.105	0.895	0.875	0.908	1.225	0.000100342	0.0020871	332	FALSE	FALSE	0.292782
Q640N1	Adipocyte enhancer-binding protein 1 OS=Mus musculus OX=10090 GN=Aebp1 PE=1 SV=1	Aebp1	128.36	8.9	8	8	9	0.936	0.912	0.925	1.062	1.082	1.066	0.864	0.000100376	0.0020871	333	FALSE	FALSE	-0.210897
Q03517	Secretogranin-2 OS=Mus musculus OX=10090 GN=Scg2 PE=1 SV=1	Scg2	70.643	1.1	1	1	1	0.867	0.888	0.876	1.155	1.128	1.098	0.778	0.000101354	0.00209861	334	FALSE	FALSE	-0.362158
Q9CYX7	RRP15-like protein OS=Mus musculus OX=10090 GN=Rrp15 PE=1 SV=2	Rrp15	31.058	11	5	5	6	0.949	0.946	0.928	1.058	1.057	1.05	0.892	0.000101536	0.00209861	335	FALSE	FALSE	-0.164884
Q8BH58	TIP41-like protein OS=Mus musculus OX=10090 GN=Tiprl PE=1 SV=1	Tiprl	31.253	28	6	6	7	1.081	1.081	1.071	0.93	0.952	0.926	1.151	0.000103169	0.00211009	336	FALSE	FALSE	0.202888
P28033	CCAAT/enhancer-binding protein beta OS=Mus musculus OX=10090 GN=Cebpb PE=1 SV=1	Cebpb	31.445	33.1	8	8	12	0.979	0.973	0.98	1.04	1.039	1.03	0.943	0.000103313	0.00211009	337	FALSE	FALSE	-0.0846703
Q9DCL9	Multifunctional protein ADE2 OS=Mus musculus OX=10090 GN=Paics PE=1 SV=4	Paics	47.006	40.2	16	16	26	1.039	1.063	1.055	0.946	0.941	0.947	1.114	0.000103327	0.00211009	338	FALSE	FALSE	0.155749
Q8K1N2	Pleckstrin homology-like domain family B member 2 OS=Mus musculus OX=10090 GN=Phldb2 PE=1 SV=2	Phldb2	141.48	34.8	35	35	46	0.907	0.938	0.93	1.081	1.085	1.08	0.855	0.000103524	0.00211009	339	FALSE	FALSE	-0.226004
Q60710	Deoxynucleoside triphosphate triphosphohydrolase SAMHD1 OS=Mus musculus OX=10090 GN=Samhd1 PE=1 SV=3	Samhd1	75.892	20.1	11	11	16	1.064	1.095	1.067	0.918	0.91	0.925	1.172	0.000103615	0.00211009	340	FALSE	FALSE	0.228973
E9Q555	E3 ubiquitin-protein ligase RNF213 OS=Mus musculus OX=10090 GN=Rnf213 PE=1 SV=2	Rnf213	584.78	13.9	61	61	73	1.055	1.047	1.042	0.946	0.95	0.962	1.1	0.000103947	0.00211064	341	FALSE	FALSE	0.137504
P13542	Myosin-8 OS=Mus musculus OX=10090 GN=Myh8 PE=2 SV=2	Myh8	222.7	1	1	1	1	0.833	0.79	0.849	1.181	1.201	1.163	0.697	0.000104272	0.00211105	342	FALSE	TRUE	-0.520769
Q8CG47	Structural maintenance of chromosomes protein 4 OS=Mus musculus OX=10090 GN=Smc4 PE=1 SV=1	Smc4	146.89	29.4	35	35	47	1.066	1.098	1.09	0.928	0.915	0.908	1.183	0.000105425	0.00212817	343	FALSE	FALSE	0.24245
P10287	Cadherin-3 OS=Mus musculus OX=10090 GN=Cdh3 PE=1 SV=2	Cdh3	90.611	28	18	18	22	0.96	0.952	0.951	1.045	1.034	1.052	0.914	0.00010603	0.00213416	344	FALSE	FALSE	-0.129734
Q925B0	PRKC apoptosis WT1 regulator protein OS=Mus musculus OX=10090 GN=Pawr PE=1 SV=2	Pawr	35.908	48.9	9	9	17	0.914	0.912	0.913	1.076	1.084	1.118	0.836	0.000106819	0.00214381	345	FALSE	FALSE	-0.258425
Q9QUR6	Prolyl endopeptidase OS=Mus musculus OX=10090 GN=Prep PE=1 SV=1	Prep	80.751	48.6	28	28	34	1.048	1.077	1.074	0.922	0.931	0.929	1.15	0.000107996	0.00214524	346	FALSE	FALSE	0.201634
Q9JIF7	Coatomer subunit beta OS=Mus musculus OX=10090 GN=Copb1 PE=1 SV=1	Copb1	107.06	40.9	31	31	47	1.06	1.061	1.049	0.932	0.953	0.945	1.12	0.000108198	0.00214524	347	FALSE	FALSE	0.163499
Q920A5	Retinoid-inducible serine carboxypeptidase OS=Mus musculus OX=10090 GN=Scpep1 PE=1 SV=2	Scpep1	50.964	31.2	13	13	17	0.935	0.935	0.948	1.054	1.06	1.078	0.883	0.000108262	0.00214524	348	FALSE	FALSE	-0.179515
P60670	Nuclear protein localization protein 4 homolog OS=Mus musculus OX=10090 GN=Nploc4 PE=1 SV=3	Nploc4	68.016	25.2	14	14	17	1.064	1.051	1.084	0.928	0.92	0.926	1.153	0.000108434	0.00214524	349	FALSE	FALSE	0.205393
O35465	Peptidyl-prolyl cis-trans isomerase FKBP8 OS=Mus musculus OX=10090 GN=Fkbp8 PE=1 SV=2	Fkbp8	43.528	31.8	11	11	26	0.96	0.97	0.955	1.032	1.031	1.034	0.932	0.000108527	0.00214524	350	FALSE	FALSE	-0.101598
Q8BGS1	Band 4.1-like protein 5 OS=Mus musculus OX=10090 GN=Epb41l5 PE=1 SV=1	Epb41l5	81.635	17.8	12	10	21	0.955	0.964	0.96	1.032	1.038	1.048	0.923	0.000108988	0.00214524	351	FALSE	FALSE	-0.115597
P21956	Lactadherin OS=Mus musculus OX=10090 GN=Mfge8 PE=1 SV=3	Mfge8	51.24	33.9	12	12	26	0.701	0.766	0.771	1.219	1.274	1.28	0.593	0.000109333	0.00214524	352	FALSE	TRUE	-0.753896
B1AQJ2	Ubiquitin carboxyl-terminal hydrolase 36 OS=Mus musculus OX=10090 GN=Usp36 PE=1 SV=1	Usp36	119.91	19.4	14	14	16	0.916	0.893	0.932	1.104	1.102	1.107	0.827	0.000109369	0.00214524	353	FALSE	FALSE	-0.274041
P99024	Tubulin beta-5 chain OS=Mus musculus OX=10090 GN=Tubb5 PE=1 SV=1	Tubb5	49.67	63.5	19	4	91	1.08	1.102	1.13	0.89	0.893	0.903	1.233	0.000110215	0.00215091	354	FALSE	FALSE	0.302173
Q9QXZ0	Microtubule-actin cross-linking factor 1 OS=Mus musculus OX=10090 GN=Macf1 PE=1 SV=2	Macf1	831.87	16.8	100	99	116	0.971	0.969	0.967	1.022	1.035	1.032	0.941	0.000110279	0.00215091	355	FALSE	FALSE	-0.0877334
P54823	Probable ATP-dependent RNA helicase DDX6 OS=Mus musculus OX=10090 GN=Ddx6 PE=1 SV=1	Ddx6	54.191	45.3	16	16	31	1.086	1.076	1.062	0.934	0.921	0.909	1.166	0.000110902	0.00215698	356	FALSE	FALSE	0.221568
Q9R0L6	Pericentriolar material 1 protein OS=Mus musculus OX=10090 GN=Pcm1 PE=1 SV=2	Pcm1	228.84	27.3	42	42	52	0.946	0.942	0.924	1.058	1.073	1.073	0.878	0.00011131	0.00215803	357	FALSE	FALSE	-0.187707
Q91WE2	PSME3-interacting protein OS=Mus musculus OX=10090 GN=Psme3ip1 PE=1 SV=1	Psme3ip1	28.702	11	3	3	3	1.162	1.134	1.112	0.843	0.87	0.88	1.314	0.000111579	0.00215803	358	TRUE	FALSE	0.393965
Q8BY89	Choline transporter-like protein 2 OS=Mus musculus OX=10090 GN=Slc44a2 PE=1 SV=2	Slc44a2	80.109	15.2	9	9	11	0.901	0.905	0.88	1.118	1.121	1.083	0.809	0.000112419	0.00216821	359	FALSE	FALSE	-0.305788
O54990	Prominin-1 OS=Mus musculus OX=10090 GN=Prom1 PE=1 SV=1	Prom1	97.112	27.8	23	23	45	0.903	0.896	0.92	1.085	1.114	1.08	0.829	0.000113492	0.00217913	360	FALSE	FALSE	-0.270556
P16332	Methylmalonyl-CoA mutase, mitochondrial OS=Mus musculus OX=10090 GN=Mmut PE=1 SV=2	Mmut	82.843	26.2	18	17	31	0.934	0.915	0.899	1.082	1.081	1.081	0.847	0.000113866	0.00217913	361	FALSE	FALSE	-0.239566
Q9Z1Q5	Chloride intracellular channel protein 1 OS=Mus musculus OX=10090 GN=Clic1 PE=1 SV=3	Clic1	27.013	54.4	9	9	21	1.081	1.07	1.062	0.942	0.921	0.918	1.155	0.000113929	0.00217913	362	FALSE	FALSE	0.207893
O88396	GrpE protein homolog 2, mitochondrial OS=Mus musculus OX=10090 GN=Grpel2 PE=2 SV=2	Grpel2	25.029	34.8	6	6	9	0.945	0.944	0.933	1.044	1.053	1.033	0.902	0.000114356	0.00218127	363	FALSE	FALSE	-0.148801
Q9ERR7	Selenoprotein F OS=Mus musculus OX=10090 GN=Selenof PE=1 SV=3	Selenof	17.806	25.3	3	3	3	0.908	0.904	0.879	1.086	1.122	1.112	0.811	0.000117216	0.00222968	364	FALSE	FALSE	-0.302226
Q8R3C6	Probable RNA-binding protein 19 OS=Mus musculus OX=10090 GN=Rbm19 PE=1 SV=1	Rbm19	106.08	29	23	23	31	0.954	0.948	0.933	1.054	1.051	1.063	0.895	0.000117777	0.00223421	365	FALSE	FALSE	-0.16004
Q99K28	ADP-ribosylation factor GTPase-activating protein 2 OS=Mus musculus OX=10090 GN=Arfgap2 PE=1 SV=1	Arfgap2	56.598	15.6	8	8	10	1.084	1.061	1.084	0.936	0.922	0.942	1.153	0.0001183	0.002238	366	FALSE	FALSE	0.205393
O08573	Galectin-9 OS=Mus musculus OX=10090 GN=Lgals9 PE=1 SV=1	Lgals9	40.035	21.8	6	6	12	1.089	1.054	1.078	0.927	0.92	0.928	1.161	0.000119695	0.00225822	367	FALSE	FALSE	0.215368
Q9DBJ1	Phosphoglycerate mutase 1 OS=Mus musculus OX=10090 GN=Pgam1 PE=1 SV=3	Pgam1	28.832	59.4	12	12	33	1.082	1.112	1.09	0.933	0.91	0.908	1.194	0.000120366	0.00226432	368	FALSE	FALSE	0.255803
Q8CJ53	Cdc42-interacting protein 4 OS=Mus musculus OX=10090 GN=Trip10 PE=1 SV=2	Trip10	68.489	25.7	12	12	14	1.068	1.083	1.062	0.932	0.942	0.918	1.151	0.000120932	0.00226432	369	FALSE	FALSE	0.202888
P16406	Glutamyl aminopeptidase OS=Mus musculus OX=10090 GN=Enpep PE=1 SV=1	Enpep	107.96	10.1	8	8	9	0.87	0.842	0.89	1.133	1.176	1.157	0.751	0.000120999	0.00226432	370	FALSE	TRUE	-0.413115
Q80W68	Kin of IRRE-like protein 1 OS=Mus musculus OX=10090 GN=Kirrel1 PE=1 SV=1	Kirrel1	87.175	28.6	14	14	19	0.926	0.914	0.944	1.07	1.066	1.066	0.869	0.000121604	0.0022695	371	FALSE	FALSE	-0.202572
P16330	2',3'-cyclic-nucleotide 3'-phosphodiesterase OS=Mus musculus OX=10090 GN=Cnp PE=1 SV=3	Cnp	47.123	33.6	10	10	11	1.109	1.103	1.066	0.905	0.911	0.908	1.203	0.000122274	0.00227587	372	FALSE	FALSE	0.266637
Q06186	Proheparin-binding EGF-like growth factor OS=Mus musculus OX=10090 GN=Hbegf PE=2 SV=1	Hbegf	22.807	16.8	3	3	3	0.897	0.855	0.869	1.154	1.122	1.116	0.773	0.00012317	0.00228267	373	FALSE	FALSE	-0.37146
Q9JLT4	Thioredoxin reductase 2, mitochondrial OS=Mus musculus OX=10090 GN=Txnrd2 PE=1 SV=4	Txnrd2	56.602	17.7	6	6	9	0.963	0.964	0.951	1.05	1.045	1.061	0.912	0.000123481	0.00228267	374	FALSE	FALSE	-0.132894
Q80SU7	Interferon-induced very large GTPase 1 OS=Mus musculus OX=10090 GN=Gvin1 PE=1 SV=1	Gvin1	280.81	15.7	36	36	37	1.081	1.073	1.062	0.928	0.91	0.937	1.159	0.000123865	0.00228267	375	FALSE	FALSE	0.212881
Q60864	Stress-induced-phosphoprotein 1 OS=Mus musculus OX=10090 GN=Stip1 PE=1 SV=1	Stip1	62.581	56.4	35	35	84	1.07	1.11	1.092	0.908	0.915	0.894	1.204	0.000123958	0.00228267	376	FALSE	FALSE	0.267835
Q9Z1Z2	Serine-threonine kinase receptor-associated protein OS=Mus musculus OX=10090 GN=Strap PE=1 SV=2	Strap	38.442	56	15	15	26	1.06	1.094	1.086	0.922	0.934	0.922	1.166	0.000124957	0.00229497	377	FALSE	FALSE	0.221568
Q8BGT1	Leucine-rich repeat transmembrane protein FLRT3 OS=Mus musculus OX=10090 GN=Flrt3 PE=1 SV=1	Flrt3	72.878	1.4	1	1	1	0.779	0.814	0.837	1.221	1.207	1.157	0.678	0.000126176	0.00231122	378	FALSE	TRUE	-0.560643
Q9Z0H7	B-cell lymphoma/leukemia 10 OS=Mus musculus OX=10090 GN=Bcl10 PE=1 SV=1	Bcl10	25.948	7.7	2	2	2	1.07	1.062	1.099	0.926	0.923	0.921	1.166	0.000126809	0.00231256	379	FALSE	FALSE	0.221568
Q9Z2U1	Proteasome subunit alpha type-5 OS=Mus musculus OX=10090 GN=Psma5 PE=1 SV=1	Psma5	26.411	60.6	11	11	19	1.074	1.086	1.112	0.908	0.921	0.899	1.199	0.000126917	0.00231256	380	FALSE	FALSE	0.261832
Q9CZM2	60S ribosomal protein L15 OS=Mus musculus OX=10090 GN=Rpl15 PE=1 SV=4	Rpl15	24.146	46.6	14	14	43	1.065	1.077	1.054	0.943	0.923	0.938	1.14	0.000128207	0.00232545	381	FALSE	FALSE	0.189034
Q9WVA4	Transgelin-2 OS=Mus musculus OX=10090 GN=Tagln2 PE=1 SV=4	Tagln2	22.395	54.3	10	10	43	1.06	1.06	1.066	0.935	0.936	0.958	1.126	0.000128296	0.00232545	382	FALSE	FALSE	0.171207
P83741	Serine/threonine-protein kinase WNK1 OS=Mus musculus OX=10090 GN=Wnk1 PE=1 SV=2	Wnk1	250.93	4	9	9	9	1.076	1.106	1.084	0.917	0.914	0.89	1.2	0.000129053	0.00233306	383	FALSE	FALSE	0.263034
Q61772	Ephrin type-A receptor 7 OS=Mus musculus OX=10090 GN=Epha7 PE=1 SV=2	Epha7	111.86	2.6	3	1	6	0.832	0.878	0.846	1.183	1.132	1.143	0.739	0.000129773	0.00233715	384	FALSE	TRUE	-0.436354
P16045	Galectin-1 OS=Mus musculus OX=10090 GN=Lgals1 PE=1 SV=3	Lgals1	14.866	57	6	6	57	0.944	0.953	0.945	1.072	1.051	1.049	0.896	0.000130338	0.00233715	385	FALSE	FALSE	-0.158429
Q8CG48	Structural maintenance of chromosomes protein 2 OS=Mus musculus OX=10090 GN=Smc2 PE=1 SV=2	Smc2	134.24	32.1	37	37	53	1.071	1.084	1.095	0.933	0.918	0.903	1.18	0.000130625	0.00233715	386	FALSE	FALSE	0.238787
Q9WVC3	Caveolin-2 OS=Mus musculus OX=10090 GN=Cav2 PE=1 SV=1	Cav2	18.227	28.4	5	5	7	0.873	0.91	0.891	1.134	1.097	1.126	0.797	0.000130629	0.00233715	387	FALSE	FALSE	-0.327348
Q9DBR4	Amyloid-beta A4 precursor protein-binding family B member 2 OS=Mus musculus OX=10090 GN=Apbb2 PE=1 SV=2	Apbb2	83.2	14.6	9	9	10	0.961	0.947	0.966	1.05	1.052	1.045	0.913	0.000132417	0.00236303	388	FALSE	FALSE	-0.131313
Q6PB66	Leucine-rich PPR motif-containing protein, mitochondrial OS=Mus musculus OX=10090 GN=Lrpprc PE=1 SV=2	Lrpprc	156.61	54.1	68	68	142	0.955	0.97	0.962	1.044	1.042	1.034	0.925	0.000133864	0.00236578	389	FALSE	FALSE	-0.112475
Q8K411	Presequence protease, mitochondrial OS=Mus musculus OX=10090 GN=Pitrm1 PE=1 SV=1	Pitrm1	117.37	51.1	46	46	84	0.951	0.967	0.966	1.039	1.039	1.04	0.925	0.000133913	0.00236578	390	FALSE	FALSE	-0.112475
Q64430	Copper-transporting ATPase 1 OS=Mus musculus OX=10090 GN=Atp7a PE=1 SV=3	Atp7a	161.96	11.8	13	13	15	0.968	0.956	0.954	1.05	1.04	1.038	0.92	0.000133934	0.00236578	391	FALSE	FALSE	-0.120294
Q03963	Interferon-induced, double-stranded RNA-activated protein kinase OS=Mus musculus OX=10090 GN=Eif2ak2 PE=1 SV=2	Eif2ak2	58.279	14	7	7	8	1.058	1.05	1.053	0.93	0.954	0.944	1.118	0.000133938	0.00236578	392	FALSE	FALSE	0.16092
P51912	Neutral amino acid transporter B(0) OS=Mus musculus OX=10090 GN=Slc1a5 PE=1 SV=2	Slc1a5	58.482	16.3	7	7	9	0.813	0.779	0.753	1.16	1.236	1.233	0.646	0.000136061	0.00239717	393	FALSE	TRUE	-0.630394
Q9QZH3	Peptidyl-prolyl cis-trans isomerase E OS=Mus musculus OX=10090 GN=Ppie PE=1 SV=2	Ppie	33.448	44.9	12	11	21	1.033	1.038	1.03	0.972	0.982	0.98	1.057	0.000136854	0.00240502	394	FALSE	FALSE	0.0799754
P70452	Syntaxin-4 OS=Mus musculus OX=10090 GN=Stx4 PE=1 SV=1	Stx4	34.165	29.2	7	7	14	0.926	0.925	0.948	1.088	1.075	1.066	0.867	0.000137366	0.00240664	395	FALSE	FALSE	-0.205896
Q8BIW1	Exopolyphosphatase PRUNE1 OS=Mus musculus OX=10090 GN=Prune1 PE=1 SV=1	Prune1	50.239	8.4	3	3	3	1.074	1.053	1.083	0.926	0.904	0.917	1.169	0.000137786	0.00240664	396	FALSE	FALSE	0.225275
A2AQ19	RNA polymerase-associated protein RTF1 homolog OS=Mus musculus OX=10090 GN=Rtf1 PE=1 SV=1	Rtf1	80.796	17.3	11	11	18	1.067	1.082	1.078	0.914	0.934	0.943	1.156	0.000137989	0.00240664	397	FALSE	FALSE	0.209141
Q9DB05	Alpha-soluble NSF attachment protein OS=Mus musculus OX=10090 GN=Napa PE=1 SV=1	Napa	33.189	58.3	12	12	27	0.952	0.958	0.959	1.042	1.038	1.058	0.914	0.000138495	0.0024094	398	FALSE	FALSE	-0.129734
Q70FJ1	A-kinase anchor protein 9 OS=Mus musculus OX=10090 GN=Akap9 PE=1 SV=2	Akap9	435.87	21.1	70	70	76	0.976	0.982	0.974	1.022	1.019	1.026	0.956	0.000140562	0.0024284	399	FALSE	FALSE	-0.0649175
P99026	Proteasome subunit beta type-4 OS=Mus musculus OX=10090 GN=Psmb4 PE=1 SV=1	Psmb4	29.116	28.8	5	5	11	1.108	1.069	1.078	0.898	0.914	0.915	1.194	0.000140683	0.0024284	400	FALSE	FALSE	0.255803
Q8BWT1	3-ketoacyl-CoA thiolase, mitochondrial OS=Mus musculus OX=10090 GN=Acaa2 PE=1 SV=3	Acaa2	41.829	70.3	20	20	42	0.972	0.969	0.977	1.045	1.039	1.031	0.937	0.000140909	0.0024284	401	FALSE	FALSE	-0.093879
P33609	DNA polymerase alpha catalytic subunit OS=Mus musculus OX=10090 GN=Pola1 PE=1 SV=2	Pola1	167.34	8.1	11	11	12	1.071	1.097	1.068	0.933	0.914	0.931	1.165	0.00014152	0.0024284	402	FALSE	FALSE	0.22033
Q99MR6	Serrate RNA effector molecule homolog OS=Mus musculus OX=10090 GN=Srrt PE=1 SV=1	Srrt	100.45	29	25	25	45	1.014	1.016	1.023	0.976	0.979	0.976	1.042	0.000141933	0.0024284	403	FALSE	FALSE	0.0593553
Q91WA4	CXXC-type zinc finger protein 5 OS=Mus musculus OX=10090 GN=Cxxc5 PE=2 SV=1	Cxxc5	32.812	3.2	1	1	1	1.167	1.145	1.222	0.803	0.848	0.814	1.434	0.000142183	0.0024284	404	TRUE	FALSE	0.520045
Q61490	CD166 antigen OS=Mus musculus OX=10090 GN=Alcam PE=1 SV=3	Alcam	65.091	23.2	12	12	19	0.885	0.903	0.924	1.108	1.091	1.116	0.818	0.000142464	0.0024284	405	FALSE	FALSE	-0.289827
P55821	Stathmin-2 OS=Mus musculus OX=10090 GN=Stmn2 PE=1 SV=1	Stmn2	20.828	15.1	3	1	11	1.152	1.148	1.121	0.892	0.893	0.85	1.298	0.000142505	0.0024284	406	FALSE	FALSE	0.37629
Q4PZA2	Endothelin-converting enzyme 1 OS=Mus musculus OX=10090 GN=Ece1 PE=1 SV=1	Ece1	87.072	23.1	17	17	28	0.964	0.964	0.952	1.051	1.036	1.044	0.92	0.000143246	0.0024284	407	FALSE	FALSE	-0.120294
Q9Z1Q2	Phosphatidylserine lipase ABHD16A OS=Mus musculus OX=10090 GN=Abhd16a PE=1 SV=3	Abhd16a	63.085	23.1	8	8	9	0.953	0.942	0.953	1.041	1.056	1.037	0.909	0.000143343	0.0024284	408	FALSE	FALSE	-0.137648
Q9EQH2	Endoplasmic reticulum aminopeptidase 1 OS=Mus musculus OX=10090 GN=Erap1 PE=1 SV=2	Erap1	106.6	35.2	28	28	54	0.928	0.937	0.935	1.063	1.094	1.064	0.869	0.000143631	0.0024284	409	FALSE	FALSE	-0.202572
O88986	2-amino-3-ketobutyrate coenzyme A ligase, mitochondrial OS=Mus musculus OX=10090 GN=Gcat PE=1 SV=2	Gcat	44.93	42.3	11	11	20	0.929	0.931	0.948	1.05	1.067	1.072	0.881	0.000144093	0.0024284	410	FALSE	FALSE	-0.182786
Q9CSN1	SNW domain-containing protein 1 OS=Mus musculus OX=10090 GN=Snw1 PE=1 SV=3	Snw1	61.475	39.2	17	17	30	1.051	1.038	1.043	0.952	0.954	0.967	1.09	0.000144147	0.0024284	411	FALSE	FALSE	0.124328
P49817	Caveolin-1 OS=Mus musculus OX=10090 GN=Cav1 PE=1 SV=1	Cav1	20.538	51.7	9	9	17	0.87	0.911	0.863	1.122	1.118	1.117	0.788	0.000145498	0.00244248	412	FALSE	FALSE	-0.343732
P19253	60S ribosomal protein L13a OS=Mus musculus OX=10090 GN=Rpl13a PE=1 SV=4	Rpl13a	23.464	40.9	10	10	17	1.054	1.078	1.064	0.936	0.948	0.953	1.127	0.000145899	0.00244248	413	FALSE	FALSE	0.172488
Q8CB77	Elongin-A OS=Mus musculus OX=10090 GN=Eloa PE=1 SV=3	Eloa	87.16	11.4	9	9	9	1.081	1.129	1.12	0.882	0.901	0.875	1.253	0.000146041	0.00244248	414	FALSE	FALSE	0.325386
Q3UZ39	Leucine-rich repeat flightless-interacting protein 1 OS=Mus musculus OX=10090 GN=Lrrfip1 PE=1 SV=2	Lrrfip1	79.248	37.7	18	17	30	1.088	1.124	1.098	0.876	0.896	0.911	1.234	0.000148046	0.00247005	415	FALSE	FALSE	0.303342
E9Q5C9	Nucleolar and coiled-body phosphoprotein 1 OS=Mus musculus OX=10090 GN=Nolc1 PE=1 SV=1	Nolc1	73.697	23.4	15	15	25	0.87	0.892	0.901	1.106	1.14	1.094	0.797	0.000149261	0.00248156	416	FALSE	FALSE	-0.327348
P17710	Hexokinase-1 OS=Mus musculus OX=10090 GN=Hk1 PE=1 SV=3	Hk1	108.3	35.7	29	25	58	0.908	0.922	0.891	1.072	1.082	1.102	0.836	0.000149453	0.00248156	417	FALSE	FALSE	-0.258425
Q9R0N0	Galactokinase OS=Mus musculus OX=10090 GN=Galk1 PE=1 SV=2	Galk1	42.295	22.7	8	8	13	1.078	1.128	1.092	0.903	0.906	0.911	1.212	0.000150123	0.00248443	418	FALSE	FALSE	0.27739
P97857	A disintegrin and metalloproteinase with thrombospondin motifs 1 OS=Mus musculus OX=10090 GN=Adamts1 PE=1 SV=4	Adamts1	105.8	32.9	22	22	26	0.867	0.912	0.901	1.112	1.128	1.112	0.8	0.000150343	0.00248443	419	FALSE	FALSE	-0.321928
Q9DCU6	39S ribosomal protein L4, mitochondrial OS=Mus musculus OX=10090 GN=Mrpl4 PE=1 SV=1	Mrpl4	33.073	16.3	4	4	5	0.973	0.965	0.962	1.03	1.026	1.037	0.938	0.000151479	0.00249724	420	FALSE	FALSE	-0.0923402
P14211	Calreticulin OS=Mus musculus OX=10090 GN=Calr PE=1 SV=1	Calr	47.994	57.5	26	26	113	0.93	0.95	0.941	1.059	1.072	1.05	0.887	0.000152924	0.00251507	421	FALSE	FALSE	-0.172994
P63158	High mobility group protein B1 OS=Mus musculus OX=10090 GN=Hmgb1 PE=1 SV=2	Hmgb1	24.893	30.2	9	9	18	1.108	1.179	1.147	0.842	0.873	0.854	1.337	0.000154097	0.00252739	422	TRUE	FALSE	0.418999
Q9DCH6	AN1-type zinc finger protein 6 OS=Mus musculus OX=10090 GN=Zfand6 PE=1 SV=1	Zfand6	24.001	14.8	3	3	4	1.074	1.076	1.12	0.876	0.894	0.887	1.231	0.000154637	0.00252739	423	FALSE	FALSE	0.299831
Q91V92	ATP-citrate synthase OS=Mus musculus OX=10090 GN=Acly PE=1 SV=1	Acly	119.73	34.9	31	31	49	1.038	1.028	1.034	0.964	0.97	0.976	1.065	0.000154768	0.00252739	424	FALSE	FALSE	0.0908534
Q9Z0J7	Growth/differentiation factor 15 OS=Mus musculus OX=10090 GN=Gdf15 PE=1 SV=2	Gdf15	33.225	21.8	7	7	7	0.813	0.874	0.825	1.156	1.199	1.174	0.712	0.000155474	0.00253295	425	FALSE	TRUE	-0.490051
Q9D8W7	OCIA domain-containing protein 2 OS=Mus musculus OX=10090 GN=Ociad2 PE=1 SV=1	Ociad2	16.925	31.8	5	5	5	1.128	1.082	1.103	0.885	0.899	0.912	1.229	0.000155859	0.00253326	426	FALSE	FALSE	0.297485
P97298	Pigment epithelium-derived factor OS=Mus musculus OX=10090 GN=Serpinf1 PE=1 SV=2	Serpinf1	46.233	2.2	1	1	1	0.914	0.887	0.867	1.104	1.114	1.126	0.798	0.000157362	0.00254993	427	FALSE	FALSE	-0.325539
Q99KK7	Dipeptidyl peptidase 3 OS=Mus musculus OX=10090 GN=Dpp3 PE=1 SV=2	Dpp3	82.897	36.4	20	20	26	1.052	1.067	1.085	0.928	0.934	0.918	1.153	0.00015795	0.00254993	428	FALSE	FALSE	0.205393
Q64514	Tripeptidyl-peptidase 2 OS=Mus musculus OX=10090 GN=Tpp2 PE=1 SV=3	Tpp2	139.88	49.6	48	48	80	0.959	0.973	0.97	1.041	1.035	1.033	0.933	0.000158011	0.00254993	429	FALSE	FALSE	-0.100051
Q9JJT9	Phosphorylated adapter RNA export protein OS=Mus musculus OX=10090 GN=Phax PE=1 SV=1	Phax	43.247	10.6	3	3	3	1.178	1.152	1.104	0.871	0.848	0.848	1.338	0.000158358	0.00254993	430	TRUE	FALSE	0.420078
Q8BWZ3	N-alpha-acetyltransferase 25, NatB auxiliary subunit OS=Mus musculus OX=10090 GN=Naa25 PE=1 SV=1	Naa25	111.71	18.9	17	17	21	1.07	1.072	1.072	0.916	0.909	0.942	1.162	0.000159489	0.00255318	431	FALSE	FALSE	0.21661
Q99KQ4	Nicotinamide phosphoribosyltransferase OS=Mus musculus OX=10090 GN=Nampt PE=1 SV=1	Nampt	55.446	38.1	15	15	22	1.083	1.1	1.074	0.939	0.909	0.92	1.177	0.000159625	0.00255318	432	FALSE	FALSE	0.235114
A2AQH4	BCL-6 corepressor-like protein 1 OS=Mus musculus OX=10090 GN=Bcorl1 PE=2 SV=1	Bcorl1	190.48	1.9	3	3	3	1.082	1.079	1.066	0.901	0.932	0.902	1.18	0.000160164	0.00255318	433	FALSE	FALSE	0.238787
Q3THS6	S-adenosylmethionine synthase isoform type-2 OS=Mus musculus OX=10090 GN=Mat2a PE=1 SV=2	Mat2a	43.688	34.9	10	10	14	1.085	1.087	1.098	0.873	0.916	0.889	1.221	0.00016033	0.00255318	434	FALSE	FALSE	0.288063
Q8BVQ5	Protein phosphatase methylesterase 1 OS=Mus musculus OX=10090 GN=Ppme1 PE=1 SV=5	Ppme1	42.256	18.7	6	6	7	1.07	1.074	1.096	0.914	0.882	0.907	1.199	0.000160421	0.00255318	435	FALSE	FALSE	0.261832
Q61035	Histidine--tRNA ligase, cytoplasmic OS=Mus musculus OX=10090 GN=Hars1 PE=1 SV=2	Hars1	57.432	24.4	13	10	16	1.076	1.076	1.068	0.923	0.926	0.952	1.15	0.000160914	0.00255318	436	FALSE	FALSE	0.201634
Q5SW19	Clustered mitochondria protein homolog OS=Mus musculus OX=10090 GN=Cluh PE=1 SV=2	Cluh	148.07	18.5	22	22	22	1.065	1.087	1.105	0.92	0.921	0.903	1.187	0.000161141	0.00255318	437	FALSE	FALSE	0.24732
Q99L47	Hsc70-interacting protein OS=Mus musculus OX=10090 GN=St13 PE=1 SV=1	St13	41.655	30.5	11	11	24	1.065	1.068	1.08	0.938	0.923	0.906	1.161	0.000163613	0.00258175	438	FALSE	FALSE	0.215368
P62852	40S ribosomal protein S25 OS=Mus musculus OX=10090 GN=Rps25 PE=1 SV=1	Rps25	13.742	24	4	4	12	1.126	1.089	1.088	0.909	0.88	0.902	1.227	0.00016369	0.00258175	439	FALSE	FALSE	0.295135
P28658	Ataxin-10 OS=Mus musculus OX=10090 GN=Atxn10 PE=1 SV=2	Atxn10	53.706	29.1	11	11	15	1.102	1.104	1.064	0.905	0.895	0.88	1.22	0.000164149	0.00258311	440	FALSE	FALSE	0.286881
Q569Z5	Probable ATP-dependent RNA helicase DDX46 OS=Mus musculus OX=10090 GN=Ddx46 PE=1 SV=2	Ddx46	117.45	37	36	36	49	1.027	1.043	1.044	0.96	0.965	0.961	1.079	0.000164829	0.00258793	441	FALSE	FALSE	0.109695
Q8BKE6	Cytochrome P450 20A1 OS=Mus musculus OX=10090 GN=Cyp20a1 PE=1 SV=1	Cyp20a1	52.149	40.5	14	14	25	0.952	0.954	0.97	1.051	1.05	1.062	0.909	0.000165264	0.00258889	442	FALSE	FALSE	-0.137648
Q6A0A2	La-related protein 4B OS=Mus musculus OX=10090 GN=Larp4b PE=1 SV=2	Larp4b	81.626	20.2	12	12	18	1.049	1.042	1.06	0.955	0.957	0.941	1.104	0.000166863	0.00260803	443	FALSE	FALSE	0.14274
Q9DBR7	Protein phosphatase 1 regulatory subunit 12A OS=Mus musculus OX=10090 GN=Ppp1r12a PE=1 SV=2	Ppp1r12a	114.99	42.7	37	37	56	0.948	0.958	0.948	1.036	1.052	1.058	0.907	0.000171438	0.0026726	444	FALSE	FALSE	-0.140826
P99027	60S acidic ribosomal protein P2 OS=Mus musculus OX=10090 GN=Rplp2 PE=1 SV=3	Rplp2	11.651	60.9	6	6	27	1.084	1.11	1.074	0.917	0.928	0.902	1.19	0.000171766	0.0026726	445	FALSE	FALSE	0.250962
Q9D0R2	Threonine--tRNA ligase 1, cytoplasmic OS=Mus musculus OX=10090 GN=Tars1 PE=1 SV=2	Tars1	83.355	40.2	25	24	37	1.048	1.054	1.065	0.942	0.959	0.939	1.115	0.000174248	0.00269897	446	FALSE	FALSE	0.157044
P50247	Adenosylhomocysteinase OS=Mus musculus OX=10090 GN=Ahcy PE=1 SV=3	Ahcy	47.688	49.1	17	17	30	1.083	1.115	1.074	0.932	0.918	0.919	1.182	0.000174286	0.00269897	447	FALSE	FALSE	0.24123
Q80VR2	RNA polymerase II elongation factor ELL3 OS=Mus musculus OX=10090 GN=Ell3 PE=1 SV=1	Ell3	44.761	8.1	3	3	3	1.099	1.073	1.081	0.93	0.903	0.93	1.177	0.00017463	0.00269897	448	FALSE	FALSE	0.235114
P54071	Isocitrate dehydrogenase [NADP], mitochondrial OS=Mus musculus OX=10090 GN=Idh2 PE=1 SV=3	Idh2	50.906	38.9	19	19	58	0.947	0.956	0.954	1.055	1.035	1.056	0.908	0.000175109	0.00270034	449	FALSE	FALSE	-0.139236
E9Q7G0	Nuclear mitotic apparatus protein 1 OS=Mus musculus OX=10090 GN=Numa1 PE=1 SV=1	Numa1	235.63	58.6	103	103	203	0.954	0.968	0.964	1.032	1.03	1.041	0.93	0.000181478	0.00278741	450	FALSE	FALSE	-0.104697
Q8BUR4	Dedicator of cytokinesis protein 1 OS=Mus musculus OX=10090 GN=Dock1 PE=1 SV=3	Dock1	215.08	5.7	10	9	11	1.089	1.06	1.067	0.936	0.945	0.925	1.146	0.000181954	0.00278741	451	FALSE	FALSE	0.196607
P62082	40S ribosomal protein S7 OS=Mus musculus OX=10090 GN=Rps7 PE=2 SV=1	Rps7	22.127	57.7	9	9	20	1.06	1.052	1.066	0.932	0.955	0.932	1.127	0.000182082	0.00278741	452	FALSE	FALSE	0.172488
Q9ER00	Syntaxin-12 OS=Mus musculus OX=10090 GN=Stx12 PE=1 SV=1	Stx12	31.195	54.4	11	11	21	0.956	0.968	0.957	1.027	1.026	1.037	0.932	0.000182365	0.00278741	453	FALSE	FALSE	-0.101598
Q8R050	Eukaryotic peptide chain release factor GTP-binding subunit ERF3A OS=Mus musculus OX=10090 GN=Gspt1 PE=1 SV=2	Gspt1	68.625	27	16	16	23	1.057	1.068	1.05	0.93	0.931	0.952	1.129	0.00018317	0.00279354	454	FALSE	FALSE	0.175045
Q9R1P4	Proteasome subunit alpha type-1 OS=Mus musculus OX=10090 GN=Psma1 PE=1 SV=1	Psma1	29.546	45.6	10	10	22	1.111	1.116	1.075	0.907	0.919	0.892	1.215	0.00018418	0.00279931	455	FALSE	FALSE	0.280956
P70122	Ribosome maturation protein SBDS OS=Mus musculus OX=10090 GN=Sbds PE=1 SV=4	Sbds	28.78	29.6	7	7	10	1.075	1.116	1.126	0.91	0.91	0.897	1.221	0.000184644	0.00279931	456	FALSE	FALSE	0.288063
Q61598	Rab GDP dissociation inhibitor beta OS=Mus musculus OX=10090 GN=Gdi2 PE=1 SV=1	Gdi2	50.537	60.9	23	19	47	1.05	1.06	1.08	0.927	0.936	0.916	1.148	0.000184761	0.00279931	457	FALSE	FALSE	0.199123
P51125	Calpastatin OS=Mus musculus OX=10090 GN=Cast PE=1 SV=2	Cast	84.921	28	13	13	15	1.075	1.109	1.12	0.931	0.919	0.915	1.195	0.000186263	0.00281383	458	FALSE	FALSE	0.257011
Q8CGF7	Transcription elongation regulator 1 OS=Mus musculus OX=10090 GN=Tcerg1 PE=1 SV=2	Tcerg1	123.79	23.6	26	24	39	1.045	1.068	1.055	0.955	0.942	0.956	1.11	0.000186532	0.00281383	459	FALSE	FALSE	0.15056
O70456	14-3-3 protein sigma OS=Mus musculus OX=10090 GN=Sfn PE=1 SV=2	Sfn	27.706	46	11	8	22	1.048	1.068	1.072	0.924	0.916	0.94	1.147	0.000187548	0.00281554	460	FALSE	FALSE	0.197865
Q8VDD5	Myosin-9 OS=Mus musculus OX=10090 GN=Myh9 PE=1 SV=4	Myh9	226.37	51.2	97	77	259	1.057	1.072	1.045	0.948	0.951	0.938	1.119	0.000187672	0.00281554	461	FALSE	FALSE	0.16221
Q9CY94	DNA replication complex GINS protein PSF3 OS=Mus musculus OX=10090 GN=Gins3 PE=2 SV=1	Gins3	24.576	14.4	2	2	2	1.08	1.086	1.093	0.928	0.924	0.892	1.188	0.000187865	0.00281554	462	FALSE	FALSE	0.248535
O35639	Annexin A3 OS=Mus musculus OX=10090 GN=Anxa3 PE=1 SV=4	Anxa3	36.384	66.6	19	19	43	1.063	1.055	1.064	0.928	0.95	0.921	1.137	0.000189479	0.00283359	463	FALSE	FALSE	0.185232
Q06138	Calcium-binding protein 39 OS=Mus musculus OX=10090 GN=Cab39 PE=1 SV=2	Cab39	39.842	19.6	7	7	7	1.053	1.047	1.053	0.939	0.953	0.926	1.119	0.000190221	0.00283856	464	FALSE	FALSE	0.16221
P56812	Programmed cell death protein 5 OS=Mus musculus OX=10090 GN=Pdcd5 PE=1 SV=3	Pdcd5	14.275	19.8	2	2	3	1.166	1.127	1.109	0.906	0.88	0.872	1.28	0.000192401	0.00286491	465	FALSE	FALSE	0.356144
Q8C7X2	ER membrane protein complex subunit 1 OS=Mus musculus OX=10090 GN=Emc1 PE=1 SV=1	Emc1	111.6	33.1	25	25	41	0.966	0.976	0.97	1.025	1.035	1.037	0.94	0.000192928	0.0028666	466	FALSE	FALSE	-0.0892673
O08581	Potassium channel subfamily K member 1 OS=Mus musculus OX=10090 GN=Kcnk1 PE=1 SV=2	Kcnk1	38.201	14	2	2	4	0.924	0.898	0.902	1.078	1.12	1.114	0.822	0.000194105	0.00287791	467	FALSE	FALSE	-0.28279
P10107	Annexin A1 OS=Mus musculus OX=10090 GN=Anxa1 PE=1 SV=2	Anxa1	38.734	64.7	21	21	58	1.08	1.082	1.076	0.932	0.946	0.91	1.161	0.000195077	0.00288614	468	FALSE	FALSE	0.215368
Q9R001	A disintegrin and metalloproteinase with thrombospondin motifs 5 OS=Mus musculus OX=10090 GN=Adamts5 PE=2 SV=2	Adamts5	101.84	17.4	13	13	16	0.881	0.875	0.892	1.14	1.118	1.077	0.794	0.000196703	0.00290023	469	FALSE	FALSE	-0.332789
P80318	T-complex protein 1 subunit gamma OS=Mus musculus OX=10090 GN=Cct3 PE=1 SV=1	Cct3	60.629	61.8	31	31	69	1.055	1.056	1.051	0.962	0.94	0.938	1.113	0.000197512	0.00290023	470	FALSE	FALSE	0.154454
P56677	Suppressor of tumorigenicity 14 protein homolog OS=Mus musculus OX=10090 GN=St14 PE=1 SV=2	St14	94.654	23	14	14	28	0.95	0.954	0.962	1.055	1.036	1.039	0.916	0.000197512	0.00290023	471	FALSE	FALSE	-0.12658
O08788	Dynactin subunit 1 OS=Mus musculus OX=10090 GN=Dctn1 PE=1 SV=3	Dctn1	141.67	30.3	29	29	40	1.047	1.039	1.036	0.972	0.956	0.959	1.081	0.000197705	0.00290023	472	FALSE	FALSE	0.112367
Q64364	Tumor suppressor ARF OS=Mus musculus OX=10090 GN=Cdkn2a PE=1 SV=1	Cdkn2a	19.238	14.2	3	3	4	1.15	1.145	1.088	0.878	0.88	0.857	1.294	0.000198778	0.00290981	473	FALSE	FALSE	0.371838
Q04447	Creatine kinase B-type OS=Mus musculus OX=10090 GN=Ckb PE=1 SV=1	Ckb	42.713	31.2	8	8	13	1.066	1.073	1.076	0.921	0.895	0.931	1.17	0.000200435	0.00292486	474	FALSE	FALSE	0.226509
Q9D0I9	Arginine--tRNA ligase, cytoplasmic OS=Mus musculus OX=10090 GN=Rars1 PE=1 SV=2	Rars1	75.673	41.5	26	26	42	1.085	1.09	1.054	0.919	0.923	0.903	1.176	0.000200651	0.00292486	475	FALSE	FALSE	0.233888
P54761	Ephrin type-B receptor 4 OS=Mus musculus OX=10090 GN=Ephb4 PE=1 SV=2	Ephb4	108.85	32.6	25	22	41	0.964	0.944	0.962	1.052	1.048	1.044	0.913	0.000202796	0.00294521	476	FALSE	FALSE	-0.131313
Q9CR75	Tumor necrosis factor receptor superfamily member 12A OS=Mus musculus OX=10090 GN=Tnfrsf12a PE=2 SV=1	Tnfrsf12a	13.641	7.8	1	1	1	0.831	0.801	0.76	1.189	1.255	1.183	0.659	0.000202898	0.00294521	477	FALSE	TRUE	-0.60165
Q7TMB8	Cytoplasmic FMR1-interacting protein 1 OS=Mus musculus OX=10090 GN=Cyfip1 PE=1 SV=1	Cyfip1	145.24	20.7	24	15	31	0.967	0.957	0.956	1.046	1.037	1.029	0.925	0.000204543	0.00295721	478	FALSE	FALSE	-0.112475
Q64512	Tyrosine-protein phosphatase non-receptor type 13 OS=Mus musculus OX=10090 GN=Ptpn13 PE=1 SV=2	Ptpn13	270.33	39.7	79	79	122	0.97	0.954	0.966	1.036	1.03	1.038	0.931	0.000204579	0.00295721	479	FALSE	FALSE	-0.103147
Q922B2	Aspartate--tRNA ligase, cytoplasmic OS=Mus musculus OX=10090 GN=Dars1 PE=1 SV=2	Dars1	57.147	46.5	21	21	37	1.073	1.093	1.053	0.929	0.93	0.935	1.152	0.000206592	0.00297683	480	FALSE	FALSE	0.204141
P54729	NEDD8 ultimate buster 1 OS=Mus musculus OX=10090 GN=Nub1 PE=1 SV=2	Nub1	70.306	25.7	13	13	17	1.046	1.038	1.052	0.969	0.973	0.958	1.081	0.000206796	0.00297683	481	FALSE	FALSE	0.112367
Q8BHN0	Protein phosphatase 1L OS=Mus musculus OX=10090 GN=Ppm1l PE=1 SV=1	Ppm1l	41.049	13.9	5	5	5	0.919	0.908	0.908	1.071	1.09	1.122	0.833	0.00020821	0.00298206	482	FALSE	FALSE	-0.263612
P14206	40S ribosomal protein SA OS=Mus musculus OX=10090 GN=Rpsa PE=1 SV=4	Rpsa	32.838	53.2	12	12	41	1.055	1.045	1.05	0.962	0.938	0.948	1.106	0.000208993	0.00298206	483	FALSE	FALSE	0.145351
Q8VCY6	U3 small nucleolar RNA-associated protein 6 homolog OS=Mus musculus OX=10090 GN=Utp6 PE=2 SV=1	Utp6	70.429	35.8	20	20	31	0.947	0.961	0.955	1.035	1.038	1.053	0.916	0.000209047	0.00298206	484	FALSE	FALSE	-0.12658
P39749	Flap endonuclease 1 OS=Mus musculus OX=10090 GN=Fen1 PE=1 SV=1	Fen1	42.314	33.9	12	11	22	1.058	1.045	1.04	0.965	0.954	0.949	1.096	0.000209193	0.00298206	485	FALSE	FALSE	0.132248
P26041	Moesin OS=Mus musculus OX=10090 GN=Msn PE=1 SV=3	Msn	67.766	40.2	31	20	90	1.042	1.046	1.044	0.96	0.958	0.939	1.096	0.000209313	0.00298206	486	FALSE	FALSE	0.132248
Q61074	Protein phosphatase 1G OS=Mus musculus OX=10090 GN=Ppm1g PE=1 SV=3	Ppm1g	58.727	31.2	11	11	17	1.092	1.148	1.108	0.904	0.876	0.879	1.259	0.000209819	0.00298314	487	FALSE	FALSE	0.332278
P31750	RAC-alpha serine/threonine-protein kinase OS=Mus musculus OX=10090 GN=Akt1 PE=1 SV=2	Akt1	55.707	11	5	4	5	1.126	1.08	1.092	0.887	0.915	0.904	1.219	0.000212502	0.00300926	488	FALSE	FALSE	0.285698
Q9JJH7	Transient receptor potential cation channel subfamily M member 5 OS=Mus musculus OX=10090 GN=Trpm5 PE=1 SV=1	Trpm5	130.84	0.8	1	1	1	0.759	0.668	0.671	1.244	1.327	1.352	0.535	0.000212526	0.00300926	489	FALSE	TRUE	-0.902389
Q9CZN7	Serine hydroxymethyltransferase, mitochondrial OS=Mus musculus OX=10090 GN=Shmt2 PE=1 SV=1	Shmt2	55.758	54.6	21	20	71	0.946	0.958	0.938	1.048	1.056	1.07	0.895	0.000214055	0.00302473	490	FALSE	FALSE	-0.16004
Q62318	Transcription intermediary factor 1-beta OS=Mus musculus OX=10090 GN=Trim28 PE=1 SV=3	Trim28	88.846	63.4	33	33	84	1.052	1.037	1.067	0.944	0.947	0.94	1.115	0.000217034	0.00305475	491	FALSE	FALSE	0.157044
Q80XP8	Protein FAM76B OS=Mus musculus OX=10090 GN=Fam76b PE=1 SV=1	Fam76b	38.555	28.9	10	9	16	1.062	1.059	1.047	0.947	0.948	0.925	1.123	0.000217062	0.00305475	492	FALSE	FALSE	0.167358
Q99NH0	Ankyrin repeat domain-containing protein 17 OS=Mus musculus OX=10090 GN=Ankrd17 PE=1 SV=2	Ankrd17	274.21	8.8	16	16	18	1.081	1.127	1.098	0.892	0.916	0.917	1.213	0.000217679	0.00305722	493	FALSE	FALSE	0.27858
P10605	Cathepsin B OS=Mus musculus OX=10090 GN=Ctsb PE=1 SV=2	Ctsb	37.279	43.7	12	12	41	1.045	1.046	1.064	0.942	0.944	0.959	1.109	0.000219927	0.00307767	494	FALSE	FALSE	0.149259
Q6ZQ38	Cullin-associated NEDD8-dissociated protein 1 OS=Mus musculus OX=10090 GN=Cand1 PE=1 SV=2	Cand1	136.33	20.6	21	19	31	1.077	1.07	1.088	0.915	0.904	0.94	1.173	0.000220024	0.00307767	495	FALSE	FALSE	0.230203
P61082	NEDD8-conjugating enzyme Ubc12 OS=Mus musculus OX=10090 GN=Ube2m PE=1 SV=1	Ube2m	20.9	45.4	8	8	10	1.072	1.064	1.045	0.925	0.903	0.927	1.155	0.000220696	0.00308084	496	FALSE	FALSE	0.207893
Q91YD9	Neural Wiskott-Aldrich syndrome protein OS=Mus musculus OX=10090 GN=Wasl PE=1 SV=1	Wasl	54.274	11.8	5	5	5	1.058	1.09	1.093	0.922	0.899	0.92	1.182	0.000221279	0.00308277	497	FALSE	FALSE	0.24123
Q99M31	Heat shock 70 kDa protein 14 OS=Mus musculus OX=10090 GN=Hspa14 PE=1 SV=2	Hspa14	54.65	26.1	11	11	16	1.047	1.066	1.06	0.93	0.925	0.95	1.131	0.000222324	0.00308569	498	FALSE	FALSE	0.177599
Q9D0B5	Thiosulfate sulfurtransferase/rhodanese-like domain-containing protein 3 OS=Mus musculus OX=10090 GN=Tstd3 PE=1 SV=1	Tstd3	17.271	13.4	2	2	2	0.857	0.851	0.878	1.169	1.097	1.16	0.755	0.00022238	0.00308569	499	FALSE	TRUE	-0.405451
Q99MV1	Tudor domain-containing protein 1 OS=Mus musculus OX=10090 GN=Tdrd1 PE=1 SV=2	Tdrd1	129.69	2.7	3	3	5	1.154	1.134	1.113	0.862	0.908	0.862	1.292	0.000222944	0.0030861	500	FALSE	FALSE	0.369606
Q9CWD3	Nucleoside diphosphate-linked moiety X motif 17 OS=Mus musculus OX=10090 GN=Nudt17 PE=2 SV=1	Nudt17	32.68	10.5	2	2	2	1.118	1.197	1.118	0.858	0.858	0.852	1.337	0.000223728	0.0030861	501	TRUE	FALSE	0.418999
Q61089	Frizzled-6 OS=Mus musculus OX=10090 GN=Fzd6 PE=1 SV=1	Fzd6	79.081	10.7	8	8	9	0.936	0.954	0.934	1.09	1.076	1.06	0.875	0.000223747	0.0030861	502	FALSE	FALSE	-0.192645
Q62193	Replication protein A 32 kDa subunit OS=Mus musculus OX=10090 GN=Rpa2 PE=1 SV=1	Rpa2	29.718	33.3	6	6	10	1.064	1.072	1.043	0.936	0.94	0.95	1.125	0.000224591	0.00309159	503	FALSE	FALSE	0.169925
Q9CYR6	Phosphoacetylglucosamine mutase OS=Mus musculus OX=10090 GN=Pgm3 PE=1 SV=1	Pgm3	59.452	5.5	2	2	2	1.046	1.046	1.051	0.941	0.958	0.964	1.098	0.000228378	0.00313748	504	FALSE	FALSE	0.134878
Q8CEC6	Peptidylprolyl isomerase domain and WD repeat-containing protein 1 OS=Mus musculus OX=10090 GN=Ppwd1 PE=1 SV=2	Ppwd1	73.384	33.6	20	20	25	1.035	1.032	1.034	0.962	0.956	0.974	1.072	0.000229517	0.00314098	505	FALSE	FALSE	0.100305
Q80WE4	Kinesin-like protein KIF20B OS=Mus musculus OX=10090 GN=Kif20b PE=1 SV=3	Kif20b	203.51	24.3	37	37	47	1.017	1.021	1.032	0.968	0.969	0.967	1.057	0.00022954	0.00314098	506	FALSE	FALSE	0.0799754
Q61189	Methylosome subunit pICln OS=Mus musculus OX=10090 GN=Clns1a PE=1 SV=1	Clns1a	26.021	11	2	2	3	1.055	1.06	1.064	0.925	0.953	0.947	1.125	0.000230674	0.00314113	507	FALSE	FALSE	0.169925
Q8VDM4	26S proteasome non-ATPase regulatory subunit 2 OS=Mus musculus OX=10090 GN=Psmd2 PE=1 SV=1	Psmd2	100.2	39.3	31	31	39	1.05	1.091	1.082	0.925	0.929	0.921	1.161	0.000230879	0.00314113	508	FALSE	FALSE	0.215368
Q9QYF1	Retinol dehydrogenase 11 OS=Mus musculus OX=10090 GN=Rdh11 PE=1 SV=2	Rdh11	35.147	39.6	11	11	25	0.934	0.931	0.946	1.092	1.066	1.058	0.874	0.000231598	0.00314113	509	FALSE	FALSE	-0.194295
Q02248	Catenin beta-1 OS=Mus musculus OX=10090 GN=Ctnnb1 PE=1 SV=1	Ctnnb1	85.47	49.9	28	26	86	0.956	0.943	0.95	1.06	1.036	1.055	0.904	0.000231802	0.00314113	510	FALSE	FALSE	-0.145605
P06745	Glucose-6-phosphate isomerase OS=Mus musculus OX=10090 GN=Gpi PE=1 SV=4	Gpi	62.766	38.2	16	16	30	1.07	1.119	1.088	0.901	0.896	0.918	1.207	0.0002321	0.00314113	511	FALSE	FALSE	0.271426
Q9Z127	Large neutral amino acids transporter small subunit 1 OS=Mus musculus OX=10090 GN=Slc7a5 PE=1 SV=2	Slc7a5	55.872	7	3	3	10	0.781	0.787	0.827	1.186	1.24	1.133	0.673	0.000234753	0.00314113	512	FALSE	TRUE	-0.571322
P62196	26S proteasome regulatory subunit 8 OS=Mus musculus OX=10090 GN=Psmc5 PE=1 SV=1	Psmc5	45.626	44.6	16	16	23	1.068	1.06	1.066	0.915	0.944	0.943	1.14	0.000234918	0.00314113	513	FALSE	FALSE	0.189034
Q8R2Q8	Bone marrow stromal antigen 2 OS=Mus musculus OX=10090 GN=Bst2 PE=1 SV=1	Bst2	19.152	17.4	4	4	5	0.92	0.924	0.948	1.055	1.069	1.075	0.873	0.000235179	0.00314113	514	FALSE	FALSE	-0.195946
Q9CQN1	Heat shock protein 75 kDa, mitochondrial OS=Mus musculus OX=10090 GN=Trap1 PE=1 SV=1	Trap1	80.208	51.7	34	34	75	0.943	0.968	0.949	1.052	1.056	1.052	0.905	0.000235212	0.00314113	515	FALSE	FALSE	-0.14401
P63323	40S ribosomal protein S12 OS=Mus musculus OX=10090 GN=Rps12 PE=1 SV=2	Rps12	14.525	59.1	7	7	21	1.066	1.05	1.073	0.945	0.926	0.918	1.143	0.000235362	0.00314113	516	FALSE	FALSE	0.192825
Q8BTI8	Serine/arginine repetitive matrix protein 2 OS=Mus musculus OX=10090 GN=Srrm2 PE=1 SV=3	Srrm2	294.84	25.6	53	53	87	0.947	0.947	0.965	1.045	1.046	1.06	0.907	0.000235614	0.00314113	517	FALSE	FALSE	-0.140826
Q61584	Fragile X mental retardation syndrome-related protein 1 OS=Mus musculus OX=10090 GN=Fxr1 PE=1 SV=2	Fxr1	76.221	42.2	23	21	33	1.048	1.05	1.031	0.96	0.946	0.954	1.094	0.000235638	0.00314113	518	FALSE	FALSE	0.129613
Q5RJG1	Nucleolar protein 10 OS=Mus musculus OX=10090 GN=Nol10 PE=2 SV=1	Nol10	80.076	30.7	14	14	17	0.95	0.964	0.95	1.025	1.034	1.039	0.924	0.0002363	0.00314113	519	FALSE	FALSE	-0.114035
P27659	60S ribosomal protein L3 OS=Mus musculus OX=10090 GN=Rpl3 PE=1 SV=3	Rpl3	46.109	44.4	19	19	58	1.059	1.082	1.066	0.927	0.944	0.914	1.152	0.000236629	0.00314113	520	FALSE	FALSE	0.204141
Q920Q8	Influenza virus NS1A-binding protein homolog OS=Mus musculus OX=10090 GN=Ivns1abp PE=1 SV=2	Ivns1abp	71.58	10.6	5	5	6	1.105	1.063	1.081	0.913	0.927	0.903	1.184	0.000236679	0.00314113	521	FALSE	FALSE	0.243669
O70318	Band 4.1-like protein 2 OS=Mus musculus OX=10090 GN=Epb41l2 PE=1 SV=2	Epb41l2	109.94	49.2	39	36	70	0.956	0.948	0.968	1.046	1.061	1.048	0.91	0.00023681	0.00314113	522	FALSE	FALSE	-0.136062
P41233	Phospholipid-transporting ATPase ABCA1 OS=Mus musculus OX=10090 GN=Abca1 PE=1 SV=4	Abca1	253.91	1.7	3	1	3	0.916	0.931	0.928	1.088	1.094	1.055	0.857	0.000237638	0.00314153	523	FALSE	FALSE	-0.222633
Q8VDN2	Sodium/potassium-transporting ATPase subunit alpha-1 OS=Mus musculus OX=10090 GN=Atp1a1 PE=1 SV=1	Atp1a1	112.98	45.7	43	39	131	0.938	0.948	0.949	1.06	1.072	1.042	0.893	0.000237794	0.00314153	524	FALSE	FALSE	-0.163268
Q8R2Y0	Monoacylglycerol lipase ABHD6 OS=Mus musculus OX=10090 GN=Abhd6 PE=1 SV=1	Abhd6	38.204	36.9	12	12	22	1.074	1.054	1.056	0.925	0.95	0.929	1.136	0.000238201	0.00314153	525	FALSE	FALSE	0.183963
P52019	Squalene monooxygenase OS=Mus musculus OX=10090 GN=Sqle PE=2 SV=1	Sqle	63.769	31.5	12	12	20	0.91	0.896	0.87	1.136	1.09	1.123	0.799	0.000240408	0.00316461	526	FALSE	FALSE	-0.323733
Q60676	Serine/threonine-protein phosphatase 5 OS=Mus musculus OX=10090 GN=Ppp5c PE=1 SV=3	Ppp5c	56.876	23.8	11	11	18	1.049	1.088	1.081	0.916	0.93	0.924	1.162	0.000242704	0.00317791	527	FALSE	FALSE	0.21661
Q8K4R9	Disks large-associated protein 5 OS=Mus musculus OX=10090 GN=Dlgap5 PE=1 SV=2	Dlgap5	90.195	6.4	6	6	6	1.127	1.085	1.118	0.914	0.876	0.903	1.237	0.000242905	0.00317791	528	FALSE	FALSE	0.306846
O55143	Sarcoplasmic/endoplasmic reticulum calcium ATPase 2 OS=Mus musculus OX=10090 GN=Atp2a2 PE=1 SV=2	Atp2a2	114.86	50.3	43	43	109	0.937	0.959	0.957	1.046	1.058	1.051	0.904	0.000243047	0.00317791	529	FALSE	FALSE	-0.145605
G3X9K3	Brefeldin A-inhibited guanine nucleotide-exchange protein 1 OS=Mus musculus OX=10090 GN=Arfgef1 PE=1 SV=1	Arfgef1	208.5	12.8	20	16	24	1.094	1.06	1.092	0.911	0.906	0.932	1.181	0.000243578	0.00317791	530	FALSE	FALSE	0.240009
Q99KG5	Lipolysis-stimulated lipoprotein receptor OS=Mus musculus OX=10090 GN=Lsr PE=1 SV=1	Lsr	66.107	35.9	15	15	22	0.895	0.932	0.922	1.07	1.09	1.088	0.846	0.000243713	0.00317791	531	FALSE	FALSE	-0.24127
P16546	Spectrin alpha chain, non-erythrocytic 1 OS=Mus musculus OX=10090 GN=Sptan1 PE=1 SV=4	Sptan1	284.59	61.7	142	142	320	0.971	0.981	0.978	1.022	1.03	1.023	0.953	0.000244981	0.00318844	532	FALSE	FALSE	-0.0694519
Q8C129	Leucyl-cystinyl aminopeptidase OS=Mus musculus OX=10090 GN=Lnpep PE=1 SV=1	Lnpep	117.3	20.6	15	15	23	0.94	0.917	0.929	1.054	1.087	1.068	0.868	0.000246964	0.0032074	533	FALSE	FALSE	-0.204233
Q8K2C7	Protein OS-9 OS=Mus musculus OX=10090 GN=Os9 PE=1 SV=2	Os9	76.107	31.4	15	15	24	0.929	0.923	0.95	1.063	1.049	1.068	0.881	0.000247438	0.0032074	534	FALSE	FALSE	-0.182786
Q3TXS7	26S proteasome non-ATPase regulatory subunit 1 OS=Mus musculus OX=10090 GN=Psmd1 PE=1 SV=1	Psmd1	105.73	39.5	33	33	49	1.092	1.078	1.058	0.921	0.928	0.944	1.156	0.000247828	0.0032074	535	FALSE	FALSE	0.209141
Q9EPK7	Exportin-7 OS=Mus musculus OX=10090 GN=Xpo7 PE=1 SV=3	Xpo7	123.81	15	13	13	17	1.047	1.039	1.055	0.945	0.954	0.965	1.097	0.000248923	0.00321557	536	FALSE	FALSE	0.133564
Q14AI0	Sister chromatid cohesion protein DCC1 OS=Mus musculus OX=10090 GN=DSCC1 PE=2 SV=1	DSCC1	45.521	6.8	2	2	2	1.111	1.089	1.084	0.886	0.928	0.904	1.208	0.000250937	0.00323297	537	FALSE	FALSE	0.27262
P58242	Acid sphingomyelinase-like phosphodiesterase 3b OS=Mus musculus OX=10090 GN=Smpdl3b PE=1 SV=1	Smpdl3b	51.599	37.7	13	13	21	0.948	0.923	0.926	1.052	1.077	1.066	0.875	0.000251265	0.00323297	538	FALSE	FALSE	-0.192645
Q9D7H3	RNA 3'-terminal phosphate cyclase OS=Mus musculus OX=10090 GN=RtcA PE=1 SV=2	RtcA	39.254	21	6	6	7	1.066	1.07	1.062	0.909	0.945	0.924	1.151	0.000251671	0.00323297	539	FALSE	FALSE	0.202888
Q3THG9	Alanyl-tRNA editing protein Aarsd1 OS=Mus musculus OX=10090 GN=Aarsd1 PE=1 SV=2	Aarsd1	44.97	11.2	2	2	3	1.036	1.047	1.067	0.93	0.942	0.934	1.123	0.000252518	0.0032345	540	FALSE	FALSE	0.167358
O70251	Elongation factor 1-beta OS=Mus musculus OX=10090 GN=Eef1b PE=1 SV=5	Eef1b	24.693	58.2	10	8	23	1.049	1.076	1.068	0.942	0.938	0.919	1.141	0.000252886	0.0032345	541	FALSE	FALSE	0.190299
O08992	Syntenin-1 OS=Mus musculus OX=10090 GN=Sdcbp PE=1 SV=1	Sdcbp	32.379	29.4	6	6	11	0.87	0.846	0.896	1.114	1.125	1.166	0.767	0.000253192	0.0032345	542	FALSE	TRUE	-0.382702
O08997	Copper transport protein ATOX1 OS=Mus musculus OX=10090 GN=Atox1 PE=1 SV=1	Atox1	7.3384	85.3	4	4	10	1.07	1.138	1.145	0.857	0.858	0.852	1.306	0.000253783	0.00323608	543	TRUE	FALSE	0.385155
A2AQ25	Sickle tail protein OS=Mus musculus OX=10090 GN=Skt PE=1 SV=1	Skt	213.03	33.5	52	52	57	0.923	0.941	0.944	1.053	1.052	1.076	0.883	0.000255037	0.0032461	544	FALSE	FALSE	-0.179515
P12382	ATP-dependent 6-phosphofructokinase, liver type OS=Mus musculus OX=10090 GN=Pfkl PE=1 SV=4	Pfkl	85.359	26.2	20	15	31	1.06	1.11	1.073	0.91	0.915	0.908	1.187	0.000256753	0.00326029	545	FALSE	FALSE	0.24732
Q9D8E6	60S ribosomal protein L4 OS=Mus musculus OX=10090 GN=Rpl4 PE=1 SV=3	Rpl4	47.153	39.6	17	17	42	1.058	1.046	1.061	0.935	0.959	0.952	1.112	0.000257505	0.00326029	546	FALSE	FALSE	0.153157
Q8BH04	Phosphoenolpyruvate carboxykinase [GTP], mitochondrial OS=Mus musculus OX=10090 GN=Pck2 PE=1 SV=1	Pck2	70.527	50.5	26	26	57	0.946	0.961	0.958	1.057	1.043	1.037	0.913	0.000257848	0.00326029	547	FALSE	FALSE	-0.131313
Q9R1B9	Slit homolog 2 protein OS=Mus musculus OX=10090 GN=Slit2 PE=2 SV=2	Slit2	168.78	8	9	8	10	0.884	0.892	0.9	1.138	1.124	1.075	0.802	0.000258036	0.00326029	548	FALSE	FALSE	-0.318326
P49138	MAP kinase-activated protein kinase 2 OS=Mus musculus OX=10090 GN=Mapkapk2 PE=1 SV=2	Mapkapk2	44.049	11.4	4	4	4	1.097	1.12	1.077	0.916	0.88	0.885	1.229	0.000258888	0.0032651	549	FALSE	FALSE	0.297485
Q9WVQ0	Polyamine-modulated factor 1-binding protein 1 OS=Mus musculus OX=10090 GN=Pmfbp1 PE=2 SV=1	Pmfbp1	119.4	0.7	1	1	1	1.182	1.243	1.176	0.844	0.773	0.777	1.504	0.000259435	0.00326605	550	TRUE	FALSE	0.588805
P62751	60S ribosomal protein L23a OS=Mus musculus OX=10090 GN=Rpl23a PE=1 SV=1	Rpl23a	17.695	47.4	9	9	35	1.066	1.085	1.074	0.94	0.921	0.903	1.167	0.000260777	0.00327415	551	FALSE	FALSE	0.222805
Q3B7Z2	Oxysterol-binding protein 1 OS=Mus musculus OX=10090 GN=Osbp PE=1 SV=3	Osbp	88.796	32.7	17	17	19	1.094	1.086	1.055	0.917	0.934	0.915	1.17	0.000261024	0.00327415	552	FALSE	FALSE	0.226509
Q8BGA5	KRR1 small subunit processome component homolog OS=Mus musculus OX=10090 GN=Krr1 PE=2 SV=1	Krr1	43.537	22.9	8	8	10	0.958	0.98	0.966	1.051	1.049	1.049	0.922	0.000262148	0.0032794	553	FALSE	FALSE	-0.117161
Q64701	Retinoblastoma-like protein 1 OS=Mus musculus OX=10090 GN=Rbl1 PE=1 SV=3	Rbl1	119.46	12.5	10	10	11	1.078	1.067	1.087	0.943	0.908	0.931	1.162	0.00026239	0.0032794	554	FALSE	FALSE	0.21661
O35114	Lysosome membrane protein 2 OS=Mus musculus OX=10090 GN=Scarb2 PE=1 SV=3	Scarb2	54.043	19.9	9	9	15	0.957	0.948	0.959	1.034	1.058	1.05	0.912	0.000263773	0.00328607	555	FALSE	FALSE	-0.132894
Q8CI11	Guanine nucleotide-binding protein-like 3 OS=Mus musculus OX=10090 GN=Gnl3 PE=1 SV=2	Gnl3	60.786	37.2	21	20	26	0.945	0.949	0.951	1.036	1.065	1.046	0.904	0.000263873	0.00328607	556	FALSE	FALSE	-0.145605
O09061	Proteasome subunit beta type-1 OS=Mus musculus OX=10090 GN=Psmb1 PE=1 SV=1	Psmb1	26.372	33.8	7	7	11	1.084	1.088	1.048	0.921	0.924	0.93	1.16	0.000265613	0.00329621	557	FALSE	FALSE	0.214125
Q9EQS3	c-Myc-binding protein OS=Mus musculus OX=10090 GN=Mycbp PE=1 SV=5	Mycbp	11.97	73.8	7	7	8	1.074	1.081	1.062	0.924	0.953	0.947	1.139	0.000265888	0.00329621	558	FALSE	FALSE	0.187768
Q69ZC8	GPALPP motifs-containing protein 1 OS=Mus musculus OX=10090 GN=Gpalpp1 PE=1 SV=2	Gpalpp1	38.954	13	4	4	5	1.066	1.066	1.032	0.918	0.924	0.912	1.149	0.000266115	0.00329621	559	FALSE	FALSE	0.200379
P35762	CD81 antigen OS=Mus musculus OX=10090 GN=Cd81 PE=1 SV=2	Cd81	25.814	27.5	3	3	6	0.944	0.94	0.96	1.036	1.052	1.04	0.909	0.000272705	0.00336982	560	FALSE	FALSE	-0.137648
Q9WVJ2	26S proteasome non-ATPase regulatory subunit 13 OS=Mus musculus OX=10090 GN=Psmd13 PE=1 SV=1	Psmd13	42.809	43.1	15	15	24	1.084	1.08	1.048	0.919	0.907	0.929	1.166	0.000273031	0.00336982	561	FALSE	FALSE	0.221568
P63017	Heat shock cognate 71 kDa protein OS=Mus musculus OX=10090 GN=Hspa8 PE=1 SV=1	Hspa8	70.87	64.9	37	26	242	1.029	1.035	1.026	0.966	0.979	0.975	1.058	0.000275983	0.00340019	562	FALSE	FALSE	0.0813396
P16125	L-lactate dehydrogenase B chain OS=Mus musculus OX=10090 GN=Ldhb PE=1 SV=2	Ldhb	36.572	34.7	11	10	17	1.048	1.065	1.043	0.94	0.926	0.949	1.121	0.000276697	0.00340293	563	FALSE	FALSE	0.164786
P29351	Tyrosine-protein phosphatase non-receptor type 6 OS=Mus musculus OX=10090 GN=Ptpn6 PE=1 SV=2	Ptpn6	67.558	6.7	4	4	4	1.082	1.128	1.11	0.903	0.908	0.871	1.238	0.000277785	0.00341025	564	FALSE	FALSE	0.308011
Q9Z2D6	Methyl-CpG-binding protein 2 OS=Mus musculus OX=10090 GN=Mecp2 PE=1 SV=1	Mecp2	52.307	32.9	14	14	19	0.951	0.957	0.942	1.058	1.048	1.077	0.895	0.000278691	0.00341532	565	FALSE	FALSE	-0.16004
Q99MN1	Lysine--tRNA ligase OS=Mus musculus OX=10090 GN=Kars1 PE=1 SV=1	Kars1	67.839	40.8	21	21	32	1.038	1.048	1.03	0.954	0.941	0.958	1.092	0.000279907	0.00342416	566	FALSE	FALSE	0.126973
Q91ZT5	FYVE, RhoGEF and PH domain-containing protein 4 OS=Mus musculus OX=10090 GN=Fgd4 PE=1 SV=1	Fgd4	86.54	14.5	8	8	8	0.926	0.936	0.946	1.084	1.104	1.064	0.863	0.000283899	0.00346327	567	FALSE	FALSE	-0.212568
Q9JJX6	P2X purinoceptor 4 OS=Mus musculus OX=10090 GN=P2rx4 PE=1 SV=1	P2rx4	43.437	22.7	8	8	10	0.919	0.948	0.914	1.083	1.074	1.065	0.863	0.000284104	0.00346327	568	FALSE	FALSE	-0.212568
Q9R020	Zinc finger Ran-binding domain-containing protein 2 OS=Mus musculus OX=10090 GN=Zranb2 PE=1 SV=2	Zranb2	37.35	17	6	6	8	1.192	1.123	1.18	0.856	0.834	0.794	1.407	0.000286474	0.00348368	569	TRUE	FALSE	0.492622
Q61468	Mesothelin OS=Mus musculus OX=10090 GN=Msln PE=1 SV=1	Msln	69.422	7.2	5	5	5	1.049	1.082	1.105	0.9	0.894	0.902	1.2	0.000286834	0.00348368	570	FALSE	FALSE	0.263034
P62774	Myotrophin OS=Mus musculus OX=10090 GN=Mtpn PE=1 SV=2	Mtpn	12.861	46.6	5	5	7	1.114	1.172	1.108	0.85	0.889	0.871	1.3	0.000287288	0.00348368	571	FALSE	FALSE	0.378512
P05480	Neuronal proto-oncogene tyrosine-protein kinase Src OS=Mus musculus OX=10090 GN=Src PE=1 SV=4	Src	60.644	39.6	16	13	24	0.95	0.939	0.952	1.06	1.036	1.061	0.9	0.000289722	0.003495	572	FALSE	FALSE	-0.152003
Q8K072	Receptor expression-enhancing protein 4 OS=Mus musculus OX=10090 GN=Reep4 PE=1 SV=1	Reep4	29.69	22.6	5	5	10	0.95	0.962	0.956	1.056	1.036	1.06	0.91	0.000289766	0.003495	573	FALSE	FALSE	-0.136062
P47964	60S ribosomal protein L36 OS=Mus musculus OX=10090 GN=Rpl36 PE=1 SV=2	Rpl36	12.215	18.1	2	2	9	1.09	1.081	1.062	0.944	0.915	0.915	1.165	0.000290402	0.003495	574	FALSE	FALSE	0.22033
Q8K4G5	Actin-binding LIM protein 1 OS=Mus musculus OX=10090 GN=Ablim1 PE=1 SV=1	Ablim1	96.804	33.7	24	24	36	0.894	0.94	0.904	1.09	1.1	1.098	0.833	0.000290433	0.003495	575	FALSE	FALSE	-0.263612
P45377	Aldose reductase-related protein 2 OS=Mus musculus OX=10090 GN=Akr1b8 PE=1 SV=2	Akr1b8	36.12	31	6	5	7	1.157	1.129	1.144	0.823	0.877	0.885	1.327	0.000290931	0.003495	576	TRUE	FALSE	0.408168
Q80SW1	S-adenosylhomocysteine hydrolase-like protein 1 OS=Mus musculus OX=10090 GN=Ahcyl1 PE=1 SV=1	Ahcyl1	58.951	36.4	17	8	27	1.057	1.077	1.064	0.931	0.953	0.923	1.139	0.00029125	0.003495	577	FALSE	FALSE	0.187768
P11672	Neutrophil gelatinase-associated lipocalin OS=Mus musculus OX=10090 GN=Lcn2 PE=1 SV=1	Lcn2	22.875	20.5	4	4	8	0.955	0.931	0.931	1.075	1.069	1.052	0.881	0.000292661	0.00350586	578	FALSE	FALSE	-0.182786
Q8CHP8	Glycerol-3-phosphate phosphatase OS=Mus musculus OX=10090 GN=Pgp PE=1 SV=1	Pgp	34.54	31.5	8	8	10	1.071	1.088	1.048	0.932	0.923	0.937	1.149	0.000293517	0.00350892	579	FALSE	FALSE	0.200379
Q9D379	Epoxide hydrolase 1 OS=Mus musculus OX=10090 GN=Ephx1 PE=1 SV=2	Ephx1	52.576	34.1	14	14	19	0.971	0.979	0.982	1.023	1.03	1.023	0.953	0.00029393	0.00350892	580	FALSE	FALSE	-0.0694519
P68510	14-3-3 protein eta OS=Mus musculus OX=10090 GN=Ywhah PE=1 SV=2	Ywhah	28.211	60.6	15	11	56	1.046	1.065	1.085	0.942	0.937	0.938	1.135	0.000295649	0.00352064	581	FALSE	FALSE	0.182692
P27612	Phospholipase A-2-activating protein OS=Mus musculus OX=10090 GN=Plaa PE=1 SV=4	Plaa	87.22	30.6	20	20	26	1.049	1.068	1.055	0.953	0.925	0.936	1.127	0.000295929	0.00352064	582	FALSE	FALSE	0.172488
Q9QY81	Nuclear pore membrane glycoprotein 210 OS=Mus musculus OX=10090 GN=Nup210 PE=1 SV=2	Nup210	204.1	22.9	35	35	57	0.972	0.961	0.954	1.028	1.033	1.037	0.932	0.000298058	0.00353989	583	FALSE	FALSE	-0.101598
Q8C156	Condensin complex subunit 2 OS=Mus musculus OX=10090 GN=Ncaph PE=1 SV=1	Ncaph	82.302	26.1	15	15	19	1.066	1.048	1.069	0.939	0.926	0.953	1.13	0.0002989	0.00354381	584	FALSE	FALSE	0.176323
Q80YS6	Actin filament-associated protein 1 OS=Mus musculus OX=10090 GN=Afap1 PE=1 SV=1	Afap1	80.614	23.1	13	13	24	0.928	0.925	0.941	1.07	1.078	1.043	0.876	0.000299451	0.00354427	585	FALSE	FALSE	-0.190997
P63276	40S ribosomal protein S17 OS=Mus musculus OX=10090 GN=Rps17 PE=1 SV=2	Rps17	15.524	48.9	6	6	16	1.08	1.097	1.064	0.936	0.932	0.907	1.168	0.000301148	0.00355549	586	FALSE	FALSE	0.22404
Q9DB77	Cytochrome b-c1 complex subunit 2, mitochondrial OS=Mus musculus OX=10090 GN=Uqcrc2 PE=1 SV=1	Uqcrc2	48.234	44.8	16	16	51	0.978	0.978	0.984	1.018	1.023	1.014	0.962	0.000301615	0.00355549	587	FALSE	FALSE	-0.0558912
P43247	DNA mismatch repair protein Msh2 OS=Mus musculus OX=10090 GN=Msh2 PE=1 SV=1	Msh2	104.15	14.7	12	12	15	1.104	1.069	1.072	0.934	0.908	0.929	1.171	0.000301939	0.00355549	588	FALSE	FALSE	0.227741
P14131	40S ribosomal protein S16 OS=Mus musculus OX=10090 GN=Rps16 PE=1 SV=4	Rps16	16.445	69.9	13	13	20	1.075	1.08	1.056	0.916	0.947	0.933	1.148	0.000303333	0.00356145	589	FALSE	FALSE	0.199123
E9Q6J5	Biorientation of chromosomes in cell division protein 1-like 1 OS=Mus musculus OX=10090 GN=Bod1l PE=1 SV=1	Bod1l	327.45	15.4	34	34	42	1.064	1.045	1.043	0.958	0.956	0.969	1.093	0.000303474	0.00356145	590	FALSE	FALSE	0.128293
Q8CDN6	Thioredoxin-like protein 1 OS=Mus musculus OX=10090 GN=Txnl1 PE=1 SV=3	Txnl1	32.237	38.4	7	7	10	1.073	1.098	1.11	0.908	0.917	0.941	1.186	0.000305628	0.00357957	591	FALSE	FALSE	0.246104
Q3URU2	Paternally-expressed gene 3 protein OS=Mus musculus OX=10090 GN=Peg3 PE=1 SV=1	Peg3	178.93	34	43	43	54	0.919	0.934	0.936	1.083	1.086	1.05	0.866	0.000306052	0.00357957	592	FALSE	FALSE	-0.207561
Q9CQW1	Synaptobrevin homolog YKT6 OS=Mus musculus OX=10090 GN=Ykt6 PE=1 SV=1	Ykt6	22.314	37.4	6	6	6	1.026	1.045	1.039	0.95	0.956	0.964	1.084	0.000307723	0.00358798	593	FALSE	FALSE	0.116365
Q923D4	Splicing factor 3B subunit 5 OS=Mus musculus OX=10090 GN=Sf3b5 PE=1 SV=1	Sf3b5	10.119	55.8	4	4	9	0.947	0.917	0.947	1.062	1.064	1.071	0.879	0.000307808	0.00358798	594	FALSE	FALSE	-0.186065
P62835	Ras-related protein Rap-1A OS=Mus musculus OX=10090 GN=Rap1a PE=1 SV=1	Rap1a	20.987	39.7	7	3	15	0.938	0.905	0.93	1.062	1.082	1.089	0.858	0.000308783	0.00359242	595	FALSE	FALSE	-0.22095
P80314	T-complex protein 1 subunit beta OS=Mus musculus OX=10090 GN=Cct2 PE=1 SV=4	Cct2	57.477	43.7	18	18	48	1.05	1.06	1.064	0.929	0.929	0.956	1.128	0.000309226	0.00359242	596	FALSE	FALSE	0.173767
Q04690	Neurofibromin OS=Mus musculus OX=10090 GN=Nf1 PE=1 SV=1	Nf1	319.59	2.8	8	8	9	1.083	1.058	1.053	0.936	0.954	0.941	1.128	0.000312696	0.00362606	597	FALSE	FALSE	0.173767
B1AXP6	Mitochondrial import receptor subunit TOM5 homolog OS=Mus musculus OX=10090 GN=Tomm5 PE=3 SV=1	Tomm5	6.0372	15.7	2	2	2	1.132	1.201	1.142	0.808	0.866	0.848	1.378	0.000313169	0.00362606	598	TRUE	FALSE	0.462576
Q6P3A8	2-oxoisovalerate dehydrogenase subunit beta, mitochondrial OS=Mus musculus OX=10090 GN=Bckdhb PE=1 SV=2	Bckdhb	42.88	21.3	6	6	9	0.931	0.913	0.922	1.098	1.071	1.054	0.858	0.000314993	0.00364109	599	FALSE	FALSE	-0.22095
P52963	Band 4.1-like protein 4A OS=Mus musculus OX=10090 GN=Epb41l4a PE=2 SV=2	Epb41l4a	78.532	17.5	9	9	9	0.919	0.938	0.901	1.067	1.088	1.066	0.856	0.000316041	0.00364711	600	FALSE	FALSE	-0.224317
Q9Z1R2	Large proline-rich protein BAG6 OS=Mus musculus OX=10090 GN=Bag6 PE=1 SV=1	Bag6	121.04	19.6	17	17	23	1.069	1.054	1.062	0.916	0.949	0.923	1.142	0.000317648	0.00365956	601	FALSE	FALSE	0.191563
Q91YL2	E3 ubiquitin-protein ligase RNF126 OS=Mus musculus OX=10090 GN=Rnf126 PE=1 SV=1	Rnf126	34.08	10.9	2	2	2	1.105	1.144	1.116	0.91	0.855	0.872	1.276	0.00031896	0.00366857	602	FALSE	FALSE	0.351628
Q8JZL0	Zinc finger protein 467 OS=Mus musculus OX=10090 GN=Znf467 PE=1 SV=1	Znf467	65.632	6.1	3	3	3	1.053	1.056	1.061	0.96	0.94	0.929	1.121	0.000319727	0.00366914	603	FALSE	FALSE	0.164786
Q9QZI8	Serine incorporator 1 OS=Mus musculus OX=10090 GN=Serinc1 PE=1 SV=1	Serinc1	50.508	9.9	4	4	5	0.938	0.937	0.937	1.09	1.102	1.057	0.865	0.000320069	0.00366914	604	FALSE	FALSE	-0.209228
P59242	Cingulin OS=Mus musculus OX=10090 GN=Cgn PE=1 SV=1	Cgn	136.45	40.9	46	45	74	0.96	0.978	0.968	1.035	1.03	1.034	0.938	0.000321644	0.0036811	605	FALSE	FALSE	-0.0923402
Q80UP8	Sodium-dependent phosphate transporter 2 OS=Mus musculus OX=10090 GN=Slc20a2 PE=1 SV=2	Slc20a2	70.865	5.2	3	3	5	0.839	0.891	0.879	1.116	1.146	1.178	0.758	0.000322886	0.00368921	606	FALSE	TRUE	-0.39973
O35658	Complement component 1 Q subcomponent-binding protein, mitochondrial OS=Mus musculus OX=10090 GN=C1qbp PE=1 SV=1	C1qbp	31.013	34.2	6	6	30	0.934	0.961	0.951	1.05	1.045	1.044	0.907	0.000323895	0.00369464	607	FALSE	FALSE	-0.140826
Q9JJ00	Phospholipid scramblase 1 OS=Mus musculus OX=10090 GN=Plscr1 PE=1 SV=1	Plscr1	35.914	22.3	7	7	13	0.951	0.916	0.932	1.088	1.068	1.07	0.868	0.000324654	0.00369721	608	FALSE	FALSE	-0.204233
P40124	Adenylyl cyclase-associated protein 1 OS=Mus musculus OX=10090 GN=Cap1 PE=1 SV=4	Cap1	51.564	54.9	21	21	42	1.061	1.074	1.063	0.917	0.935	0.952	1.141	0.000328306	0.0037312	609	FALSE	FALSE	0.190299
Q9D5V5	Cullin-5 OS=Mus musculus OX=10090 GN=Cul5 PE=1 SV=3	Cul5	90.973	15.5	13	13	14	1.044	1.053	1.032	0.937	0.957	0.944	1.103	0.000328716	0.0037312	610	FALSE	FALSE	0.141433
P55264	Adenosine kinase OS=Mus musculus OX=10090 GN=Adk PE=1 SV=2	Adk	40.148	26.6	7	7	9	1.108	1.1	1.103	0.893	0.912	0.855	1.245	0.000329871	0.00373818	611	FALSE	FALSE	0.316146
P48725	Pericentrin OS=Mus musculus OX=10090 GN=Pcnt PE=1 SV=2	Pcnt	329.46	21.6	48	48	53	0.968	0.954	0.946	1.042	1.051	1.038	0.916	0.000330599	0.00374031	612	FALSE	FALSE	-0.12658
P0C0A3	Charged multivesicular body protein 6 OS=Mus musculus OX=10090 GN=Chmp6 PE=1 SV=2	Chmp6	23.415	17	3	3	5	0.92	0.915	0.949	1.063	1.077	1.085	0.863	0.000331405	0.00374331	613	FALSE	FALSE	-0.212568
P54822	Adenylosuccinate lyase OS=Mus musculus OX=10090 GN=Adsl PE=1 SV=2	Adsl	54.866	41.1	14	14	18	1.049	1.082	1.056	0.948	0.936	0.931	1.132	0.000332196	0.00374613	614	FALSE	FALSE	0.178874
O55234	Proteasome subunit beta type-5 OS=Mus musculus OX=10090 GN=Psmb5 PE=1 SV=3	Psmb5	28.532	33.3	8	8	15	1.076	1.09	1.046	0.924	0.926	0.933	1.154	0.000332802	0.00374686	615	FALSE	FALSE	0.206643
P62259	14-3-3 protein epsilon OS=Mus musculus OX=10090 GN=Ywhae PE=1 SV=1	Ywhae	29.174	69.8	19	16	69	1.049	1.027	1.045	0.958	0.964	0.964	1.081	0.000334446	0.00375926	616	FALSE	FALSE	0.112367
P06801	NADP-dependent malic enzyme OS=Mus musculus OX=10090 GN=Me1 PE=1 SV=2	Me1	63.953	16.1	7	7	12	1.081	1.094	1.097	0.93	0.903	0.946	1.177	0.000335605	0.00376463	617	FALSE	FALSE	0.235114
P16110	Galectin-3 OS=Mus musculus OX=10090 GN=Lgals3 PE=1 SV=3	Lgals3	27.515	32.2	9	9	33	0.958	0.955	0.937	1.044	1.033	1.047	0.912	0.000336011	0.00376463	618	FALSE	FALSE	-0.132894
O35593	26S proteasome non-ATPase regulatory subunit 14 OS=Mus musculus OX=10090 GN=Psmd14 PE=1 SV=2	Psmd14	34.577	24.8	8	8	13	1.087	1.061	1.085	0.926	0.935	0.9	1.171	0.000337222	0.00377209	619	FALSE	FALSE	0.227741
Q9DB85	Ribosomal RNA-processing protein 8 OS=Mus musculus OX=10090 GN=Rrp8 PE=1 SV=1	Rrp8	51.066	44.6	16	16	25	0.974	0.978	0.972	1.017	1.021	1.01	0.959	0.000339113	0.00378442	620	FALSE	FALSE	-0.0603973
Q9ESX4	Nucleolar protein of 40 kDa OS=Mus musculus OX=10090 GN=Zcchc17 PE=1 SV=1	Zcchc17	27.471	10	2	2	3	1.082	1.07	1.064	0.949	0.928	0.912	1.153	0.000339417	0.00378442	621	FALSE	FALSE	0.205393
P23116	Eukaryotic translation initiation factor 3 subunit A OS=Mus musculus OX=10090 GN=Eif3a PE=1 SV=5	Eif3a	161.93	37.1	55	55	102	1.022	1.031	1.029	0.968	0.961	0.976	1.061	0.000341566	0.00380226	622	FALSE	FALSE	0.0854247
O70311	Glycylpeptide N-tetradecanoyltransferase 2 OS=Mus musculus OX=10090 GN=Nmt2 PE=1 SV=1	Nmt2	60.484	30.8	12	10	15	1.054	1.072	1.094	0.932	0.918	0.939	1.155	0.00034384	0.00382143	623	FALSE	FALSE	0.207893
P46978	Dolichyl-diphosphooligosaccharide--protein glycosyltransferase subunit STT3A OS=Mus musculus OX=10090 GN=Stt3a PE=1 SV=1	Stt3a	80.597	20.9	17	17	32	0.978	0.971	0.973	1.022	1.037	1.035	0.944	0.000345113	0.00382467	624	FALSE	FALSE	-0.0831412
P10711	Transcription elongation factor A protein 1 OS=Mus musculus OX=10090 GN=Tcea1 PE=1 SV=2	Tcea1	33.88	49.8	15	15	27	1.048	1.078	1.086	0.946	0.936	0.933	1.141	0.000345283	0.00382467	625	FALSE	FALSE	0.190299
Q5SSI6	U3 small nucleolar RNA-associated protein 18 homolog OS=Mus musculus OX=10090 GN=Utp18 PE=1 SV=1	Utp18	61.217	31.9	13	13	20	0.913	0.943	0.914	1.051	1.074	1.072	0.866	0.000346172	0.00382467	626	FALSE	FALSE	-0.207561
Q9R118	Serine protease HTRA1 OS=Mus musculus OX=10090 GN=Htra1 PE=1 SV=2	Htra1	51.213	24.2	10	10	11	0.962	0.958	0.956	1.046	1.028	1.025	0.928	0.000346631	0.00382467	627	FALSE	FALSE	-0.107803
Q3UDR8	Protein YIPF3 OS=Mus musculus OX=10090 GN=Yipf3 PE=1 SV=1	Yipf3	37.998	21	8	8	12	0.948	0.964	0.952	1.038	1.039	1.058	0.914	0.000347403	0.00382467	628	FALSE	FALSE	-0.129734
P18155	Bifunctional methylenetetrahydrofolate dehydrogenase/cyclohydrolase, mitochondrial OS=Mus musculus OX=10090 GN=Mthfd2 PE=1 SV=1	Mthfd2	37.863	47.1	16	15	25	0.863	0.885	0.872	1.124	1.148	1.072	0.783	0.000347446	0.00382467	629	FALSE	FALSE	-0.352916
P25911	Tyrosine-protein kinase Lyn OS=Mus musculus OX=10090 GN=Lyn PE=1 SV=4	Lyn	58.812	24.4	11	10	16	0.94	0.933	0.914	1.052	1.083	1.06	0.872	0.000348656	0.00382829	630	FALSE	FALSE	-0.1976
P22777	Plasminogen activator inhibitor 1 OS=Mus musculus OX=10090 GN=Serpine1 PE=1 SV=1	Serpine1	45.17	20.4	7	7	9	0.897	0.945	0.912	1.109	1.137	1.109	0.821	0.00034919	0.00382829	631	FALSE	FALSE	-0.284546
Q8R5K4	Nucleolar protein 6 OS=Mus musculus OX=10090 GN=Nol6 PE=2 SV=2	Nol6	129.23	17.8	17	17	28	0.955	0.954	0.956	1.053	1.041	1.026	0.918	0.000349434	0.00382829	632	FALSE	FALSE	-0.123434
Q3UYI5	Ral guanine nucleotide dissociation stimulator-like 3 OS=Mus musculus OX=10090 GN=Rgl3 PE=1 SV=2	Rgl3	77.944	16.2	11	11	11	1.079	1.048	1.058	0.93	0.942	0.916	1.142	0.000351194	0.0038415	633	FALSE	FALSE	0.191563
Q9Z2L6	Multiple inositol polyphosphate phosphatase 1 OS=Mus musculus OX=10090 GN=Minpp1 PE=1 SV=3	Minpp1	54.537	24.5	8	8	11	1.023	1.041	1.02	0.949	0.952	0.941	1.085	0.000352545	0.00385019	634	FALSE	FALSE	0.117695
Q9D892	Inosine triphosphate pyrophosphatase OS=Mus musculus OX=10090 GN=Itpa PE=1 SV=2	Itpa	21.897	43.9	6	5	10	1.1	1.104	1.113	0.909	0.857	0.905	1.242	0.000353815	0.00385242	635	FALSE	FALSE	0.312665
Q9DBS9	Oxysterol-binding protein-related protein 3 OS=Mus musculus OX=10090 GN=Osbpl3 PE=1 SV=2	Osbpl3	96.965	37.8	25	25	33	0.925	0.933	0.92	1.064	1.052	1.096	0.865	0.000354371	0.00385242	636	FALSE	FALSE	-0.209228
Q9JJ11	Transforming acidic coiled-coil-containing protein 3 OS=Mus musculus OX=10090 GN=Tacc3 PE=1 SV=1	Tacc3	70.626	15.2	9	9	10	1.103	1.083	1.061	0.895	0.896	0.926	1.195	0.000354418	0.00385242	637	FALSE	FALSE	0.257011
O70503	Very-long-chain 3-oxoacyl-CoA reductase OS=Mus musculus OX=10090 GN=Hsd17b12 PE=1 SV=1	Hsd17b12	34.741	35.3	9	9	27	0.967	0.97	0.954	1.034	1.026	1.038	0.933	0.000355059	0.00385334	638	FALSE	FALSE	-0.100051
O09172	Glutamate--cysteine ligase regulatory subunit OS=Mus musculus OX=10090 GN=Gclm PE=1 SV=1	Gclm	30.534	16.1	4	4	6	1.083	1.108	1.063	0.909	0.917	0.935	1.179	0.000355983	0.00385357	639	FALSE	FALSE	0.237564
P56546	C-terminal-binding protein 2 OS=Mus musculus OX=10090 GN=Ctbp2 PE=1 SV=2	Ctbp2	48.956	18	6	4	8	1.039	1.026	1.056	0.945	0.948	0.942	1.101	0.000356194	0.00385357	640	FALSE	FALSE	0.138814
P26043	Radixin OS=Mus musculus OX=10090 GN=Rdx PE=1 SV=3	Rdx	68.542	46.3	30	18	68	1.03	1.036	1.04	0.974	0.962	0.955	1.074	0.000360099	0.00388974	641	FALSE	FALSE	0.102994
P62869	Elongin-B OS=Mus musculus OX=10090 GN=Elob PE=1 SV=1	Elob	13.17	79.7	8	8	14	1.1	1.082	1.114	0.884	0.886	0.928	1.222	0.000365507	0.00394201	642	FALSE	FALSE	0.289244
Q9EPT5	Solute carrier organic anion transporter family member 2A1 OS=Mus musculus OX=10090 GN=Slco2a1 PE=1 SV=2	Slco2a1	70.146	13.8	9	9	15	0.822	0.884	0.863	1.102	1.149	1.14	0.758	0.000368799	0.00397133	643	FALSE	TRUE	-0.39973
O35657	Sialidase-1 OS=Mus musculus OX=10090 GN=Neu1 PE=1 SV=1	Neu1	44.591	31.3	10	10	15	1.142	1.16	1.138	0.838	0.91	0.872	1.313	0.000371008	0.00398752	644	TRUE	FALSE	0.392867
O35864	COP9 signalosome complex subunit 5 OS=Mus musculus OX=10090 GN=Cops5 PE=1 SV=3	Cops5	37.548	31.1	8	8	13	1.045	1.052	1.07	0.942	0.962	0.952	1.109	0.000371454	0.00398752	645	FALSE	FALSE	0.149259
P10518	Delta-aminolevulinic acid dehydratase OS=Mus musculus OX=10090 GN=Alad PE=1 SV=1	Alad	36.023	13.6	4	4	6	1.072	1.08	1.056	0.942	0.942	0.913	1.147	0.000372977	0.00399075	646	FALSE	FALSE	0.197865
A2A7S8	Uncharacterized protein KIAA1522 OS=Mus musculus OX=10090 GN=Kiaa1522 PE=1 SV=1	Kiaa1522	104.84	19.9	13	13	14	0.945	0.946	0.922	1.05	1.072	1.078	0.879	0.000373155	0.00399075	647	FALSE	FALSE	-0.186065
Q3UPL0	Protein transport protein Sec31A OS=Mus musculus OX=10090 GN=Sec31a PE=1 SV=2	Sec31a	133.57	18.8	21	21	25	1.064	1.038	1.051	0.945	0.939	0.921	1.124	0.000373484	0.00399075	648	FALSE	FALSE	0.168642
P31786	Acyl-CoA-binding protein OS=Mus musculus OX=10090 GN=Dbi PE=1 SV=2	Dbi	10	47.1	4	4	9	1.157	1.094	1.108	0.91	0.874	0.887	1.258	0.000375474	0.00400583	649	FALSE	FALSE	0.331132
Q80YQ8	E3 ubiquitin-protein ligase RMND5A OS=Mus musculus OX=10090 GN=Rmnd5a PE=1 SV=2	Rmnd5a	43.992	11.3	4	4	4	1.122	1.128	1.109	0.901	0.836	0.879	1.284	0.000376491	0.0040105	650	FALSE	FALSE	0.360645
Q3TH73	Protein tweety homolog 2 OS=Mus musculus OX=10090 GN=Ttyh2 PE=1 SV=1	Ttyh2	59.007	1.7	1	1	1	0.769	0.831	0.799	1.216	1.261	1.14	0.663	0.000377565	0.00401576	651	FALSE	TRUE	-0.592919
Q6P5G6	UBX domain-containing protein 7 OS=Mus musculus OX=10090 GN=Ubxn7 PE=1 SV=2	Ubxn7	52.164	17.1	6	5	5	1.109	1.176	1.137	0.857	0.812	0.87	1.348	0.000378667	0.0040213	652	TRUE	FALSE	0.43082
Q9JJI8	60S ribosomal protein L38 OS=Mus musculus OX=10090 GN=Rpl38 PE=1 SV=3	Rpl38	8.2038	50	6	6	17	1.079	1.06	1.064	0.946	0.94	0.913	1.144	0.000379458	0.00402353	653	FALSE	FALSE	0.194087
P55288	Cadherin-11 OS=Mus musculus OX=10090 GN=Cdh11 PE=1 SV=1	Cdh11	88.111	17.2	10	10	11	0.929	0.894	0.895	1.1	1.065	1.1	0.832	0.000381152	0.00403532	654	FALSE	FALSE	-0.265345
O54965	E3 ubiquitin-protein ligase RNF13 OS=Mus musculus OX=10090 GN=Rnf13 PE=1 SV=2	Rnf13	42.732	21.8	8	8	10	0.869	0.884	0.924	1.126	1.124	1.096	0.8	0.000384796	0.00406768	655	FALSE	FALSE	-0.321928
Q80X71	Transmembrane protein 106B OS=Mus musculus OX=10090 GN=Tmem106b PE=1 SV=1	Tmem106b	31.172	20.4	5	5	11	0.902	0.913	0.942	1.092	1.074	1.068	0.853	0.000391162	0.00412867	656	FALSE	FALSE	-0.229382
Q9WVG5	Endothelial lipase OS=Mus musculus OX=10090 GN=Lipg PE=2 SV=3	Lipg	56.628	9.2	5	5	5	0.723	0.714	0.758	1.22	1.376	1.184	0.581	0.000392866	0.00413306	657	FALSE	TRUE	-0.78339
Q6P5H2	Nestin OS=Mus musculus OX=10090 GN=Nes PE=1 SV=1	Nes	207.12	18	25	25	30	0.958	0.959	0.949	1.066	1.037	1.059	0.906	0.000393197	0.00413306	658	FALSE	FALSE	-0.142417
Q9QXV9	Protein sprouty homolog 1 OS=Mus musculus OX=10090 GN=Spry1 PE=2 SV=1	Spry1	34.004	9.3	3	3	3	0.879	0.922	0.875	1.089	1.128	1.102	0.806	0.000393949	0.00413306	659	FALSE	FALSE	-0.311148
Q8K389	CDK5 regulatory subunit-associated protein 2 OS=Mus musculus OX=10090 GN=Cdk5rap2 PE=1 SV=3	Cdk5rap2	205.94	15.9	22	22	27	0.926	0.943	0.936	1.072	1.056	1.099	0.869	0.000393966	0.00413306	660	FALSE	FALSE	-0.202572
Q8VCH6	Delta(24)-sterol reductase OS=Mus musculus OX=10090 GN=Dhcr24 PE=1 SV=1	Dhcr24	60.112	15.3	7	7	9	0.926	0.911	0.926	1.076	1.043	1.087	0.862	0.000395192	0.00413965	661	FALSE	FALSE	-0.21424
Q9CQ65	S-methyl-5'-thioadenosine phosphorylase OS=Mus musculus OX=10090 GN=Mtap PE=1 SV=1	Mtap	31.062	47.7	13	13	23	1.062	1.089	1.08	0.931	0.961	0.937	1.142	0.00039994	0.00417698	662	FALSE	FALSE	0.191563
Q9Z1E4	Glycogen [starch] synthase, muscle OS=Mus musculus OX=10090 GN=Gys1 PE=1 SV=2	Gys1	83.926	14.4	8	8	11	1.066	1.043	1.063	0.954	0.93	0.949	1.12	0.000399962	0.00417698	663	FALSE	FALSE	0.163499
P43406	Integrin alpha-V OS=Mus musculus OX=10090 GN=Itgav PE=1 SV=2	Itgav	115.36	25.8	23	23	41	1.057	1.062	1.051	0.947	0.948	0.918	1.127	0.000401905	0.00418567	664	FALSE	FALSE	0.172488
Q8BP47	Asparagine--tRNA ligase, cytoplasmic OS=Mus musculus OX=10090 GN=NARS1 PE=1 SV=2	NARS1	64.279	42.2	16	16	28	1.044	1.057	1.052	0.939	0.963	0.961	1.101	0.000402003	0.00418567	665	FALSE	FALSE	0.138814
Q6P5F7	Protein tweety homolog 3 OS=Mus musculus OX=10090 GN=Ttyh3 PE=1 SV=1	Ttyh3	57.713	15.1	6	6	8	0.869	0.928	0.89	1.112	1.13	1.106	0.803	0.000405503	0.00421502	666	FALSE	FALSE	-0.316528
Q9WVM3	Anaphase-promoting complex subunit 7 OS=Mus musculus OX=10090 GN=Anapc7 PE=1 SV=3	Anapc7	63.02	24.2	10	10	11	1.059	1.033	1.061	0.943	0.922	0.923	1.131	0.000406402	0.00421502	667	FALSE	FALSE	0.177599
Q9D6Z1	Nucleolar protein 56 OS=Mus musculus OX=10090 GN=Nop56 PE=1 SV=2	Nop56	64.464	49	23	23	60	0.96	0.973	0.956	1.027	1.04	1.032	0.932	0.000406648	0.00421502	668	FALSE	FALSE	-0.101598
O88736	3-keto-steroid reductase/17-beta-hydroxysteroid dehydrogenase 7 OS=Mus musculus OX=10090 GN=Hsd17b7 PE=1 SV=1	Hsd17b7	37.316	24.9	5	5	8	0.915	0.939	0.934	1.062	1.102	1.071	0.862	0.000408397	0.00422007	669	FALSE	FALSE	-0.21424
P97326	Cadherin-6 OS=Mus musculus OX=10090 GN=Cdh6 PE=1 SV=2	Cdh6	88.354	11.5	9	8	10	0.858	0.905	0.911	1.092	1.108	1.111	0.808	0.000408839	0.00422007	670	FALSE	FALSE	-0.307573
Q8K2V6	Importin-11 OS=Mus musculus OX=10090 GN=Ipo11 PE=1 SV=1	Ipo11	112.41	4.9	5	5	6	1.034	1.064	1.064	0.945	0.945	0.933	1.12	0.000408964	0.00422007	671	FALSE	FALSE	0.163499
O35226	26S proteasome non-ATPase regulatory subunit 4 OS=Mus musculus OX=10090 GN=Psmd4 PE=1 SV=1	Psmd4	40.703	46.3	13	13	22	1.096	1.062	1.066	0.928	0.918	0.946	1.155	0.00041023	0.00422657	672	FALSE	FALSE	0.207893
O88543	COP9 signalosome complex subunit 3 OS=Mus musculus OX=10090 GN=Cops3 PE=1 SV=3	Cops3	47.832	29.1	9	9	15	1.045	1.064	1.05	0.936	0.959	0.933	1.117	0.000410815	0.00422657	673	FALSE	FALSE	0.159629
Q8BML9	Glutamine--tRNA ligase OS=Mus musculus OX=10090 GN=Qars1 PE=1 SV=1	Qars1	87.676	31.5	22	21	25	1.051	1.08	1.055	0.953	0.936	0.954	1.121	0.00041313	0.00423982	674	FALSE	FALSE	0.164786
Q91YK2	Ribosomal RNA processing protein 1 homolog B OS=Mus musculus OX=10090 GN=Rrp1b PE=1 SV=2	Rrp1b	80.581	29.4	17	17	23	0.93	0.958	0.944	1.065	1.067	1.046	0.891	0.000413327	0.00423982	675	FALSE	FALSE	-0.166503
Q9EP72	ER membrane protein complex subunit 7 OS=Mus musculus OX=10090 GN=Emc7 PE=1 SV=1	Emc7	26.31	24.1	4	4	8	0.956	0.943	0.967	1.055	1.039	1.048	0.912	0.000414884	0.00424949	676	FALSE	FALSE	-0.132894
Q9Z2W0	Aspartyl aminopeptidase OS=Mus musculus OX=10090 GN=Dnpep PE=1 SV=2	Dnpep	52.206	19	7	7	11	1.03	1.057	1.044	0.943	0.956	0.954	1.097	0.000415817	0.00425276	677	FALSE	FALSE	0.133564
P62838	Ubiquitin-conjugating enzyme E2 D2 OS=Mus musculus OX=10090 GN=Ube2d2 PE=1 SV=1	Ube2d2	16.735	24.5	3	1	7	1.081	1.094	1.123	0.926	0.881	0.898	1.219	0.000417142	0.00426002	678	FALSE	FALSE	0.285698
P14152	Malate dehydrogenase, cytoplasmic OS=Mus musculus OX=10090 GN=Mdh1 PE=1 SV=3	Mdh1	36.511	38.3	12	12	19	1.049	1.072	1.056	0.931	0.955	0.927	1.129	0.000418976	0.00426644	679	FALSE	FALSE	0.175045
Q6NS46	Protein RRP5 homolog OS=Mus musculus OX=10090 GN=Pdcd11 PE=1 SV=2	Pdcd11	207.78	25.5	42	42	69	0.929	0.96	0.941	1.05	1.052	1.044	0.9	0.000419003	0.00426644	680	FALSE	FALSE	-0.152003
P28741	Kinesin-like protein KIF3A OS=Mus musculus OX=10090 GN=Kif3a PE=1 SV=2	Kif3a	80.169	15	11	9	14	1.066	1.06	1.091	0.944	0.934	0.913	1.153	0.000424983	0.00432097	681	FALSE	FALSE	0.205393
Q99LJ1	Tissue alpha-L-fucosidase OS=Mus musculus OX=10090 GN=Fuca1 PE=1 SV=1	Fuca1	52.28	6.9	3	3	4	1.171	1.139	1.107	0.849	0.862	0.904	1.307	0.000425939	0.00432434	682	TRUE	FALSE	0.386259
P49282	Natural resistance-associated macrophage protein 2 OS=Mus musculus OX=10090 GN=Slc11a2 PE=1 SV=2	Slc11a2	62.367	4.4	2	2	3	0.928	0.92	0.954	1.05	1.051	1.05	0.889	0.000427016	0.00432893	683	FALSE	FALSE	-0.169745
Q3TCN2	Putative phospholipase B-like 2 OS=Mus musculus OX=10090 GN=Plbd2 PE=1 SV=2	Plbd2	66.289	27.8	13	13	21	0.902	0.94	0.928	1.052	1.057	1.065	0.873	0.000428144	0.00433402	684	FALSE	FALSE	-0.195946
P47809	Dual specificity mitogen-activated protein kinase kinase 4 OS=Mus musculus OX=10090 GN=Map2k4 PE=1 SV=2	Map2k4	44.113	9.8	3	3	3	1.062	1.072	1.054	0.926	0.931	0.958	1.133	0.000430392	0.00434376	685	FALSE	FALSE	0.180148
Q64331	Unconventional myosin-VI OS=Mus musculus OX=10090 GN=Myo6 PE=1 SV=1	Myo6	146.41	21.2	24	24	31	0.973	0.976	0.963	1.037	1.024	1.028	0.943	0.000430531	0.00434376	686	FALSE	FALSE	-0.0846703
O35375	Neuropilin-2 OS=Mus musculus OX=10090 GN=Nrp2 PE=1 SV=2	Nrp2	104.63	6.4	6	6	7	0.865	0.901	0.896	1.091	1.13	1.073	0.808	0.000431439	0.00434376	687	FALSE	FALSE	-0.307573
Q9JMG1	Endothelial differentiation-related factor 1 OS=Mus musculus OX=10090 GN=Edf1 PE=1 SV=1	Edf1	16.369	16.9	3	3	3	1.267	1.23	1.148	0.794	0.855	0.807	1.484	0.000431616	0.00434376	688	TRUE	FALSE	0.569491
Q8C522	Endonuclease domain-containing 1 protein OS=Mus musculus OX=10090 GN=Endod1 PE=1 SV=2	Endod1	55.262	23.6	9	9	16	0.966	0.942	0.948	1.047	1.056	1.07	0.9	0.000433997	0.00435536	689	FALSE	FALSE	-0.152003
Q07797	Galectin-3-binding protein OS=Mus musculus OX=10090 GN=Lgals3bp PE=1 SV=1	Lgals3bp	64.49	10.1	4	4	4	0.873	0.852	0.889	1.059	1.124	1.098	0.797	0.000434762	0.00435536	690	FALSE	FALSE	-0.327348
Q9CQB5	CDGSH iron-sulfur domain-containing protein 2 OS=Mus musculus OX=10090 GN=Cisd2 PE=1 SV=1	Cisd2	15.242	55.6	7	7	12	0.94	0.941	0.931	1.096	1.054	1.062	0.875	0.000435135	0.00435536	691	FALSE	FALSE	-0.192645
P26350	Prothymosin alpha OS=Mus musculus OX=10090 GN=Ptma PE=1 SV=2	Ptma	12.254	9.9	1	1	4	1.241	1.196	1.217	0.882	0.803	0.787	1.478	0.000435635	0.00435536	692	TRUE	FALSE	0.563646
Q8K209	Adhesion G-protein coupled receptor G1 OS=Mus musculus OX=10090 GN=Adgrg1 PE=1 SV=1	Adgrg1	77.254	13.1	7	7	9	0.885	0.859	0.884	1.107	1.063	1.135	0.795	0.000436019	0.00435536	693	FALSE	FALSE	-0.330973
P21107	Tropomyosin alpha-3 chain OS=Mus musculus OX=10090 GN=Tpm3 PE=1 SV=3	Tpm3	32.994	54	19	9	55	1.03	1.024	1.022	0.984	0.976	0.971	1.049	0.000436698	0.00435536	694	FALSE	FALSE	0.0690147
Q99MN9	Propionyl-CoA carboxylase beta chain, mitochondrial OS=Mus musculus OX=10090 GN=Pccb PE=1 SV=2	Pccb	58.408	38.6	17	17	34	0.955	0.952	0.944	1.044	1.054	1.078	0.898	0.000437171	0.00435536	695	FALSE	FALSE	-0.155213
Q62165	Dystroglycan OS=Mus musculus OX=10090 GN=Dag1 PE=1 SV=4	Dag1	96.904	15	11	11	21	0.96	0.963	0.954	1.046	1.075	1.049	0.908	0.000441416	0.0043804	696	FALSE	FALSE	-0.139236
Q8BZX4	Splicing regulatory glutamine/lysine-rich protein 1 OS=Mus musculus OX=10090 GN=Srek1 PE=2 SV=1	Srek1	56.763	17.2	6	6	16	0.947	0.952	0.958	1.022	1.047	1.04	0.919	0.000441429	0.0043804	697	FALSE	FALSE	-0.121863
Q9EQQ9	Protein O-GlcNAcase OS=Mus musculus OX=10090 GN=Oga PE=1 SV=2	Oga	103.16	7.9	6	6	7	1.113	1.075	1.129	0.914	0.881	0.914	1.224	0.000442126	0.0043804	698	FALSE	FALSE	0.291604
P97310	DNA replication licensing factor MCM2 OS=Mus musculus OX=10090 GN=Mcm2 PE=1 SV=3	Mcm2	102.08	41.7	30	30	66	0.959	0.963	0.964	1.026	1.051	1.037	0.927	0.000442215	0.0043804	699	FALSE	FALSE	-0.109359
O88544	COP9 signalosome complex subunit 4 OS=Mus musculus OX=10090 GN=Cops4 PE=1 SV=1	Cops4	46.284	62.6	20	20	27	1.06	1.062	1.078	0.949	0.931	0.963	1.126	0.000444345	0.00439521	700	FALSE	FALSE	0.171207
O70281	Protein-tyrosine sulfotransferase 1 OS=Mus musculus OX=10090 GN=Tpst1 PE=1 SV=1	Tpst1	42.132	7.8	3	3	3	1.097	1.172	1.126	0.896	0.852	0.857	1.303	0.000446663	0.00441183	701	TRUE	FALSE	0.381837
Q99LJ0	CTTNBP2 N-terminal-like protein OS=Mus musculus OX=10090 GN=Cttnbp2nl PE=1 SV=1	Cttnbp2nl	69.84	16.6	9	9	10	1.091	1.078	1.062	0.94	0.916	0.899	1.173	0.000454177	0.00447865	702	FALSE	FALSE	0.230203
Q9CR41	Huntingtin-interacting protein K OS=Mus musculus OX=10090 GN=Hypk PE=1 SV=2	Hypk	14.679	39.5	4	4	8	1.068	1.103	1.093	0.889	0.849	0.9	1.237	0.000454721	0.00447865	703	FALSE	FALSE	0.306846
P47199	Quinone oxidoreductase OS=Mus musculus OX=10090 GN=Cryz PE=1 SV=1	Cryz	35.268	25.1	7	7	10	1.127	1.082	1.116	0.895	0.885	0.93	1.227	0.000456878	0.0044935	704	FALSE	FALSE	0.295135
Q99MD9	Nuclear autoantigenic sperm protein OS=Mus musculus OX=10090 GN=Nasp PE=1 SV=2	Nasp	83.953	35.6	20	20	28	1.098	1.132	1.13	0.876	0.921	0.862	1.264	0.000459935	0.00451715	705	FALSE	FALSE	0.337996
P17047	Lysosome-associated membrane glycoprotein 2 OS=Mus musculus OX=10090 GN=Lamp2 PE=1 SV=2	Lamp2	45.681	20.5	9	9	21	0.936	0.962	0.953	1.034	1.043	1.044	0.913	0.000460667	0.00451793	706	FALSE	FALSE	-0.131313
Q62348	Translin OS=Mus musculus OX=10090 GN=Tsn PE=1 SV=1	Tsn	26.201	39.9	8	8	8	1.088	1.123	1.132	0.867	0.913	0.859	1.267	0.00046192	0.00452381	707	FALSE	FALSE	0.341417
Q8N7N5	DDB1- and CUL4-associated factor 8 OS=Mus musculus OX=10090 GN=Dcaf8 PE=1 SV=1	Dcaf8	66.031	20.8	11	11	14	1.047	1.03	1.039	0.952	0.936	0.959	1.094	0.000465871	0.00454711	708	FALSE	FALSE	0.129613
P07901	Heat shock protein HSP 90-alpha OS=Mus musculus OX=10090 GN=Hsp90aa1 PE=1 SV=4	Hsp90aa1	84.787	47.7	34	25	133	1.049	1.095	1.064	0.935	0.925	0.918	1.155	0.000465906	0.00454711	709	FALSE	FALSE	0.207893
Q6A009	E3 ubiquitin-protein ligase listerin OS=Mus musculus OX=10090 GN=Ltn1 PE=1 SV=3	Ltn1	198.92	4.8	9	9	9	1.128	1.145	1.12	0.872	0.936	0.894	1.256	0.000466318	0.00454711	710	FALSE	FALSE	0.328836
P31266	Recombining binding protein suppressor of hairless OS=Mus musculus OX=10090 GN=Rbpj PE=1 SV=1	Rbpj	58.537	23.8	10	10	18	1.043	1.084	1.058	0.932	0.944	0.936	1.133	0.00046728	0.00454711	711	FALSE	FALSE	0.180148
Q8R2M2	Deoxynucleotidyltransferase terminal-interacting protein 2 OS=Mus musculus OX=10090 GN=Dnttip2 PE=1 SV=1	Dnttip2	84.276	35.9	22	22	39	0.933	0.933	0.96	1.059	1.053	1.076	0.886	0.000467673	0.00454711	712	FALSE	FALSE	-0.174621
Q3UH60	Disco-interacting protein 2 homolog B OS=Mus musculus OX=10090 GN=Dip2b PE=1 SV=1	Dip2b	171.12	8.7	10	10	10	0.944	0.941	0.971	1.061	1.059	1.055	0.9	0.00046834	0.00454711	713	FALSE	FALSE	-0.152003
Q62312	TGF-beta receptor type-2 OS=Mus musculus OX=10090 GN=Tgfbr2 PE=1 SV=1	Tgfbr2	67.121	14.9	8	8	8	0.935	0.954	0.914	1.081	1.064	1.08	0.869	0.000468896	0.00454711	714	FALSE	FALSE	-0.202572
Q9DCD6	Gamma-aminobutyric acid receptor-associated protein OS=Mus musculus OX=10090 GN=Gabarap PE=1 SV=2	Gabarap	13.918	15.4	3	2	5	0.898	0.895	0.909	1.105	1.14	1.194	0.786	0.000470494	0.00455622	715	FALSE	FALSE	-0.347399
Q78JW9	Ubiquitin domain-containing protein UBFD1 OS=Mus musculus OX=10090 GN=Ubfd1 PE=1 SV=2	Ubfd1	40.143	6	2	2	2	1.082	1.104	1.059	0.904	0.935	0.921	1.176	0.000472371	0.00456378	716	FALSE	FALSE	0.233888
Q8BH15	CCR4-NOT transcription complex subunit 10 OS=Mus musculus OX=10090 GN=Cnot10 PE=1 SV=1	Cnot10	81.817	23.3	13	13	16	1.068	1.062	1.076	0.934	0.891	0.893	1.18	0.000472592	0.00456378	717	FALSE	FALSE	0.238787
Q9JHE3	Neutral ceramidase OS=Mus musculus OX=10090 GN=Asah2 PE=1 SV=1	Asah2	83.508	5.4	3	3	3	0.894	0.872	0.909	1.052	1.094	1.1	0.824	0.000475468	0.00458515	718	FALSE	FALSE	-0.279284
Q810V0	U3 small nucleolar ribonucleoprotein protein MPP10 OS=Mus musculus OX=10090 GN=Mphosph10 PE=1 SV=2	Mphosph10	78.734	26.9	15	15	24	0.937	0.95	0.95	1.045	1.059	1.082	0.89	0.000479471	0.00461662	719	FALSE	FALSE	-0.168123
P35700	Peroxiredoxin-1 OS=Mus musculus OX=10090 GN=Prdx1 PE=1 SV=1	Prdx1	22.176	62.8	12	11	38	1.064	1.04	1.046	0.945	0.951	0.926	1.116	0.000480064	0.00461662	720	FALSE	FALSE	0.158337
P68368	Tubulin alpha-4A chain OS=Mus musculus OX=10090 GN=Tuba4a PE=1 SV=1	Tuba4a	49.924	50.4	18	4	77	1.159	1.126	1.073	0.874	0.866	0.887	1.278	0.000481479	0.0046238	721	FALSE	FALSE	0.353888
Q8C166	Copine-1 OS=Mus musculus OX=10090 GN=Cpne1 PE=1 SV=1	Cpne1	58.886	13.8	6	5	8	1.06	1.073	1.045	0.926	0.954	0.94	1.127	0.000484418	0.00464558	722	FALSE	FALSE	0.172488
Q8K4K2	Tribbles homolog 3 OS=Mus musculus OX=10090 GN=Trib3 PE=1 SV=2	Trib3	39.022	13.8	4	4	4	0.839	0.838	0.847	1.105	1.224	1.139	0.728	0.000486159	0.00465583	723	FALSE	TRUE	-0.45799
Q8BHX3	Borealin OS=Mus musculus OX=10090 GN=Cdca8 PE=1 SV=2	Cdca8	32.214	33.9	8	8	11	1.051	1.025	1.039	0.963	0.961	0.956	1.082	0.000487753	0.00466464	724	FALSE	FALSE	0.1137
Q99LB2	Dehydrogenase/reductase SDR family member 4 OS=Mus musculus OX=10090 GN=Dhrs4 PE=1 SV=3	Dhrs4	29.884	48	9	9	18	0.98	0.977	0.98	1.031	1.03	1.017	0.954	0.000488806	0.00466668	725	FALSE	FALSE	-0.0679388
Q8BVD5	MAGUK p55 subfamily member 7 OS=Mus musculus OX=10090 GN=Mpp7 PE=1 SV=2	Mpp7	65.539	39.4	20	20	26	0.962	0.943	0.928	1.059	1.057	1.073	0.888	0.000489314	0.00466668	726	FALSE	FALSE	-0.171368
Q9CWF2	Tubulin beta-2B chain OS=Mus musculus OX=10090 GN=Tubb2b PE=1 SV=1	Tubb2b	49.953	47.2	15	1	71	1.086	1.132	1.116	0.905	0.905	0.858	1.25	0.000491591	0.00468195	727	FALSE	FALSE	0.321928
Q9D8W5	26S proteasome non-ATPase regulatory subunit 12 OS=Mus musculus OX=10090 GN=Psmd12 PE=1 SV=4	Psmd12	52.895	36.8	16	16	25	1.094	1.108	1.068	0.906	0.893	0.935	1.196	0.000494793	0.00470597	728	FALSE	FALSE	0.258217
Q8VCT3	Aminopeptidase B OS=Mus musculus OX=10090 GN=Rnpep PE=1 SV=2	Rnpep	72.415	23.4	12	12	16	1.082	1.048	1.047	0.945	0.944	0.934	1.125	0.000496806	0.00471546	729	FALSE	FALSE	0.169925
Q922F4	Tubulin beta-6 chain OS=Mus musculus OX=10090 GN=Tubb6 PE=1 SV=1	Tubb6	50.09	43.2	14	7	42	1.068	1.051	1.107	0.901	0.903	0.918	1.185	0.000497153	0.00471546	730	FALSE	FALSE	0.244887
P00416	Cytochrome c oxidase subunit 3 OS=Mus musculus OX=10090 GN=mt-Co3 PE=1 SV=2	mt-Co3	29.922	5.4	1	1	4	0.928	0.896	0.889	1.113	1.098	1.066	0.828	0.000501717	0.00475224	731	FALSE	FALSE	-0.272297
E9Q1P8	Interferon regulatory factor 2-binding protein 2 OS=Mus musculus OX=10090 GN=Irf2bp2 PE=1 SV=1	Irf2bp2	59.291	15.3	6	4	7	1.144	1.115	1.112	0.946	0.89	0.91	1.228	0.000507032	0.00479602	732	FALSE	FALSE	0.296311
Q91YE6	Importin-9 OS=Mus musculus OX=10090 GN=Ipo9 PE=1 SV=3	Ipo9	116.05	16.2	15	15	19	1.029	1.023	1.041	0.969	0.977	0.97	1.061	0.000508531	0.00479967	733	FALSE	FALSE	0.0854247
Q62261	Spectrin beta chain, non-erythrocytic 1 OS=Mus musculus OX=10090 GN=Sptbn1 PE=1 SV=2	Sptbn1	274.22	63.4	123	123	283	0.958	0.978	0.967	1.028	1.032	1.034	0.938	0.000508804	0.00479967	734	FALSE	FALSE	-0.0923402
Q6VN19	Ran-binding protein 10 OS=Mus musculus OX=10090 GN=Ranbp10 PE=1 SV=2	Ranbp10	67.188	10	4	3	5	1.112	1.06	1.102	0.899	0.903	0.928	1.199	0.000512272	0.00481827	735	FALSE	FALSE	0.261832
P49615	Cyclin-dependent-like kinase 5 OS=Mus musculus OX=10090 GN=Cdk5 PE=1 SV=1	Cdk5	33.288	27.4	7	6	10	1.055	1.045	1.031	0.942	0.955	0.961	1.096	0.000512368	0.00481827	736	FALSE	FALSE	0.132248
P61971	Nuclear transport factor 2 OS=Mus musculus OX=10090 GN=Nutf2 PE=1 SV=1	Nutf2	14.478	44.9	3	3	7	0.979	0.962	0.966	1.052	1.06	1.039	0.923	0.000512863	0.00481827	737	FALSE	FALSE	-0.115597
Q9CPR4	60S ribosomal protein L17 OS=Mus musculus OX=10090 GN=Rpl17 PE=1 SV=3	Rpl17	21.423	37	5	5	16	1.054	1.092	1.081	0.92	0.931	0.949	1.152	0.000515881	0.00484005	738	FALSE	FALSE	0.204141
P09528	Ferritin heavy chain OS=Mus musculus OX=10090 GN=Fth1 PE=1 SV=2	Fth1	21.066	31.3	5	5	5	0.792	0.724	0.78	1.27	1.128	1.21	0.636	0.00051733	0.00484708	739	FALSE	TRUE	-0.652901
Q61735	Leukocyte surface antigen CD47 OS=Mus musculus OX=10090 GN=Cd47 PE=1 SV=2	Cd47	33.097	15.5	4	4	12	0.966	0.964	0.972	1.06	1.037	1.038	0.926	0.000522743	0.00488403	740	FALSE	FALSE	-0.110916
Q00560	Interleukin-6 receptor subunit beta OS=Mus musculus OX=10090 GN=Il6st PE=1 SV=2	Il6st	102.45	16.7	12	12	16	0.929	0.897	0.911	1.067	1.111	1.068	0.843	0.000523447	0.00488403	741	FALSE	FALSE	-0.246395
Q8CI94	Glycogen phosphorylase, brain form OS=Mus musculus OX=10090 GN=Pygb PE=1 SV=3	Pygb	96.729	30.1	22	22	28	1.066	1.051	1.044	0.958	0.929	0.936	1.12	0.000523623	0.00488403	742	FALSE	FALSE	0.163499
Q9WTV7	E3 ubiquitin-protein ligase RLIM OS=Mus musculus OX=10090 GN=Rlim PE=1 SV=2	Rlim	66.376	13.8	7	7	7	1.092	1.151	1.098	0.904	0.856	0.864	1.273	0.000524095	0.00488403	743	FALSE	FALSE	0.348232
Q8K2Q9	Shootin-1 OS=Mus musculus OX=10090 GN=Shtn1 PE=1 SV=1	Shtn1	71.342	32.3	18	18	24	1.032	1.037	1.052	0.967	0.952	0.948	1.089	0.000526316	0.00489056	744	FALSE	FALSE	0.123004
Q9R1T2	SUMO-activating enzyme subunit 1 OS=Mus musculus OX=10090 GN=Sae1 PE=1 SV=1	Sae1	38.62	47.4	15	15	23	1.119	1.088	1.077	0.907	0.932	0.887	1.205	0.000526699	0.00489056	745	FALSE	FALSE	0.269033
O09044	Synaptosomal-associated protein 23 OS=Mus musculus OX=10090 GN=Snap23 PE=1 SV=1	Snap23	23.261	74.3	12	12	30	0.965	0.944	0.937	1.063	1.052	1.044	0.901	0.000527384	0.00489056	746	FALSE	FALSE	-0.150401
Q9R269	Periplakin OS=Mus musculus OX=10090 GN=Ppl PE=1 SV=1	Ppl	204	41	67	67	93	0.958	0.958	0.969	1.038	1.054	1.03	0.924	0.000527621	0.00489056	747	FALSE	FALSE	-0.114035
Q9ERU9	E3 SUMO-protein ligase RanBP2 OS=Mus musculus OX=10090 GN=Ranbp2 PE=1 SV=2	Ranbp2	341.12	42.6	110	109	180	0.96	0.978	0.974	1.034	1.028	1.036	0.94	0.000528676	0.00489379	748	FALSE	FALSE	-0.0892673
Q8BWB6	Metalloreductase STEAP2 OS=Mus musculus OX=10090 GN=Steap2 PE=1 SV=1	Steap2	55.76	22.1	9	9	12	0.899	0.945	0.907	1.109	1.082	1.085	0.84	0.000531728	0.00491547	749	FALSE	FALSE	-0.251539
P97822	Acidic leucine-rich nuclear phosphoprotein 32 family member E OS=Mus musculus OX=10090 GN=Anp32e PE=1 SV=2	Anp32e	29.622	15.8	3	3	6	1.069	1.104	1.069	0.934	0.944	0.912	1.162	0.000532683	0.00491773	750	FALSE	FALSE	0.21661
P97311	DNA replication licensing factor MCM6 OS=Mus musculus OX=10090 GN=Mcm6 PE=1 SV=1	Mcm6	92.866	51.2	38	38	90	0.96	0.977	0.97	1.02	1.026	1.026	0.946	0.000536447	0.00493814	751	FALSE	FALSE	-0.0800879
Q9CPR1	RWD domain-containing protein 4 OS=Mus musculus OX=10090 GN=Rwdd4 PE=2 SV=1	Rwdd4	21.137	10.6	2	2	2	1.069	1.1	1.104	0.902	0.936	0.891	1.199	0.00053679	0.00493814	752	FALSE	FALSE	0.261832
Q8VDC0	Probable leucine--tRNA ligase, mitochondrial OS=Mus musculus OX=10090 GN=Lars2 PE=1 SV=1	Lars2	101.48	20.8	18	18	22	0.986	0.983	0.985	1.006	1.014	1.009	0.975	0.000537033	0.00493814	753	FALSE	FALSE	-0.0365259
Q9D6T0	Nitric oxide synthase-interacting protein OS=Mus musculus OX=10090 GN=Nosip PE=1 SV=1	Nosip	33.209	32.9	8	8	10	1.045	1.052	1.058	0.917	0.899	0.94	1.145	0.000538235	0.00494147	754	FALSE	FALSE	0.195348
O08528	Hexokinase-2 OS=Mus musculus OX=10090 GN=Hk2 PE=1 SV=1	Hk2	102.53	45.8	35	31	66	0.956	0.968	0.954	1.046	1.049	1.027	0.922	0.000538823	0.00494147	755	FALSE	FALSE	-0.117161
Q9R1Q6	Transmembrane protein 176B OS=Mus musculus OX=10090 GN=Tmem176b PE=1 SV=1	Tmem176b	28.367	14.8	4	4	9	0.902	0.898	0.848	1.092	1.13	1.138	0.788	0.000541741	0.00496002	756	FALSE	FALSE	-0.343732
O88322	Nidogen-2 OS=Mus musculus OX=10090 GN=Nid2 PE=1 SV=2	Nid2	153.91	18	18	18	20	0.883	0.896	0.869	1.11	1.163	1.08	0.79	0.000542278	0.00496002	757	FALSE	FALSE	-0.340075
Q9JJ78	Lymphokine-activated killer T-cell-originated protein kinase OS=Mus musculus OX=10090 GN=Pbk PE=1 SV=1	Pbk	36.744	19.1	7	7	8	1.05	1.085	1.094	0.906	0.897	0.93	1.181	0.000543269	0.00496163	758	FALSE	FALSE	0.240009
Q99LC8	Translation initiation factor eIF-2B subunit alpha OS=Mus musculus OX=10090 GN=Eif2b1 PE=1 SV=1	Eif2b1	33.816	26.2	6	6	6	1.066	1.07	1.044	0.954	0.94	0.964	1.113	0.000543887	0.00496163	759	FALSE	FALSE	0.154454
O08539	Myc box-dependent-interacting protein 1 OS=Mus musculus OX=10090 GN=Bin1 PE=1 SV=1	Bin1	64.469	23	10	10	14	1.033	1.07	1.065	0.933	0.932	0.945	1.127	0.000546714	0.00498085	760	FALSE	FALSE	0.172488
Q91VI7	Ribonuclease inhibitor OS=Mus musculus OX=10090 GN=Rnh1 PE=1 SV=1	Rnh1	49.816	60.5	19	19	32	1.067	1.05	1.046	0.953	0.962	0.935	1.11	0.00054781	0.00498428	761	FALSE	FALSE	0.15056
Q9JK42	[Pyruvate dehydrogenase (acetyl-transferring)] kinase isozyme 2, mitochondrial OS=Mus musculus OX=10090 GN=Pdk2 PE=1 SV=2	Pdk2	46.04	7.9	3	1	3	1.061	1.065	1.081	0.939	0.948	0.91	1.147	0.000549212	0.00498719	762	FALSE	FALSE	0.197865
F8VPU2	FERM, ARHGEF and pleckstrin domain-containing protein 1 OS=Mus musculus OX=10090 GN=Farp1 PE=1 SV=1	Farp1	118.87	32.3	27	27	47	0.95	0.932	0.936	1.09	1.06	1.05	0.881	0.000549571	0.00498719	763	FALSE	FALSE	-0.182786
P21803	Fibroblast growth factor receptor 2 OS=Mus musculus OX=10090 GN=Fgfr2 PE=1 SV=4	Fgfr2	91.983	1.1	1	1	1	0.791	0.845	0.879	1.156	1.149	1.193	0.719	0.000550904	0.00498742	764	FALSE	TRUE	-0.475936
Q3TZZ7	Extended synaptotagmin-2 OS=Mus musculus OX=10090 GN=Esyt2 PE=1 SV=1	Esyt2	94.138	28	19	19	26	0.943	0.945	0.926	1.048	1.046	1.079	0.887	0.000551036	0.00498742	765	FALSE	FALSE	-0.172994
Q8CJG0	Protein argonaute-2 OS=Mus musculus OX=10090 GN=Ago2 PE=1 SV=3	Ago2	97.303	18.3	13	11	16	1.055	1.051	1.038	0.934	0.958	0.958	1.103	0.00055203	0.00498989	766	FALSE	FALSE	0.141433
Q07139	Protein ECT2 OS=Mus musculus OX=10090 GN=Ect2 PE=1 SV=2	Ect2	103.13	13.4	9	9	11	1.024	1.029	1.021	0.976	0.962	0.976	1.055	0.000553795	0.00499051	767	FALSE	FALSE	0.077243
Q8BYK6	YTH domain-containing family protein 3 OS=Mus musculus OX=10090 GN=Ythdf3 PE=1 SV=2	Ythdf3	63.961	31.3	14	8	19	1.055	1.049	1.039	0.957	0.929	0.928	1.117	0.000553992	0.00499051	768	FALSE	FALSE	0.159629
Q6PDQ2	Chromodomain-helicase-DNA-binding protein 4 OS=Mus musculus OX=10090 GN=Chd4 PE=1 SV=1	Chd4	217.75	35	55	55	118	1.025	1.029	1.046	0.972	0.969	0.969	1.065	0.000554261	0.00499051	769	FALSE	FALSE	0.0908534
Q8BRG8	Transmembrane protein 209 OS=Mus musculus OX=10090 GN=Tmem209 PE=2 SV=1	Tmem209	62.981	34	14	14	22	0.935	0.961	0.964	1.049	1.054	1.052	0.906	0.000556692	0.0050016	770	FALSE	FALSE	-0.142417
P80317	T-complex protein 1 subunit zeta OS=Mus musculus OX=10090 GN=Cct6a PE=1 SV=3	Cct6a	58.004	42.4	20	20	36	1.048	1.081	1.071	0.915	0.941	0.943	1.143	0.000558568	0.0050016	771	FALSE	FALSE	0.192825
Q8BGR9	Ubiquitin-like domain-containing CTD phosphatase 1 OS=Mus musculus OX=10090 GN=Ublcp1 PE=1 SV=1	Ublcp1	36.836	10.1	3	2	2	1.071	1.094	1.132	0.909	0.881	0.914	1.219	0.000558861	0.0050016	772	FALSE	FALSE	0.285698
Q6PR54	Telomere-associated protein RIF1 OS=Mus musculus OX=10090 GN=Rif1 PE=1 SV=2	Rif1	266.23	28.2	56	56	74	0.978	0.98	0.989	1.025	1.019	1.02	0.962	0.000558881	0.0050016	773	FALSE	FALSE	-0.0558912
P70195	Proteasome subunit beta type-7 OS=Mus musculus OX=10090 GN=Psmb7 PE=1 SV=1	Psmb7	29.891	18.1	5	5	7	1.104	1.11	1.063	0.938	0.93	0.909	1.18	0.000559104	0.0050016	774	FALSE	FALSE	0.238787
Q8CCK0	Core histone macro-H2A.2 OS=Mus musculus OX=10090 GN=Macroh2a2 PE=1 SV=3	Macroh2a2	40.092	43	12	11	22	0.979	0.98	0.985	1.032	1.026	1.018	0.957	0.000562067	0.00502162	775	FALSE	FALSE	-0.0634092
P13864	DNA (cytosine-5)-methyltransferase 1 OS=Mus musculus OX=10090 GN=Dnmt1 PE=1 SV=5	Dnmt1	183.19	40.4	54	54	85	1.031	1.03	1.031	0.956	0.977	0.96	1.069	0.000564642	0.00503468	776	FALSE	FALSE	0.0962619
Q6Q477	Plasma membrane calcium-transporting ATPase 4 OS=Mus musculus OX=10090 GN=Atp2b4 PE=1 SV=1	Atp2b4	133.07	13.3	12	4	22	0.843	0.863	0.91	1.152	1.203	1.133	0.75	0.000564984	0.00503468	777	FALSE	TRUE	-0.415037
P70460	Vasodilator-stimulated phosphoprotein OS=Mus musculus OX=10090 GN=Vasp PE=1 SV=4	Vasp	39.666	29.6	10	10	12	1.023	1.022	1.038	0.977	0.975	0.971	1.055	0.00056714	0.00504277	778	FALSE	FALSE	0.077243
P31938	Dual specificity mitogen-activated protein kinase kinase 1 OS=Mus musculus OX=10090 GN=Map2k1 PE=1 SV=2	Map2k1	43.474	35.1	11	6	13	1.107	1.097	1.062	0.928	0.887	0.91	1.199	0.000568032	0.00504277	779	FALSE	FALSE	0.261832
Q1W617	Protein Shroom4 OS=Mus musculus OX=10090 GN=Shroom4 PE=1 SV=1	Shroom4	163.24	19.6	22	22	25	0.945	0.925	0.893	1.094	1.082	1.096	0.844	0.000568149	0.00504277	780	FALSE	FALSE	-0.244685
Q920S3	GATA zinc finger domain-containing protein 1 OS=Mus musculus OX=10090 GN=Gatad1 PE=2 SV=2	Gatad1	28.535	8.6	2	2	2	1.112	1.122	1.104	0.89	0.921	0.853	1.253	0.000568814	0.00504277	781	FALSE	FALSE	0.325386
P98156	Very low-density lipoprotein receptor OS=Mus musculus OX=10090 GN=Vldlr PE=1 SV=1	Vldlr	96.372	13.3	10	10	11	0.892	0.849	0.906	1.103	1.138	1.166	0.777	0.000569533	0.00504277	782	FALSE	FALSE	-0.364013
P13595	Neural cell adhesion molecule 1 OS=Mus musculus OX=10090 GN=Ncam1 PE=1 SV=3	Ncam1	119.43	6.9	6	6	6	0.878	0.874	0.891	1.117	1.161	1.072	0.789	0.000570729	0.00504691	783	FALSE	FALSE	-0.341903
Q8WTY4	Anamorsin OS=Mus musculus OX=10090 GN=Ciapin1 PE=1 SV=1	Ciapin1	33.429	17.8	5	5	6	1.08	1.095	1.094	0.882	0.884	0.934	1.211	0.000572793	0.00505441	784	FALSE	FALSE	0.276199
Q8K0D5	Elongation factor G, mitochondrial OS=Mus musculus OX=10090 GN=Gfm1 PE=1 SV=1	Gfm1	83.549	34.1	23	23	45	0.964	0.953	0.946	1.036	1.062	1.062	0.906	0.000573154	0.00505441	785	FALSE	FALSE	-0.142417
Q922K9	Tyrosine-protein kinase FRK OS=Mus musculus OX=10090 GN=Frk PE=1 SV=3	Frk	58.843	19.1	8	8	10	0.936	0.924	0.942	1.054	1.064	1.099	0.871	0.000573768	0.00505441	786	FALSE	FALSE	-0.199255
P35456	Urokinase plasminogen activator surface receptor OS=Mus musculus OX=10090 GN=Plaur PE=1 SV=1	Plaur	35.428	19	5	5	5	0.906	0.881	0.94	1.112	1.092	1.106	0.824	0.000575512	0.00505912	787	FALSE	FALSE	-0.279284
D3Z7P3	Glutaminase kidney isoform, mitochondrial OS=Mus musculus OX=10090 GN=Gls PE=1 SV=1	Gls	73.963	43	23	23	62	0.96	0.976	0.968	1.03	1.02	1.032	0.942	0.00057633	0.00505912	788	FALSE	FALSE	-0.086201
Q80Y44	Probable ATP-dependent RNA helicase DDX10 OS=Mus musculus OX=10090 GN=Ddx10 PE=1 SV=2	Ddx10	100.74	24.1	17	17	19	0.94	0.943	0.961	1.041	1.056	1.032	0.909	0.000577087	0.00505912	789	FALSE	FALSE	-0.137648
P23591	GDP-L-fucose synthase OS=Mus musculus OX=10090 GN=Gfus PE=1 SV=3	Gfus	35.877	26.2	6	6	6	1.112	1.082	1.074	0.922	0.916	0.952	1.171	0.000577293	0.00505912	790	FALSE	FALSE	0.227741
Q9QY36	N-alpha-acetyltransferase 10 OS=Mus musculus OX=10090 GN=Naa10 PE=1 SV=1	Naa10	26.519	14	3	3	6	1.06	1.102	1.082	0.925	0.94	0.904	1.172	0.000578149	0.00505912	791	FALSE	FALSE	0.228973
P11438	Lysosome-associated membrane glycoprotein 1 OS=Mus musculus OX=10090 GN=Lamp1 PE=1 SV=2	Lamp1	43.865	13.8	5	5	27	0.934	0.948	0.94	1.035	1.074	1.055	0.892	0.000578686	0.00505912	792	FALSE	FALSE	-0.164884
P14685	26S proteasome non-ATPase regulatory subunit 3 OS=Mus musculus OX=10090 GN=Psmd3 PE=1 SV=3	Psmd3	60.718	37.7	19	19	33	1.065	1.1	1.072	0.919	0.942	0.902	1.172	0.000581429	0.00507669	793	FALSE	FALSE	0.228973
Q9Z1G4	V-type proton ATPase 116 kDa subunit a1 OS=Mus musculus OX=10090 GN=Atp6v0a1 PE=1 SV=3	Atp6v0a1	96.466	25.3	19	18	39	0.946	0.957	0.958	1.043	1.062	1.032	0.912	0.000582264	0.00507758	794	FALSE	FALSE	-0.132894
Q5U462	CUB domain-containing protein 1 OS=Mus musculus OX=10090 GN=Cdcp1 PE=2 SV=1	Cdcp1	92.725	23.4	17	17	26	0.946	0.895	0.922	1.082	1.087	1.104	0.844	0.000584076	0.00508697	795	FALSE	FALSE	-0.244685
O35874	Neutral amino acid transporter A OS=Mus musculus OX=10090 GN=Slc1a4 PE=1 SV=1	Slc1a4	56.061	10.9	3	3	5	0.846	0.816	0.768	1.204	1.138	1.252	0.676	0.000585162	0.00508952	796	FALSE	TRUE	-0.564905
Q9JLI6	Selenocysteine lyase OS=Mus musculus OX=10090 GN=Scly PE=1 SV=1	Scly	47.173	9.7	3	3	4	1.114	1.118	1.16	0.904	0.837	0.845	1.312	0.000586381	0.00508952	797	TRUE	FALSE	0.391768
Q9JHR7	Insulin-degrading enzyme OS=Mus musculus OX=10090 GN=Ide PE=1 SV=1	Ide	117.77	23.3	23	23	33	1.047	1.054	1.044	0.953	0.924	0.953	1.111	0.000586574	0.00508952	798	FALSE	FALSE	0.151859
O08848	60 kDa SS-A/Ro ribonucleoprotein OS=Mus musculus OX=10090 GN=RO60 PE=1 SV=1	RO60	60.123	15.2	8	8	8	1.04	1.068	1.064	0.931	0.957	0.938	1.122	0.000587699	0.0050929	799	FALSE	FALSE	0.166073
Q3TFK5	G patch domain-containing protein 4 OS=Mus musculus OX=10090 GN=Gpatch4 PE=1 SV=1	Gpatch4	46.553	9.9	4	4	4	0.929	0.95	0.954	1.044	1.049	1.07	0.896	0.000590995	0.00511301	800	FALSE	FALSE	-0.158429
Q8C7R4	Ubiquitin-like modifier-activating enzyme 6 OS=Mus musculus OX=10090 GN=Uba6 PE=1 SV=1	Uba6	117.96	25.6	21	21	29	1.064	1.055	1.043	0.967	0.951	0.939	1.107	0.000591717	0.00511301	801	FALSE	FALSE	0.146655
P70275	Semaphorin-3E OS=Mus musculus OX=10090 GN=Sema3e PE=1 SV=3	Sema3e	89.542	21.5	14	14	17	0.935	0.888	0.914	1.116	1.078	1.085	0.835	0.000592235	0.00511301	802	FALSE	FALSE	-0.260152
Q6PB44	Tyrosine-protein phosphatase non-receptor type 23 OS=Mus musculus OX=10090 GN=Ptpn23 PE=1 SV=2	Ptpn23	185.21	14.8	22	22	25	1.044	1.052	1.078	0.953	0.94	0.956	1.114	0.00059721	0.00514295	803	FALSE	FALSE	0.155749
Q8BVE8	Histone-lysine N-methyltransferase NSD2 OS=Mus musculus OX=10090 GN=Nsd2 PE=1 SV=2	Nsd2	152.25	31.4	34	33	51	0.98	0.974	0.981	1.022	1.032	1.018	0.955	0.0005984	0.00514295	804	FALSE	FALSE	-0.0664274
Q8VC03	Echinoderm microtubule-associated protein-like 3 OS=Mus musculus OX=10090 GN=Eml3 PE=1 SV=1	Eml3	95.694	3.6	3	3	3	1.069	1.07	1.124	0.918	0.903	0.921	1.19	0.00059889	0.00514295	805	FALSE	FALSE	0.250962
Q7TPV4	Myb-binding protein 1A OS=Mus musculus OX=10090 GN=Mybbp1a PE=1 SV=2	Mybbp1a	152.04	42.8	52	52	150	0.939	0.964	0.936	1.064	1.057	1.043	0.897	0.000599374	0.00514295	806	FALSE	FALSE	-0.15682
Q9EP97	Sentrin-specific protease 3 OS=Mus musculus OX=10090 GN=Senp3 PE=1 SV=1	Senp3	64.402	25.7	10	10	12	1.079	1.069	1.039	0.952	0.947	0.946	1.12	0.000599417	0.00514295	807	FALSE	FALSE	0.163499
Q9JJ80	Ribosome production factor 2 homolog OS=Mus musculus OX=10090 GN=Rpf2 PE=2 SV=2	Rpf2	35.363	40.8	9	9	11	0.927	0.948	0.961	1.048	1.051	1.059	0.898	0.000601098	0.00515099	808	FALSE	FALSE	-0.155213
Q80X32	UPF0461 protein C5orf24 homolog OS=Mus musculus OX=10090 PE=2 SV=1	--	20.139	38.8	5	4	6	0.942	0.9	0.941	1.072	1.079	1.079	0.862	0.000602109	0.00515328	809	FALSE	FALSE	-0.21424
Q6P5E4	UDP-glucose:glycoprotein glucosyltransferase 1 OS=Mus musculus OX=10090 GN=Uggt1 PE=1 SV=4	Uggt1	176.43	45.1	52	52	107	0.926	0.96	0.95	1.055	1.058	1.048	0.897	0.000605967	0.00517957	810	FALSE	FALSE	-0.15682
P23492	Purine nucleoside phosphorylase OS=Mus musculus OX=10090 GN=Pnp PE=1 SV=2	Pnp	32.277	41.5	10	10	15	1.099	1.066	1.083	0.935	0.9	0.939	1.171	0.000607219	0.00517957	811	FALSE	FALSE	0.227741
Q8JZR0	Long-chain-fatty-acid--CoA ligase 5 OS=Mus musculus OX=10090 GN=Acsl5 PE=1 SV=1	Acsl5	76.205	32.8	19	17	33	0.912	0.951	0.904	1.086	1.099	1.076	0.849	0.000608661	0.00517957	812	FALSE	FALSE	-0.236164
P51863	V-type proton ATPase subunit d 1 OS=Mus musculus OX=10090 GN=Atp6v0d1 PE=1 SV=2	Atp6v0d1	40.301	42.7	11	11	20	0.943	0.948	0.962	1.038	1.058	1.033	0.912	0.00060963	0.00517957	813	FALSE	FALSE	-0.132894
Q7TNP2	Serine/threonine-protein phosphatase 2A 65 kDa regulatory subunit A beta isoform OS=Mus musculus OX=10090 GN=Ppp2r1b PE=1 SV=2	Ppp2r1b	65.934	23.6	11	9	14	1.052	1.07	1.031	0.943	0.941	0.948	1.113	0.000609951	0.00517957	814	FALSE	FALSE	0.154454
Q9D2Y4	Mixed lineage kinase domain-like protein OS=Mus musculus OX=10090 GN=Mlkl PE=1 SV=1	Mlkl	54.317	12.7	6	6	7	1.073	1.095	1.055	0.933	0.912	0.944	1.156	0.000610159	0.00517957	815	FALSE	FALSE	0.209141
Q3U1F9	Phosphoprotein associated with glycosphingolipid-enriched microdomains 1 OS=Mus musculus OX=10090 GN=Pag1 PE=1 SV=2	Pag1	46.549	34	10	10	15	0.854	0.882	0.914	1.141	1.1	1.095	0.794	0.000610417	0.00517957	816	FALSE	FALSE	-0.332789
P16054	Protein kinase C epsilon type OS=Mus musculus OX=10090 GN=Prkce PE=1 SV=1	Prkce	83.56	3.9	3	3	3	0.932	0.921	0.955	1.072	1.067	1.102	0.866	0.000613674	0.00520083	817	FALSE	FALSE	-0.207561
Q80T14	Extracellular matrix protein FRAS1 OS=Mus musculus OX=10090 GN=Fras1 PE=1 SV=2	Fras1	442.36	1.2	3	3	4	0.752	0.831	0.839	1.186	1.244	1.162	0.674	0.000614641	0.00520266	818	FALSE	TRUE	-0.56918
P43274	Histone H1.4 OS=Mus musculus OX=10090 GN=H1-4 PE=1 SV=2	H1-4	21.977	37.4	9	4	25	0.96	0.927	0.957	1.063	1.055	1.06	0.895	0.000617526	0.0052207	819	FALSE	FALSE	-0.16004
Q9DAW9	Calponin-3 OS=Mus musculus OX=10090 GN=Cnn3 PE=1 SV=1	Cnn3	36.428	30	7	6	18	1.062	1.052	1.069	0.95	0.921	0.955	1.126	0.00062343	0.00525408	820	FALSE	FALSE	0.171207
Q99KH8	Serine/threonine-protein kinase 24 OS=Mus musculus OX=10090 GN=Stk24 PE=1 SV=1	Stk24	47.953	42.9	16	14	22	1.046	1.037	1.057	0.977	0.967	0.957	1.082	0.000623712	0.00525408	821	FALSE	FALSE	0.1137
Q3UWW6	GAS2-like protein 3 OS=Mus musculus OX=10090 GN=Gas2l3 PE=1 SV=1	Gas2l3	74.234	5.6	3	3	3	1.061	1.08	1.042	0.928	0.948	0.946	1.128	0.000624943	0.00525408	822	FALSE	FALSE	0.173767
P56959	RNA-binding protein FUS OS=Mus musculus OX=10090 GN=Fus PE=1 SV=1	Fus	52.673	29.9	15	15	68	0.985	0.99	0.989	1.008	1.014	1.01	0.978	0.000625248	0.00525408	823	FALSE	FALSE	-0.0320936
P09803	Cadherin-1 OS=Mus musculus OX=10090 GN=Cdh1 PE=1 SV=1	Cdh1	98.255	34.8	22	22	51	0.939	0.954	0.963	1.032	1.053	1.046	0.912	0.000625269	0.00525408	824	FALSE	FALSE	-0.132894
O88455	7-dehydrocholesterol reductase OS=Mus musculus OX=10090 GN=Dhcr7 PE=1 SV=1	Dhcr7	53.918	13.6	5	5	11	0.89	0.919	0.9	1.108	1.12	1.058	0.824	0.000626105	0.00525473	825	FALSE	FALSE	-0.279284
P83882	60S ribosomal protein L36a OS=Mus musculus OX=10090 GN=Rpl36a PE=3 SV=2	Rpl36a	12.441	26.4	5	5	9	1.071	1.095	1.062	0.918	0.887	0.931	1.18	0.000627921	0.00526359	826	FALSE	FALSE	0.238787
Q9CYH2	Peroxiredoxin-like 2A OS=Mus musculus OX=10090 GN=Prxl2a PE=1 SV=2	Prxl2a	24.394	47.2	11	11	21	1.076	1.11	1.087	0.888	0.933	0.927	1.191	0.000629016	0.00526639	827	FALSE	FALSE	0.252173
A2APB8	Targeting protein for Xklp2 OS=Mus musculus OX=10090 GN=Tpx2 PE=1 SV=1	Tpx2	85.893	47	32	32	53	1.009	1.014	1.017	0.985	0.978	0.977	1.034	0.000631718	0.00528263	828	FALSE	FALSE	0.0482362
Q921T2	Torsin-1A-interacting protein 1 OS=Mus musculus OX=10090 GN=Tor1aip1 PE=1 SV=3	Tor1aip1	66.78	41.3	20	19	48	0.96	0.965	0.956	1.037	1.064	1.038	0.918	0.000632891	0.00528605	829	FALSE	FALSE	-0.123434
A2AWA9	Rab GTPase-activating protein 1 OS=Mus musculus OX=10090 GN=Rabgap1 PE=1 SV=1	Rabgap1	120.8	10.4	8	8	8	1.065	1.049	1.031	0.958	0.954	0.949	1.099	0.000635831	0.00529713	830	FALSE	FALSE	0.136191
Q99J36	THUMP domain-containing protein 1 OS=Mus musculus OX=10090 GN=Thumpd1 PE=1 SV=1	Thumpd1	38.884	20.9	7	7	9	1.077	1.048	1.055	0.94	0.958	0.929	1.125	0.000636586	0.00529713	831	FALSE	FALSE	0.169925
Q9CY58	Plasminogen activator inhibitor 1 RNA-binding protein OS=Mus musculus OX=10090 GN=Serbp1 PE=1 SV=2	Serbp1	44.714	48.2	18	18	45	1.054	1.086	1.056	0.923	0.95	0.944	1.135	0.000637542	0.00529713	832	FALSE	FALSE	0.182692
P08228	Superoxide dismutase [Cu-Zn] OS=Mus musculus OX=10090 GN=Sod1 PE=1 SV=2	Sod1	15.942	50	7	7	20	1.077	1.068	1.06	0.924	0.934	0.963	1.136	0.000639226	0.00529713	833	FALSE	FALSE	0.183963
Q925I1	ATPase family AAA domain-containing protein 3 OS=Mus musculus OX=10090 GN=Atad3 PE=1 SV=1	Atad3	66.741	52.1	28	27	39	0.965	0.956	0.966	1.027	1.052	1.035	0.927	0.000639418	0.00529713	834	FALSE	FALSE	-0.109359
P58064	28S ribosomal protein S6, mitochondrial OS=Mus musculus OX=10090 GN=Mrps6 PE=1 SV=3	Mrps6	14.308	39.2	5	5	8	0.942	0.965	0.974	1.057	1.058	1.057	0.908	0.00063976	0.00529713	835	FALSE	FALSE	-0.139236
Q9CZT6	Protein CMSS1 OS=Mus musculus OX=10090 GN=Cmss1 PE=2 SV=1	Cmss1	31.593	28.3	7	7	12	0.963	0.964	0.968	1.034	1.065	1.055	0.918	0.000639877	0.00529713	836	FALSE	FALSE	-0.123434
P46638	Ras-related protein Rab-11B OS=Mus musculus OX=10090 GN=Rab11b PE=1 SV=3	Rab11b	24.489	60.1	12	2	37	0.907	0.914	0.936	1.069	1.115	1.068	0.848	0.000640921	0.00529713	837	FALSE	FALSE	-0.237864
P80313	T-complex protein 1 subunit eta OS=Mus musculus OX=10090 GN=Cct7 PE=1 SV=1	Cct7	59.652	57.7	26	26	53	1.054	1.073	1.046	0.934	0.944	0.962	1.117	0.000641103	0.00529713	838	FALSE	FALSE	0.159629
Q8R420	ATP-binding cassette sub-family A member 3 OS=Mus musculus OX=10090 GN=Abca3 PE=1 SV=3	Abca3	191.97	5.9	10	10	10	0.938	0.921	0.921	1.126	1.116	1.066	0.84	0.000649287	0.00535836	839	FALSE	FALSE	-0.251539
Q9JJ28	Protein flightless-1 homolog OS=Mus musculus OX=10090 GN=Flii PE=1 SV=1	Flii	144.8	25.3	25	25	31	1.066	1.031	1.046	0.944	0.953	0.953	1.103	0.000654516	0.00539508	840	FALSE	FALSE	0.141433
Q9WUA3	ATP-dependent 6-phosphofructokinase, platelet type OS=Mus musculus OX=10090 GN=Pfkp PE=1 SV=1	Pfkp	85.454	28.4	17	14	23	1.064	1.098	1.074	0.929	0.903	0.944	1.166	0.000658885	0.00542464	841	FALSE	FALSE	0.221568
Q9JLF6	Protein-glutamine gamma-glutamyltransferase K OS=Mus musculus OX=10090 GN=Tgm1 PE=1 SV=2	Tgm1	89.825	37.1	24	24	41	0.93	0.94	0.93	1.085	1.082	1.04	0.873	0.000661601	0.00544053	842	FALSE	FALSE	-0.195946
Q9QY73	Transmembrane protein 59 OS=Mus musculus OX=10090 GN=Tmem59 PE=1 SV=2	Tmem59	36.313	18.6	4	4	7	0.924	0.917	0.932	1.115	1.055	1.083	0.852	0.000664661	0.0054545	843	FALSE	FALSE	-0.231075
Q8R323	Replication factor C subunit 3 OS=Mus musculus OX=10090 GN=Rfc3 PE=1 SV=1	Rfc3	40.526	55.9	16	16	30	1.027	1.043	1.031	0.947	0.95	0.968	1.082	0.000665193	0.0054545	844	FALSE	FALSE	0.1137
Q91ZA3	Propionyl-CoA carboxylase alpha chain, mitochondrial OS=Mus musculus OX=10090 GN=Pcca PE=1 SV=2	Pcca	79.921	40.9	23	23	38	0.961	0.977	0.969	1.018	1.028	1.029	0.945	0.000666847	0.0054545	845	FALSE	FALSE	-0.0816138
P14094	Sodium/potassium-transporting ATPase subunit beta-1 OS=Mus musculus OX=10090 GN=Atp1b1 PE=1 SV=1	Atp1b1	35.194	31.6	10	10	25	0.941	0.943	0.911	1.088	1.104	1.062	0.859	0.000667465	0.0054545	846	FALSE	FALSE	-0.21927
Q7TNG5	Echinoderm microtubule-associated protein-like 2 OS=Mus musculus OX=10090 GN=Eml2 PE=1 SV=1	Eml2	70.733	24.5	14	13	16	1.03	1.07	1.07	0.936	0.935	0.936	1.129	0.000668879	0.0054545	847	FALSE	FALSE	0.175045
P97377	Cyclin-dependent kinase 2 OS=Mus musculus OX=10090 GN=Cdk2 PE=1 SV=2	Cdk2	38.978	36.1	10	8	17	1.052	1.08	1.073	0.94	0.901	0.932	1.156	0.000669253	0.0054545	848	FALSE	FALSE	0.209141
P20060	Beta-hexosaminidase subunit beta OS=Mus musculus OX=10090 GN=Hexb PE=1 SV=2	Hexb	61.115	36.6	19	19	32	0.89	0.92	0.931	1.058	1.079	1.099	0.847	0.000670158	0.0054545	849	FALSE	FALSE	-0.239566
P17742	Peptidyl-prolyl cis-trans isomerase A OS=Mus musculus OX=10090 GN=Ppia PE=1 SV=2	Ppia	17.971	68.9	11	11	60	1.071	1.034	1.067	0.952	0.941	0.943	1.118	0.000670169	0.0054545	850	FALSE	FALSE	0.16092
Q8K224	RNA cytidine acetyltransferase OS=Mus musculus OX=10090 GN=Nat10 PE=1 SV=1	Nat10	115.42	34.7	31	31	49	0.963	0.966	0.972	1.035	1.049	1.025	0.933	0.000671069	0.0054545	851	FALSE	FALSE	-0.100051
Q5XJY5	Coatomer subunit delta OS=Mus musculus OX=10090 GN=Arcn1 PE=1 SV=2	Arcn1	57.229	43.8	21	21	33	1.046	1.09	1.055	0.936	0.94	0.923	1.14	0.000671178	0.0054545	852	FALSE	FALSE	0.189034
Q9CPU0	Lactoylglutathione lyase OS=Mus musculus OX=10090 GN=Glo1 PE=1 SV=3	Glo1	20.809	37.5	6	6	10	1.065	1.108	1.092	0.909	0.875	0.923	1.206	0.000672016	0.00545491	853	FALSE	FALSE	0.27023
Q8BHN3	Neutral alpha-glucosidase AB OS=Mus musculus OX=10090 GN=Ganab PE=1 SV=1	Ganab	106.91	49	36	36	82	0.979	0.972	0.975	1.028	1.024	1.013	0.955	0.000673964	0.00546432	854	FALSE	FALSE	-0.0664274
Q8BWY3	Eukaryotic peptide chain release factor subunit 1 OS=Mus musculus OX=10090 GN=Etf1 PE=1 SV=4	Etf1	49.03	41.6	15	15	26	1.059	1.064	1.102	0.936	0.936	0.911	1.159	0.000677503	0.00548659	855	FALSE	FALSE	0.212881
Q04692	SWI/SNF-related matrix-associated actin-dependent regulator of chromatin subfamily A containing DEAD/H box 1 OS=Mus musculus OX=10090 GN=Smarcad1 PE=1 SV=2	Smarcad1	116.45	5	4	4	5	1.049	1.089	1.104	0.896	0.916	0.924	1.185	0.000679657	0.0054976	856	FALSE	FALSE	0.244887
Q9DBZ1	Inhibitor of nuclear factor kappa-B kinase-interacting protein OS=Mus musculus OX=10090 GN=Ikbip PE=1 SV=2	Ikbip	42.532	32.7	12	12	14	1.061	1.081	1.04	0.922	0.946	0.927	1.138	0.00068287	0.00551714	857	FALSE	FALSE	0.186501
Q6PGL7	WASH complex subunit 2 OS=Mus musculus OX=10090 GN=Washc2 PE=1 SV=1	Washc2	145.31	19	16	16	17	0.964	0.984	0.96	1.042	1.053	1.051	0.924	0.000686073	0.00553656	858	FALSE	FALSE	-0.114035
Q8CGK3	Lon protease homolog, mitochondrial OS=Mus musculus OX=10090 GN=Lonp1 PE=1 SV=2	Lonp1	105.84	35.4	28	28	66	0.961	0.98	0.966	1.04	1.032	1.028	0.938	0.000688412	0.00554897	859	FALSE	FALSE	-0.0923402
Q8JZQ2	AFG3-like protein 2 OS=Mus musculus OX=10090 GN=Afg3l2 PE=1 SV=1	Afg3l2	89.518	36.2	28	24	42	1.022	1.018	1.02	0.978	0.99	0.98	1.038	0.00069257	0.00557599	860	FALSE	FALSE	0.0538064
P58281	Dynamin-like 120 kDa protein, mitochondrial OS=Mus musculus OX=10090 GN=Opa1 PE=1 SV=1	Opa1	111.34	34.1	32	32	45	0.968	0.953	0.964	1.022	1.042	1.029	0.933	0.000693796	0.00557938	861	FALSE	FALSE	-0.100051
Q6ZQ08	CCR4-NOT transcription complex subunit 1 OS=Mus musculus OX=10090 GN=Cnot1 PE=1 SV=2	Cnot1	266.8	16.2	34	34	38	1.03	1.039	1.065	0.95	0.951	0.949	1.1	0.000695555	0.00558703	862	FALSE	FALSE	0.137504
Q2PFD7	PH and SEC7 domain-containing protein 3 OS=Mus musculus OX=10090 GN=Psd3 PE=1 SV=2	Psd3	114.72	12.1	10	10	10	0.968	0.941	0.963	1.038	1.046	1.042	0.919	0.000698948	0.00560778	863	FALSE	FALSE	-0.121863
P11370	Retrovirus-related Env polyprotein from Fv-4 locus OS=Mus musculus OX=10090 GN=Fv4 PE=1 SV=2	Fv4	74.452	10.5	7	4	19	0.934	0.943	0.934	1.043	1.084	1.046	0.886	0.00069999	0.00560964	864	FALSE	FALSE	-0.174621
Q9WUP7	Ubiquitin carboxyl-terminal hydrolase isozyme L5 OS=Mus musculus OX=10090 GN=Uchl5 PE=1 SV=2	Uchl5	37.616	41.9	12	12	16	1.053	1.024	1.05	0.95	0.945	0.958	1.096	0.000706401	0.00565447	865	FALSE	FALSE	0.132248
Q9CQY2	RNA guanine-N7 methyltransferase activating subunit OS=Mus musculus OX=10090 GN=Ramac PE=3 SV=1	Ramac	14.555	33.6	4	4	4	0.893	0.933	0.907	1.113	1.08	1.063	0.839	0.000710827	0.00568061	866	FALSE	FALSE	-0.253257
P97376	Protein FRG1 OS=Mus musculus OX=10090 GN=Frg1 PE=1 SV=2	Frg1	29.127	41.1	10	10	15	1.057	1.04	1.051	0.962	0.952	0.931	1.107	0.000711307	0.00568061	867	FALSE	FALSE	0.146655
Q91WG2	Rab GTPase-binding effector protein 2 OS=Mus musculus OX=10090 GN=Rabep2 PE=1 SV=3	Rabep2	62.132	27.4	12	12	14	1.041	1.026	1.028	0.968	0.946	0.954	1.079	0.000715268	0.00570346	868	FALSE	FALSE	0.109695
Q8BH24	Transmembrane 9 superfamily member 4 OS=Mus musculus OX=10090 GN=Tm9sf4 PE=1 SV=1	Tm9sf4	74.692	20.4	15	15	25	0.98	0.964	0.966	1.032	1.033	1.048	0.935	0.000715816	0.00570346	869	FALSE	FALSE	-0.0969617
O89110	Caspase-8 OS=Mus musculus OX=10090 GN=Casp8 PE=1 SV=1	Casp8	55.356	20.4	9	9	11	1.093	1.07	1.042	0.94	0.935	0.929	1.143	0.000720385	0.00573327	870	FALSE	FALSE	0.192825
Q7TQ95	Endoplasmic reticulum junction formation protein lunapark OS=Mus musculus OX=10090 GN=Lnpk PE=1 SV=1	Lnpk	47.499	32.9	12	11	16	0.962	0.974	0.965	1.044	1.025	1.047	0.931	0.000721366	0.00573449	871	FALSE	FALSE	-0.103147
Q99J62	Replication factor C subunit 4 OS=Mus musculus OX=10090 GN=Rfc4 PE=1 SV=1	Rfc4	39.866	31	9	9	13	1.029	1.057	1.05	0.953	0.957	0.937	1.102	0.000728368	0.00578351	872	FALSE	FALSE	0.140124
P42567	Epidermal growth factor receptor substrate 15 OS=Mus musculus OX=10090 GN=Eps15 PE=1 SV=1	Eps15	98.47	14.3	11	11	12	1.039	1.056	1.029	0.967	0.956	0.952	1.087	0.00072992	0.00578919	873	FALSE	FALSE	0.120352
Q8CBW3	Abl interactor 1 OS=Mus musculus OX=10090 GN=Abi1 PE=1 SV=3	Abi1	52.287	29.1	11	8	16	0.944	0.931	0.904	1.056	1.088	1.088	0.86	0.000733446	0.00580387	874	FALSE	FALSE	-0.217591
Q61771	Kinesin-like protein KIF3B OS=Mus musculus OX=10090 GN=Kif3b PE=1 SV=1	Kif3b	85.287	22.5	15	12	19	1.042	1.049	1.04	0.963	0.936	0.962	1.094	0.000733484	0.00580387	875	FALSE	FALSE	0.129613
Q99LE6	ATP-binding cassette sub-family F member 2 OS=Mus musculus OX=10090 GN=Abcf2 PE=1 SV=1	Abcf2	71.781	29	17	17	31	1.064	1.098	1.06	0.952	0.923	0.924	1.151	0.000734285	0.00580387	876	FALSE	FALSE	0.202888
P30558	Proteinase-activated receptor 1 OS=Mus musculus OX=10090 GN=F2r PE=1 SV=2	F2r	47.79	12.1	4	4	5	0.859	0.856	0.868	1.164	1.13	1.06	0.77	0.000736122	0.00580571	877	FALSE	FALSE	-0.37707
Q9DAR7	m7GpppX diphosphatase OS=Mus musculus OX=10090 GN=Dcps PE=1 SV=1	Dcps	38.988	33.7	8	8	9	1.098	1.112	1.128	0.851	0.921	0.892	1.253	0.000736682	0.00580571	878	FALSE	FALSE	0.325386
Q99JY0	Trifunctional enzyme subunit beta, mitochondrial OS=Mus musculus OX=10090 GN=Hadhb PE=1 SV=1	Hadhb	51.386	36.6	14	14	29	0.963	0.974	0.948	1.036	1.041	1.034	0.927	0.000737034	0.00580571	879	FALSE	FALSE	-0.109359
B2RRE7	OTU domain-containing protein 4 OS=Mus musculus OX=10090 GN=Otud4 PE=1 SV=1	Otud4	123.05	22	18	18	23	1.017	1.034	1.03	0.97	0.956	0.954	1.07	0.000738184	0.00580817	880	FALSE	FALSE	0.0976108
Q9D8U8	Sorting nexin-5 OS=Mus musculus OX=10090 GN=Snx5 PE=1 SV=1	Snx5	46.797	35.1	14	14	18	1.02	1.014	1.02	0.968	0.976	0.982	1.044	0.000741353	0.00582648	881	FALSE	FALSE	0.0621217
P26443	Glutamate dehydrogenase 1, mitochondrial OS=Mus musculus OX=10090 GN=Glud1 PE=1 SV=1	Glud1	61.336	53.4	25	25	68	0.958	0.976	0.965	1.024	1.036	1.024	0.94	0.000748602	0.00587678	882	FALSE	FALSE	-0.0892673
P10148	C-C motif chemokine 2 OS=Mus musculus OX=10090 GN=Ccl2 PE=1 SV=1	Ccl2	16.326	5.4	1	1	1	0.905	0.922	0.87	1.114	1.074	1.125	0.814	0.000750802	0.00588738	883	FALSE	FALSE	-0.296899
B1AZA5	Transmembrane protein 245 OS=Mus musculus OX=10090 GN=Tmem245 PE=1 SV=1	Tmem245	97.356	9	7	7	9	0.906	0.906	0.936	1.072	1.109	1.058	0.848	0.000755119	0.00591453	884	FALSE	FALSE	-0.237864
Q9CSU0	Regulation of nuclear pre-mRNA domain-containing protein 1B OS=Mus musculus OX=10090 GN=Rprd1b PE=1 SV=2	Rprd1b	36.883	42.9	11	10	15	1.064	1.053	1.076	0.948	0.954	0.918	1.132	0.000760519	0.00595009	885	FALSE	FALSE	0.178874
Q9R0P9	Ubiquitin carboxyl-terminal hydrolase isozyme L1 OS=Mus musculus OX=10090 GN=Uchl1 PE=1 SV=1	Uchl1	24.838	45.7	8	8	13	1.051	1.093	1.109	0.9	0.904	0.929	1.19	0.000766542	0.00599045	886	FALSE	FALSE	0.250962
O08808	Protein diaphanous homolog 1 OS=Mus musculus OX=10090 GN=Diaph1 PE=1 SV=1	Diaph1	139.34	14.7	17	17	21	1.044	1.076	1.043	0.934	0.954	0.935	1.12	0.000769972	0.00601047	887	FALSE	FALSE	0.163499
Q8K2B3	Succinate dehydrogenase [ubiquinone] flavoprotein subunit, mitochondrial OS=Mus musculus OX=10090 GN=Sdha PE=1 SV=1	Sdha	72.585	55	26	26	70	0.944	0.955	0.962	1.041	1.072	1.045	0.906	0.000774404	0.00603599	888	FALSE	FALSE	-0.142417
P30677	Guanine nucleotide-binding protein subunit alpha-14 OS=Mus musculus OX=10090 GN=Gna14 PE=1 SV=2	Gna14	41.527	11	4	1	9	0.87	0.917	0.904	1.072	1.112	1.134	0.811	0.000775707	0.00603599	889	FALSE	FALSE	-0.302226
Q811J3	Iron-responsive element-binding protein 2 OS=Mus musculus OX=10090 GN=Ireb2 PE=1 SV=2	Ireb2	104.92	5.6	5	5	8	1.088	1.088	1.06	0.879	0.921	0.863	1.215	0.00077625	0.00603599	890	FALSE	FALSE	0.280956
P33611	DNA polymerase alpha subunit B OS=Mus musculus OX=10090 GN=Pola2 PE=1 SV=2	Pola2	66.213	3.7	2	2	2	1.098	1.06	1.14	0.898	0.898	0.91	1.219	0.000776728	0.00603599	891	FALSE	FALSE	0.285698
P10126	Elongation factor 1-alpha 1 OS=Mus musculus OX=10090 GN=Eef1a1 PE=1 SV=3	Eef1a1	50.113	51.7	23	23	109	1.038	1.067	1.039	0.944	0.957	0.959	1.099	0.000778151	0.00604027	892	FALSE	FALSE	0.136191
Q921U8	Smoothelin OS=Mus musculus OX=10090 GN=Smtn PE=1 SV=2	Smtn	100.29	32.4	26	26	46	0.946	0.938	0.951	1.038	1.058	1.081	0.892	0.000781331	0.00605816	893	FALSE	FALSE	-0.164884
Q9QYS1	Protein Wnt-16 OS=Mus musculus OX=10090 GN=Wnt16 PE=2 SV=2	Wnt16	40.727	16.2	6	6	6	0.912	0.826	0.846	1.128	1.166	1.148	0.751	0.000783404	0.00606058	894	FALSE	TRUE	-0.413115
Q3TWF6	WD repeat-containing protein 70 OS=Mus musculus OX=10090 GN=Wdr70 PE=1 SV=1	Wdr70	73.118	11.4	6	6	8	1.08	1.076	1.044	0.951	0.927	0.949	1.132	0.000783923	0.00606058	895	FALSE	FALSE	0.178874
P48193	Protein 4.1 OS=Mus musculus OX=10090 GN=Epb41 PE=1 SV=2	Epb41	95.91	31.2	24	20	37	0.941	0.967	0.95	1.05	1.052	1.032	0.912	0.000784269	0.00606058	896	FALSE	FALSE	-0.132894
Q8K1L5	E3 ubiquitin-protein ligase PPP1R11 OS=Mus musculus OX=10090 GN=Ppp1r11 PE=1 SV=1	Ppp1r11	14.544	18.3	2	2	2	1.174	1.09	1.09	0.879	0.895	0.874	1.267	0.000790867	0.00609666	897	FALSE	FALSE	0.341417
Q9R0Q7	Prostaglandin E synthase 3 OS=Mus musculus OX=10090 GN=Ptges3 PE=1 SV=1	Ptges3	18.721	30	4	4	12	1.071	1.089	1.065	0.932	0.933	0.889	1.171	0.000791579	0.00609666	898	FALSE	FALSE	0.227741
O35598	Disintegrin and metalloproteinase domain-containing protein 10 OS=Mus musculus OX=10090 GN=Adam10 PE=1 SV=2	Adam10	83.967	25.9	16	16	30	0.964	0.927	0.923	1.062	1.071	1.066	0.88	0.000792366	0.00609666	899	FALSE	FALSE	-0.184425
Q3TAS6	ER membrane protein complex subunit 10 OS=Mus musculus OX=10090 GN=Emc10 PE=2 SV=2	Emc10	27.052	23.6	4	4	6	0.932	0.937	0.928	1.062	1.059	1.111	0.865	0.000792804	0.00609666	900	FALSE	FALSE	-0.209228
Q9D1R9	60S ribosomal protein L34 OS=Mus musculus OX=10090 GN=Rpl34 PE=1 SV=2	Rpl34	13.293	29.9	4	4	12	1.072	1.088	1.038	0.939	0.932	0.923	1.145	0.000794012	0.00609666	901	FALSE	FALSE	0.195348
Q8CHP5	Partner of Y14 and mago OS=Mus musculus OX=10090 GN=Pym1 PE=1 SV=2	Pym1	22.689	52.2	6	6	7	1.166	1.127	1.106	0.851	0.858	0.917	1.294	0.000794221	0.00609666	902	FALSE	FALSE	0.371838
Q8BHS6	Armadillo repeat-containing X-linked protein 3 OS=Mus musculus OX=10090 GN=Armcx3 PE=1 SV=1	Armcx3	42.619	12.7	4	4	4	1.073	1.082	1.082	0.891	0.932	0.942	1.171	0.000796412	0.00610656	903	FALSE	FALSE	0.227741
P56391	Cytochrome c oxidase subunit 6B1 OS=Mus musculus OX=10090 GN=Cox6b1 PE=1 SV=2	Cox6b1	10.071	69.8	6	6	20	0.956	0.941	0.962	1.055	1.054	1.03	0.911	0.000797463	0.00610656	904	FALSE	FALSE	-0.134477
Q9CXL1	Transmembrane protein 50A OS=Mus musculus OX=10090 GN=Tmem50a PE=1 SV=1	Tmem50a	17.495	9.6	1	1	1	0.89	0.914	0.868	1.146	1.121	1.073	0.8	0.000798157	0.00610656	905	FALSE	FALSE	-0.321928
Q9D8X5	CCR4-NOT transcription complex subunit 8 OS=Mus musculus OX=10090 GN=Cnot8 PE=2 SV=1	Cnot8	33.574	9.9	3	2	3	1.058	1.082	1.038	0.951	0.938	0.94	1.123	0.000800869	0.00611717	906	FALSE	FALSE	0.167358
Q9EST5	Acidic leucine-rich nuclear phosphoprotein 32 family member B OS=Mus musculus OX=10090 GN=Anp32b PE=1 SV=1	Anp32b	31.078	28.3	8	5	14	1.04	1.114	1.111	0.879	0.889	0.87	1.238	0.000801311	0.00611717	907	FALSE	FALSE	0.308011
Q64010	Adapter molecule crk OS=Mus musculus OX=10090 GN=Crk PE=1 SV=1	Crk	33.814	34.2	8	8	11	1.08	1.092	1.066	0.956	0.911	0.917	1.163	0.000809727	0.00617316	908	FALSE	FALSE	0.217851
Q8VD57	Vesicle transport protein SFT2B OS=Mus musculus OX=10090 GN=Sft2d2 PE=1 SV=1	Sft2d2	17.499	6.3	1	1	1	0.924	0.88	0.912	1.113	1.118	1.065	0.824	0.000810428	0.00617316	909	FALSE	FALSE	-0.279284
Q8R409	Protein HEXIM1 OS=Mus musculus OX=10090 GN=Hexim1 PE=1 SV=1	Hexim1	40.243	24.7	7	7	10	1.089	1.168	1.11	0.91	0.865	0.893	1.262	0.000816558	0.00620757	910	FALSE	FALSE	0.335712
Q3TWL2	Type 1 phosphatidylinositol 4,5-bisphosphate 4-phosphatase OS=Mus musculus OX=10090 GN=Pip4p1 PE=1 SV=1	Pip4p1	30.047	39.8	7	7	9	0.934	0.968	0.941	1.063	1.06	1.046	0.897	0.000816738	0.00620757	911	FALSE	FALSE	-0.15682
Q3V0C5	Ubiquitin carboxyl-terminal hydrolase 48 OS=Mus musculus OX=10090 GN=Usp48 PE=1 SV=2	Usp48	120.63	9	9	9	9	1.06	1.059	1.034	0.952	0.964	0.94	1.104	0.000819649	0.00621686	912	FALSE	FALSE	0.14274
P63101	14-3-3 protein zeta/delta OS=Mus musculus OX=10090 GN=Ywhaz PE=1 SV=1	Ywhaz	27.771	50.2	15	10	59	1.045	1.068	1.088	0.93	0.946	0.915	1.147	0.000819756	0.00621686	913	FALSE	FALSE	0.197865
Q8BIL5	Protein Hook homolog 1 OS=Mus musculus OX=10090 GN=Hook1 PE=1 SV=2	Hook1	84.438	5.6	3	3	3	1.082	1.062	1.058	0.918	0.958	0.926	1.143	0.000823386	0.00623755	914	FALSE	FALSE	0.192825
O35350	Calpain-1 catalytic subunit OS=Mus musculus OX=10090 GN=Capn1 PE=1 SV=1	Capn1	82.105	17.7	12	12	15	1.054	1.046	1.076	0.95	0.929	0.958	1.119	0.000825234	0.00624377	915	FALSE	FALSE	0.16221
P35283	Ras-related protein Rab-12 OS=Mus musculus OX=10090 GN=Rab12 PE=1 SV=3	Rab12	27.328	28.4	7	7	12	0.943	0.923	0.967	1.066	1.074	1.066	0.884	0.00082601	0.00624377	916	FALSE	FALSE	-0.177882
Q91YW3	DnaJ homolog subfamily C member 3 OS=Mus musculus OX=10090 GN=Dnajc3 PE=1 SV=1	Dnajc3	57.463	40.9	18	18	24	0.981	0.985	0.981	1.033	1.028	1.017	0.957	0.000828808	0.00625809	917	FALSE	FALSE	-0.0634092
Q60605	Myosin light polypeptide 6 OS=Mus musculus OX=10090 GN=Myl6 PE=1 SV=3	Myl6	16.93	52.3	8	7	26	1.043	1.029	1.051	0.966	0.952	0.941	1.092	0.000834479	0.00629404	918	FALSE	FALSE	0.126973
Q6PIP5	NudC domain-containing protein 1 OS=Mus musculus OX=10090 GN=Nudcd1 PE=1 SV=2	Nudcd1	66.704	24.4	11	11	12	1.066	1.029	1.078	0.93	0.934	0.926	1.137	0.000835896	0.00629787	919	FALSE	FALSE	0.185232
Q91VX2	Ubiquitin-associated protein 2 OS=Mus musculus OX=10090 GN=Ubap2 PE=1 SV=1	Ubap2	117.96	19.4	14	14	25	1.064	1.082	1.061	0.924	0.963	0.928	1.139	0.000838221	0.00630852	920	FALSE	FALSE	0.187768
Q9CYN2	Signal peptidase complex subunit 2 OS=Mus musculus OX=10090 GN=Spcs2 PE=1 SV=1	Spcs2	24.977	33.6	6	6	12	0.94	0.94	0.951	1.055	1.062	1.025	0.901	0.000840309	0.00631242	921	FALSE	FALSE	-0.150401
Q6P5B0	RRP12-like protein OS=Mus musculus OX=10090 GN=Rrp12 PE=1 SV=1	Rrp12	143.13	29.6	36	36	58	0.96	0.977	0.95	1.043	1.046	1.035	0.924	0.000840562	0.00631242	922	FALSE	FALSE	-0.114035
Q9WUD1	STIP1 homology and U box-containing protein 1 OS=Mus musculus OX=10090 GN=Stub1 PE=1 SV=1	Stub1	34.909	46.7	14	14	24	1.021	1.027	1.025	0.968	0.979	0.959	1.057	0.000843257	0.00631877	923	FALSE	FALSE	0.0799754
O70404	Vesicle-associated membrane protein 8 OS=Mus musculus OX=10090 GN=Vamp8 PE=1 SV=1	Vamp8	11.451	40.6	5	5	14	0.954	0.964	0.962	1.054	1.066	1.032	0.914	0.000843761	0.00631877	924	FALSE	FALSE	-0.129734
P97820	Mitogen-activated protein kinase kinase kinase kinase 4 OS=Mus musculus OX=10090 GN=Map4k4 PE=1 SV=1	Map4k4	140.6	16.9	16	12	20	0.973	0.967	0.962	1.045	1.031	1.022	0.937	0.000844145	0.00631877	925	FALSE	FALSE	-0.093879
P47962	60S ribosomal protein L5 OS=Mus musculus OX=10090 GN=Rpl5 PE=1 SV=3	Rpl5	34.4	46.5	12	12	58	1.033	1.059	1.057	0.94	0.962	0.958	1.101	0.000845925	0.00632525	926	FALSE	FALSE	0.138814
Q7JJ13	Bromodomain-containing protein 2 OS=Mus musculus OX=10090 GN=Brd2 PE=1 SV=1	Brd2	88.066	25.1	16	14	21	1.034	1.044	1.047	0.946	0.933	0.965	1.099	0.000847792	0.0063317	927	FALSE	FALSE	0.136191
Q91VH1	Adiponectin receptor protein 1 OS=Mus musculus OX=10090 GN=Adipor1 PE=1 SV=1	Adipor1	42.366	10.1	3	3	4	1.059	1.07	1.047	0.915	0.9	0.945	1.151	0.000848616	0.0063317	928	FALSE	FALSE	0.202888
P70296	Phosphatidylethanolamine-binding protein 1 OS=Mus musculus OX=10090 GN=Pebp1 PE=1 SV=3	Pebp1	20.83	88.2	11	11	17	1.055	1.126	1.111	0.911	0.903	0.881	1.222	0.000849808	0.00633377	929	FALSE	FALSE	0.289244
Q8K1M6	Dynamin-1-like protein OS=Mus musculus OX=10090 GN=Dnm1l PE=1 SV=2	Dnm1l	82.657	22.4	13	13	15	1.033	1.011	1.015	0.957	0.961	0.961	1.063	0.000857094	0.00637565	930	FALSE	FALSE	0.0881416
Q05CL8	La-related protein 7 OS=Mus musculus OX=10090 GN=Larp7 PE=1 SV=2	Larp7	64.802	33.9	16	16	22	1.066	1.042	1.034	0.942	0.96	0.953	1.101	0.000857269	0.00637565	931	FALSE	FALSE	0.138814
Q3UFB2	Box C/D snoRNA protein 1 OS=Mus musculus OX=10090 GN=Znhit6 PE=1 SV=2	Znhit6	52.212	7.8	3	3	3	1.034	1.081	1.054	0.941	0.94	0.942	1.123	0.000858995	0.00638163	932	FALSE	FALSE	0.167358
Q9CRD2	ER membrane protein complex subunit 2 OS=Mus musculus OX=10090 GN=Emc2 PE=1 SV=1	Emc2	34.934	37	9	9	13	0.954	0.955	0.952	1.065	1.074	1.034	0.902	0.000860752	0.00638783	933	FALSE	FALSE	-0.148801
Q9CY50	Translocon-associated protein subunit alpha OS=Mus musculus OX=10090 GN=Ssr1 PE=1 SV=1	Ssr1	32.065	24.1	4	4	16	0.964	0.944	0.966	1.045	1.05	1.03	0.92	0.000862175	0.00638861	934	FALSE	FALSE	-0.120294
Q6ZQF0	DNA topoisomerase 2-binding protein 1 OS=Mus musculus OX=10090 GN=Topbp1 PE=1 SV=2	Topbp1	168.86	15.4	19	19	21	1.036	1.031	1.029	0.962	0.977	0.982	1.06	0.00086283	0.00638861	935	FALSE	FALSE	0.0840643
Q8C7K6	Prenylcysteine oxidase-like OS=Mus musculus OX=10090 GN=Pcyox1l PE=1 SV=1	Pcyox1l	54.874	16.6	8	8	8	0.903	0.924	0.944	1.085	1.06	1.051	0.867	0.000865148	0.00638861	936	FALSE	FALSE	-0.205896
P11440	Cyclin-dependent kinase 1 OS=Mus musculus OX=10090 GN=Cdk1 PE=1 SV=3	Cdk1	34.106	66	15	13	24	1.064	1.079	1.098	0.91	0.953	0.914	1.167	0.000866075	0.00638861	937	FALSE	FALSE	0.222805
P47856	Glutamine--fructose-6-phosphate aminotransferase [isomerizing] 1 OS=Mus musculus OX=10090 GN=Gfpt1 PE=1 SV=3	Gfpt1	78.538	20.5	10	10	15	1.058	1.037	1.075	0.932	0.954	0.948	1.119	0.000866313	0.00638861	938	FALSE	FALSE	0.16221
O55142	60S ribosomal protein L35a OS=Mus musculus OX=10090 GN=Rpl35a PE=1 SV=2	Rpl35a	12.554	46.4	7	7	26	1.083	1.069	1.06	0.934	0.947	0.901	1.155	0.000866561	0.00638861	939	FALSE	FALSE	0.207893
P49717	DNA replication licensing factor MCM4 OS=Mus musculus OX=10090 GN=Mcm4 PE=1 SV=1	Mcm4	96.735	43.5	33	33	55	0.976	0.97	0.974	1.041	1.02	1.027	0.946	0.000867315	0.00638861	940	FALSE	FALSE	-0.0800879
Q9JHU4	Cytoplasmic dynein 1 heavy chain 1 OS=Mus musculus OX=10090 GN=Dync1h1 PE=1 SV=2	Dync1h1	532.04	30.3	121	121	185	1.014	1.018	1.027	0.984	0.976	0.98	1.04	0.000869544	0.00639822	941	FALSE	FALSE	0.0565835
Q64378	Peptidyl-prolyl cis-trans isomerase FKBP5 OS=Mus musculus OX=10090 GN=Fkbp5 PE=1 SV=1	Fkbp5	50.966	24.8	12	12	12	1.038	1.056	1.046	0.954	0.978	0.97	1.082	0.000873174	0.00641696	942	FALSE	FALSE	0.1137
P41105	60S ribosomal protein L28 OS=Mus musculus OX=10090 GN=Rpl28 PE=1 SV=2	Rpl28	15.733	46	8	8	17	1.067	1.049	1.061	0.921	0.958	0.92	1.135	0.0008744	0.00641696	943	FALSE	FALSE	0.182692
P61021	Ras-related protein Rab-5B OS=Mus musculus OX=10090 GN=Rab5b PE=1 SV=1	Rab5b	23.707	73.5	10	8	18	0.944	0.954	0.968	1.033	1.059	1.051	0.912	0.000874872	0.00641696	944	FALSE	FALSE	-0.132894
Q02257	Junction plakoglobin OS=Mus musculus OX=10090 GN=Jup PE=1 SV=3	Jup	81.8	51	27	25	76	0.94	0.946	0.939	1.043	1.041	1.082	0.892	0.000879129	0.00644136	945	FALSE	FALSE	-0.164884
Q8K0C4	Lanosterol 14-alpha demethylase OS=Mus musculus OX=10090 GN=Cyp51a1 PE=1 SV=1	Cyp51a1	56.775	38.4	15	15	26	0.939	0.923	0.933	1.08	1.103	1.046	0.866	0.000886124	0.00648575	946	FALSE	FALSE	-0.207561
Q922P9	Putative oxidoreductase GLYR1 OS=Mus musculus OX=10090 GN=Glyr1 PE=1 SV=1	Glyr1	59.715	50	23	23	36	0.963	0.974	0.969	1.039	1.041	1.02	0.937	0.000890811	0.00651302	947	FALSE	FALSE	-0.093879
Q9CZ44	NSFL1 cofactor p47 OS=Mus musculus OX=10090 GN=Nsfl1c PE=1 SV=1	Nsfl1c	40.709	49.5	14	14	22	1.063	1.084	1.058	0.949	0.914	0.95	1.139	0.000892226	0.00651302	948	FALSE	FALSE	0.187768
Q6PD19	Armadillo-like helical domain-containing protein 3 OS=Mus musculus OX=10090 GN=Armh3 PE=1 SV=2	Armh3	78.631	10.2	7	7	7	1.056	1.093	1.118	0.933	0.921	0.903	1.185	0.000892671	0.00651302	949	FALSE	FALSE	0.244887
Q01405	Protein transport protein Sec23A OS=Mus musculus OX=10090 GN=Sec23a PE=1 SV=2	Sec23a	86.161	19.1	13	11	18	1.062	1.043	1.041	0.944	0.971	0.954	1.097	0.00089416	0.00651701	950	FALSE	FALSE	0.133564
P53798	Squalene synthase OS=Mus musculus OX=10090 GN=Fdft1 PE=1 SV=2	Fdft1	48.154	8.2	3	3	5	0.799	0.896	0.848	1.172	1.129	1.168	0.733	0.000897676	0.00653576	951	FALSE	TRUE	-0.448115
Q8BIJ7	RUN and FYVE domain-containing protein 1 OS=Mus musculus OX=10090 GN=Rufy1 PE=1 SV=1	Rufy1	80.376	24.4	14	13	16	0.975	0.952	0.973	1.047	1.048	1.035	0.927	0.000899558	0.00654258	952	FALSE	FALSE	-0.109359
Q9D2E2	Target of EGR1 protein 1 OS=Mus musculus OX=10090 GN=Toe1 PE=1 SV=1	Toe1	56.87	22.5	7	7	10	1.077	1.045	1.037	0.939	0.952	0.944	1.114	0.000902905	0.00655773	953	FALSE	FALSE	0.155749
Q80YR5	Scaffold attachment factor B2 OS=Mus musculus OX=10090 GN=Safb2 PE=1 SV=2	Safb2	111.84	27.1	25	17	44	0.96	0.973	0.961	1.052	1.044	1.026	0.927	0.000903535	0.00655773	954	FALSE	FALSE	-0.109359
P32507	Nectin-2 OS=Mus musculus OX=10090 GN=Nectin2 PE=1 SV=2	Nectin2	57.317	38.5	12	12	25	1.036	1.023	1.012	0.954	0.958	0.964	1.068	0.00090526	0.00656337	955	FALSE	FALSE	0.0949116
Q9CQV6	Microtubule-associated proteins 1A/1B light chain 3B OS=Mus musculus OX=10090 GN=Map1lc3b PE=1 SV=3	Map1lc3b	14.617	16.8	2	1	2	0.878	0.931	0.923	1.097	1.109	1.073	0.833	0.000906888	0.0065683	956	FALSE	FALSE	-0.263612
Q9DBE9	pre-rRNA 2'-O-ribose RNA methyltransferase FTSJ3 OS=Mus musculus OX=10090 GN=Ftsj3 PE=1 SV=1	Ftsj3	95.531	29.8	24	24	31	0.96	0.958	0.95	1.055	1.051	1.024	0.916	0.000912359	0.0065975	957	FALSE	FALSE	-0.12658
Q9JHU9	Inositol-3-phosphate synthase 1 OS=Mus musculus OX=10090 GN=Isyna1 PE=1 SV=1	Isyna1	60.931	27.1	13	13	14	1.048	1.056	1.041	0.937	0.97	0.952	1.1	0.000913199	0.0065975	958	FALSE	FALSE	0.137504
O70310	Glycylpeptide N-tetradecanoyltransferase 1 OS=Mus musculus OX=10090 GN=Nmt1 PE=1 SV=1	Nmt1	56.888	20.4	8	6	12	1.035	1.102	1.09	0.909	0.906	0.902	1.188	0.000913778	0.0065975	959	FALSE	FALSE	0.248535
P25444	40S ribosomal protein S2 OS=Mus musculus OX=10090 GN=Rps2 PE=1 SV=3	Rps2	31.231	51.5	15	15	39	1.061	1.107	1.056	0.933	0.929	0.944	1.149	0.000916568	0.00661075	960	FALSE	FALSE	0.200379
Q922W5	Pyrroline-5-carboxylate reductase 1, mitochondrial OS=Mus musculus OX=10090 GN=Pycr1 PE=1 SV=1	Pycr1	32.373	34.6	7	5	16	0.917	0.93	0.946	1.057	1.038	1.08	0.88	0.000923397	0.00665307	961	FALSE	FALSE	-0.184425
Q8BGC0	HIV Tat-specific factor 1 homolog OS=Mus musculus OX=10090 GN=Htatsf1 PE=1 SV=1	Htatsf1	86.239	12	9	9	12	1.051	1.032	1.063	0.956	0.943	0.928	1.113	0.000925796	0.00665766	962	FALSE	FALSE	0.154454
P28063	Proteasome subunit beta type-8 OS=Mus musculus OX=10090 GN=Psmb8 PE=1 SV=2	Psmb8	30.26	9.1	2	2	3	1.108	1.178	1.205	0.807	0.883	0.817	1.393	0.000925957	0.00665766	963	TRUE	FALSE	0.478195
Q6P1F6	Serine/threonine-protein phosphatase 2A 55 kDa regulatory subunit B alpha isoform OS=Mus musculus OX=10090 GN=Ppp2r2a PE=1 SV=1	Ppp2r2a	51.691	28.4	10	6	11	1.094	1.068	1.127	0.921	0.876	0.914	1.213	0.000928432	0.00666853	964	FALSE	FALSE	0.27858
Q8R5M8	Cell adhesion molecule 1 OS=Mus musculus OX=10090 GN=Cadm1 PE=1 SV=2	Cadm1	49.788	34.2	11	11	18	0.937	0.965	0.932	1.06	1.085	1.055	0.886	0.000933687	0.00669317	965	FALSE	FALSE	-0.174621
Q9JMA1	Ubiquitin carboxyl-terminal hydrolase 14 OS=Mus musculus OX=10090 GN=Usp14 PE=1 SV=3	Usp14	56.001	29.4	12	12	15	1.044	1.072	1.099	0.932	0.942	0.94	1.143	0.00093465	0.00669317	966	FALSE	FALSE	0.192825
Q8BG32	26S proteasome non-ATPase regulatory subunit 11 OS=Mus musculus OX=10090 GN=Psmd11 PE=1 SV=3	Psmd11	47.436	37.9	14	14	24	1.043	1.079	1.078	0.913	0.909	0.945	1.156	0.000934762	0.00669317	967	FALSE	FALSE	0.209141
Q8CCJ3	E3 UFM1-protein ligase 1 OS=Mus musculus OX=10090 GN=Ufl1 PE=1 SV=2	Ufl1	89.519	33.8	24	23	32	0.975	0.953	0.967	1.042	1.06	1.038	0.922	0.000937584	0.00670644	968	FALSE	FALSE	-0.117161
Q9QZI9	Serine incorporator 3 OS=Mus musculus OX=10090 GN=Serinc3 PE=1 SV=2	Serinc3	52.622	6.8	3	3	3	0.917	0.923	0.934	1.108	1.086	1.046	0.856	0.000939026	0.00670982	969	FALSE	FALSE	-0.224317
Q5SUQ9	CST complex subunit CTC1 OS=Mus musculus OX=10090 GN=Ctc1 PE=1 SV=2	Ctc1	134.03	18.2	17	17	17	1.025	1.028	1.013	0.97	0.971	0.98	1.05	0.000950189	0.00678259	970	FALSE	FALSE	0.0703893
O54781	SRSF protein kinase 2 OS=Mus musculus OX=10090 GN=Srpk2 PE=1 SV=2	Srpk2	76.756	9.8	7	6	10	1.069	1.061	1.058	0.895	0.924	0.946	1.153	0.000952452	0.00679174	971	FALSE	FALSE	0.205393
Q9D7N9	Adipocyte plasma membrane-associated protein OS=Mus musculus OX=10090 GN=Apmap PE=1 SV=1	Apmap	46.434	52.3	17	17	36	0.956	0.976	0.971	1.038	1.046	1.028	0.933	0.000963611	0.00686424	972	FALSE	FALSE	-0.100051
P50543	Protein S100-A11 OS=Mus musculus OX=10090 GN=S100a11 PE=1 SV=1	S100a11	11.083	43.9	4	4	6	1.092	1.098	1.045	0.932	0.944	0.936	1.15	0.000966184	0.0068755	973	FALSE	FALSE	0.201634
O09167	60S ribosomal protein L21 OS=Mus musculus OX=10090 GN=Rpl21 PE=1 SV=3	Rpl21	18.562	25	6	6	10	1.082	1.042	1.055	0.948	0.916	0.925	1.14	0.000968571	0.00688199	974	FALSE	FALSE	0.189034
P51410	60S ribosomal protein L9 OS=Mus musculus OX=10090 GN=Rpl9 PE=2 SV=2	Rpl9	21.881	60.4	8	8	25	1.051	1.043	1.084	0.948	0.953	0.958	1.112	0.000969084	0.00688199	975	FALSE	FALSE	0.153157
P37913	DNA ligase 1 OS=Mus musculus OX=10090 GN=Lig1 PE=1 SV=2	Lig1	102.29	26.7	21	21	26	1.05	1.048	1.04	0.95	0.937	0.971	1.098	0.000970356	0.00688396	976	FALSE	FALSE	0.134878
Q05895	Thrombospondin-3 OS=Mus musculus OX=10090 GN=Thbs3 PE=1 SV=2	Thbs3	104.12	2.4	2	2	2	0.933	0.905	0.881	1.081	1.13	1.082	0.826	0.00097379	0.00690125	977	FALSE	FALSE	-0.275786
Q8BGA2	LHFPL tetraspan subfamily member 2 protein OS=Mus musculus OX=10090 GN=Lhfpl2 PE=1 SV=1	Lhfpl2	23.873	4.1	1	1	1	0.871	0.89	0.871	1.157	1.159	1.065	0.778	0.000976672	0.0069146	978	FALSE	FALSE	-0.362158
Q9EPU0	Regulator of nonsense transcripts 1 OS=Mus musculus OX=10090 GN=Upf1 PE=1 SV=2	Upf1	123.97	34.3	28	28	45	1.036	1.032	1.049	0.957	0.979	0.963	1.075	0.000981291	0.0069402	979	FALSE	FALSE	0.104337
Q8R5L3	Vam6/Vps39-like protein OS=Mus musculus OX=10090 GN=Vps39 PE=1 SV=1	Vps39	101.69	21.2	15	15	19	0.989	0.978	0.983	1.016	1.018	1.025	0.964	0.000982432	0.00694118	980	FALSE	FALSE	-0.0528949
Q9CQ71	Replication protein A 14 kDa subunit OS=Mus musculus OX=10090 GN=Rpa3 PE=1 SV=1	Rpa3	13.584	32.2	4	4	6	1.039	1.068	1.06	0.934	0.95	0.964	1.112	0.000985587	0.00695215	981	FALSE	FALSE	0.153157
Q9D1L0	Coiled-coil-helix-coiled-coil-helix domain-containing protein 2 OS=Mus musculus OX=10090 GN=Chchd2 PE=2 SV=1	Chchd2	15.661	35.3	5	5	20	0.897	0.891	0.949	1.081	1.107	1.107	0.831	0.000985992	0.00695215	982	FALSE	FALSE	-0.26708
Q3THK3	General transcription factor IIF subunit 1 OS=Mus musculus OX=10090 GN=Gtf2f1 PE=1 SV=2	Gtf2f1	57.241	16.9	6	6	9	1.086	1.043	1.075	0.926	0.953	0.927	1.142	0.000988168	0.0069604	983	FALSE	FALSE	0.191563
Q3TWW8	Serine/arginine-rich splicing factor 6 OS=Mus musculus OX=10090 GN=Srsf6 PE=1 SV=1	Srsf6	39.025	36.9	15	11	31	1.022	1.027	1.029	0.968	0.968	0.947	1.068	0.000990349	0.00696329	984	FALSE	FALSE	0.0949116
A2AN08	E3 ubiquitin-protein ligase UBR4 OS=Mus musculus OX=10090 GN=Ubr4 PE=1 SV=1	Ubr4	572.28	8.6	34	34	37	1.047	1.035	1.027	0.96	0.948	0.971	1.08	0.00099059	0.00696329	985	FALSE	FALSE	0.111031
P47931	Follistatin OS=Mus musculus OX=10090 GN=Fst PE=2 SV=1	Fst	37.866	15.1	4	4	4	0.888	0.814	0.84	1.127	1.094	1.181	0.747	0.000994152	0.00697709	986	FALSE	TRUE	-0.42082
Q60598	Src substrate cortactin OS=Mus musculus OX=10090 GN=Cttn PE=1 SV=2	Cttn	61.249	45.4	24	24	47	0.981	0.972	0.981	1.032	1.02	1.018	0.956	0.000995492	0.00697709	987	FALSE	FALSE	-0.0649175
P97390	Vacuolar protein sorting-associated protein 45 OS=Mus musculus OX=10090 GN=Vps45 PE=1 SV=1	Vps45	65.052	25.1	13	12	14	0.957	0.949	0.969	1.057	1.03	1.055	0.915	0.000995576	0.00697709	988	FALSE	FALSE	-0.128156
Q80WJ7	Protein LYRIC OS=Mus musculus OX=10090 GN=Mtdh PE=1 SV=1	Mtdh	63.845	45.9	21	21	43	0.985	0.974	0.968	1.036	1.033	1.023	0.947	0.000998435	0.00698389	989	FALSE	FALSE	-0.0785637
Q9ERI5	Bifunctional arginine demethylase and lysyl-hydroxylase JMJD6 OS=Mus musculus OX=10090 GN=Jmjd6 PE=1 SV=2	Jmjd6	46.567	16.4	5	5	5	1.053	1.071	1.088	0.937	0.899	0.886	1.18	0.000998563	0.00698389	990	FALSE	FALSE	0.238787
Q3UKC1	Tax1-binding protein 1 homolog OS=Mus musculus OX=10090 GN=Tax1bp1 PE=1 SV=2	Tax1bp1	93.629	27.5	21	21	26	0.91	0.894	0.931	1.083	1.051	1.111	0.843	0.00100674	0.00702996	991	FALSE	FALSE	-0.246395
O88653	Ragulator complex protein LAMTOR3 OS=Mus musculus OX=10090 GN=Lamtor3 PE=1 SV=1	Lamtor3	13.553	50	7	7	11	0.924	0.887	0.93	1.126	1.097	1.068	0.833	0.00100718	0.00702996	992	FALSE	FALSE	-0.263612
Q3UPH7	Rho guanine nucleotide exchange factor 40 OS=Mus musculus OX=10090 GN=Arhgef40 PE=1 SV=1	Arhgef40	165.13	16.8	20	20	24	1.075	1.035	1.045	0.946	0.955	0.952	1.106	0.00101482	0.00706821	993	FALSE	FALSE	0.145351
Q6DFV3	Rho GTPase-activating protein 21 OS=Mus musculus OX=10090 GN=Arhgap21 PE=1 SV=1	Arhgap21	215.74	12.1	17	16	18	0.961	0.968	0.96	1.02	1.041	1.048	0.929	0.00101562	0.00706821	994	FALSE	FALSE	-0.106249
Q8BHI7	Elongation of very long chain fatty acids protein 5 OS=Mus musculus OX=10090 GN=Elovl5 PE=1 SV=1	Elovl5	35.332	13.4	2	2	6	0.95	0.921	0.934	1.082	1.06	1.116	0.861	0.00101572	0.00706821	995	FALSE	FALSE	-0.215915
Q8VBW1	Sodium- and chloride-dependent creatine transporter 1 OS=Mus musculus OX=10090 GN=Slc6a8 PE=1 SV=1	Slc6a8	70.999	4.1	2	2	2	0.947	0.893	0.918	1.067	1.086	1.102	0.847	0.00101803	0.00707669	996	FALSE	FALSE	-0.239566
Q5SYD0	Unconventional myosin-Id OS=Mus musculus OX=10090 GN=Myo1d PE=1 SV=1	Myo1d	116.08	37.6	33	33	46	0.961	0.974	0.958	1.044	1.022	1.04	0.931	0.00102053	0.00707669	997	FALSE	FALSE	-0.103147
Q7TMY8	E3 ubiquitin-protein ligase HUWE1 OS=Mus musculus OX=10090 GN=Huwe1 PE=1 SV=5	Huwe1	482.63	5.9	22	22	23	1.037	1.031	1.058	0.95	0.956	0.969	1.087	0.00102062	0.00707669	998	FALSE	FALSE	0.120352
O70400	PDZ and LIM domain protein 1 OS=Mus musculus OX=10090 GN=Pdlim1 PE=1 SV=4	Pdlim1	35.774	29.4	7	7	8	1.074	1.076	1.068	0.925	0.921	0.967	1.144	0.00102103	0.00707669	999	FALSE	FALSE	0.194087
Q8K3A9	7SK snRNA methylphosphate capping enzyme OS=Mus musculus OX=10090 GN=Mepce PE=1 SV=2	Mepce	72.05	21	12	12	16	1.077	1.075	1.079	0.904	0.899	0.953	1.172	0.00102331	0.00708403	1000	FALSE	FALSE	0.228973
P18654	Ribosomal protein S6 kinase alpha-3 OS=Mus musculus OX=10090 GN=Rps6ka3 PE=1 SV=2	Rps6ka3	83.693	21.1	14	8	17	1.062	1.042	1.047	0.944	0.97	0.968	1.093	0.00102413	0.00708403	1001	FALSE	FALSE	0.128293
Q9WV91	Prostaglandin F2 receptor negative regulator OS=Mus musculus OX=10090 GN=Ptgfrn PE=1 SV=2	Ptgfrn	98.72	20.3	17	17	21	0.932	0.944	0.94	1.087	1.042	1.046	0.887	0.00102733	0.00709905	1002	FALSE	FALSE	-0.172994
Q8BK64	Activator of 90 kDa heat shock protein ATPase homolog 1 OS=Mus musculus OX=10090 GN=Ahsa1 PE=1 SV=2	Ahsa1	38.117	46.2	11	11	19	1.042	1.034	1.07	0.96	0.952	0.959	1.096	0.00103007	0.00710699	1003	FALSE	FALSE	0.132248
Q2TBE6	Phosphatidylinositol 4-kinase type 2-alpha OS=Mus musculus OX=10090 GN=Pi4k2a PE=1 SV=1	Pi4k2a	54.257	43.2	15	15	19	0.904	0.935	0.948	1.065	1.064	1.046	0.878	0.00103122	0.00710699	1004	FALSE	FALSE	-0.187707
Q9JIX8	Apoptotic chromatin condensation inducer in the nucleus OS=Mus musculus OX=10090 GN=Acin1 PE=1 SV=3	Acin1	150.72	39.2	38	38	65	0.932	0.962	0.951	1.037	1.064	1.048	0.903	0.00103156	0.00710699	1005	FALSE	FALSE	-0.147202
O70309	Integrin beta-5 OS=Mus musculus OX=10090 GN=Itgb5 PE=1 SV=2	Itgb5	87.908	13.2	9	9	12	1.093	1.084	1.064	0.912	0.956	0.909	1.167	0.00103288	0.00710903	1006	FALSE	FALSE	0.222805
P50136	2-oxoisovalerate dehydrogenase subunit alpha, mitochondrial OS=Mus musculus OX=10090 GN=Bckdha PE=1 SV=1	Bckdha	50.37	37.8	12	12	18	0.954	0.972	0.978	1.048	1.035	1.037	0.931	0.00103756	0.00713331	1007	FALSE	FALSE	-0.103147
Q80W65	Proprotein convertase subtilisin/kexin type 9 OS=Mus musculus OX=10090 GN=Pcsk9 PE=1 SV=2	Pcsk9	74.822	35.6	17	17	24	0.907	0.896	0.861	1.086	1.109	1.171	0.791	0.00103931	0.00713331	1008	FALSE	FALSE	-0.33825
Q9DB73	NADH-cytochrome b5 reductase 1 OS=Mus musculus OX=10090 GN=Cyb5r1 PE=1 SV=1	Cyb5r1	34.134	32.8	9	9	17	0.954	0.942	0.974	1.054	1.053	1.039	0.912	0.0010395	0.00713331	1009	FALSE	FALSE	-0.132894
Q9DBH5	Vesicular integral-membrane protein VIP36 OS=Mus musculus OX=10090 GN=Lman2 PE=1 SV=2	Lman2	40.429	48	14	14	23	0.969	0.954	0.946	1.033	1.032	1.054	0.92	0.00105418	0.00722689	1010	FALSE	FALSE	-0.120294
P55258	Ras-related protein Rab-8A OS=Mus musculus OX=10090 GN=Rab8a PE=1 SV=2	Rab8a	23.668	43.5	10	7	23	0.97	0.954	0.946	1.042	1.048	1.026	0.921	0.00106523	0.0072954	1011	FALSE	FALSE	-0.118727
P25206	DNA replication licensing factor MCM3 OS=Mus musculus OX=10090 GN=Mcm3 PE=1 SV=2	Mcm3	91.545	57.4	39	39	76	0.978	0.971	0.981	1.026	1.023	1.012	0.957	0.00106636	0.0072959	1012	FALSE	FALSE	-0.0634092
Q99LX5	Multiple myeloma tumor-associated protein 2 homolog OS=Mus musculus OX=10090 GN=Mmtag2 PE=2 SV=1	Mmtag2	29.298	15	4	4	6	1.065	1.032	1.053	0.966	0.964	0.95	1.094	0.00107496	0.00734407	1013	FALSE	FALSE	0.129613
Q8BL06	Inactive ubiquitin carboxyl-terminal hydrolase 54 OS=Mus musculus OX=10090 GN=Usp54 PE=1 SV=2	Usp54	176.66	14	16	16	16	0.93	0.909	0.92	1.07	1.04	1.102	0.859	0.00107638	0.00734407	1014	FALSE	FALSE	-0.21927
Q99LZ3	DNA replication complex GINS protein SLD5 OS=Mus musculus OX=10090 GN=Gins4 PE=1 SV=1	Gins4	25.961	10.3	2	2	2	1.098	1.122	1.055	0.915	0.889	0.925	1.2	0.00107727	0.00734407	1015	FALSE	FALSE	0.263034
Q9D1G1	Ras-related protein Rab-1B OS=Mus musculus OX=10090 GN=Rab1b PE=1 SV=1	Rab1b	22.187	61.7	12	7	33	0.953	0.967	0.943	1.036	1.064	1.041	0.911	0.00107764	0.00734407	1016	FALSE	FALSE	-0.134477
Q8BJH1	Zinc finger C2HC domain-containing protein 1A OS=Mus musculus OX=10090 GN=Zc2hc1a PE=1 SV=1	Zc2hc1a	35.152	5.6	2	2	2	0.912	0.948	0.906	1.081	1.058	1.105	0.853	0.00108117	0.00736092	1017	FALSE	FALSE	-0.229382
P11157	Ribonucleoside-diphosphate reductase subunit M2 OS=Mus musculus OX=10090 GN=Rrm2 PE=1 SV=1	Rrm2	45.095	30.3	10	10	11	1.12	1.055	1.066	0.922	0.908	0.893	1.19	0.00108379	0.00736534	1018	FALSE	FALSE	0.250962
P14115	60S ribosomal protein L27a OS=Mus musculus OX=10090 GN=Rpl27a PE=1 SV=5	Rpl27a	16.605	27.7	4	4	12	1.066	1.093	1.049	0.942	0.904	0.931	1.155	0.00108395	0.00736534	1019	FALSE	FALSE	0.207893
Q4FZF3	Probable ATP-dependent RNA helicase DDX49 OS=Mus musculus OX=10090 GN=Ddx49 PE=2 SV=1	Ddx49	54.093	10.4	5	5	7	0.93	0.944	0.944	1.082	1.034	1.056	0.888	0.0010857	0.00736996	1020	FALSE	FALSE	-0.171368
Q6P9P6	Kinesin-like protein KIF11 OS=Mus musculus OX=10090 GN=Kif11 PE=1 SV=1	Kif11	118.03	22	19	19	23	1.054	1.08	1.108	0.884	0.914	0.929	1.189	0.00108688	0.00737074	1021	FALSE	FALSE	0.249749
Q8CFI0	E3 ubiquitin-protein ligase NEDD4-like OS=Mus musculus OX=10090 GN=Nedd4l PE=1 SV=2	Nedd4l	115.42	29.8	23	20	28	0.97	0.955	0.957	1.013	1.031	1.032	0.937	0.0011061	0.0074938	1022	FALSE	FALSE	-0.093879
P46460	Vesicle-fusing ATPase OS=Mus musculus OX=10090 GN=Nsf PE=1 SV=2	Nsf	82.613	41.7	28	27	44	0.948	0.929	0.963	1.052	1.063	1.038	0.901	0.00110731	0.00749461	1023	FALSE	FALSE	-0.150401
P59048	p53 and DNA damage-regulated protein 1 OS=Mus musculus OX=10090 GN=Pdrg1 PE=2 SV=1	Pdrg1	15.382	8.3	1	1	2	1.081	1.202	1.114	0.862	0.872	0.867	1.306	0.00110981	0.00750422	1024	TRUE	FALSE	0.385155
Q60738	Zinc transporter 1 OS=Mus musculus OX=10090 GN=Slc30a1 PE=1 SV=1	Slc30a1	54.716	13.9	5	5	5	0.876	0.864	0.927	1.116	1.124	1.073	0.805	0.00111091	0.00750431	1025	FALSE	FALSE	-0.312939
Q8BU31	Ras-related protein Rap-2c OS=Mus musculus OX=10090 GN=Rap2c PE=1 SV=1	Rap2c	20.745	33.9	6	4	9	0.913	0.897	0.953	1.111	1.085	1.077	0.844	0.00111645	0.00753439	1026	FALSE	FALSE	-0.244685
Q6ZQK0	Condensin-2 complex subunit D3 OS=Mus musculus OX=10090 GN=Ncapd3 PE=1 SV=3	Ncapd3	169.43	6.7	9	9	10	1.056	1.076	1.064	0.895	0.889	0.942	1.172	0.00112314	0.00754876	1027	FALSE	FALSE	0.228973
Q91ZN5	Adenosine 3'-phospho 5'-phosphosulfate transporter 1 OS=Mus musculus OX=10090 GN=Slc35b2 PE=1 SV=1	Slc35b2	47.369	9.5	4	4	7	1.022	1.028	1.012	0.964	0.962	0.976	1.055	0.00112328	0.00754876	1028	FALSE	FALSE	0.077243
Q63844	Mitogen-activated protein kinase 3 OS=Mus musculus OX=10090 GN=Mapk3 PE=1 SV=5	Mapk3	43.066	37.1	12	9	18	1.034	1.023	1.034	0.967	0.949	0.938	1.083	0.00112357	0.00754876	1029	FALSE	FALSE	0.115033
Q3UZP0	MARVEL domain-containing protein 2 OS=Mus musculus OX=10090 GN=Marveld2 PE=1 SV=1	Marveld2	63.662	15.7	9	9	10	0.926	0.897	0.95	1.09	1.09	1.062	0.855	0.00112359	0.00754876	1030	FALSE	FALSE	-0.226004
Q99KC8	von Willebrand factor A domain-containing protein 5A OS=Mus musculus OX=10090 GN=Vwa5a PE=1 SV=2	Vwa5a	87.142	16	11	10	13	1.036	1.045	1.024	0.95	0.968	0.969	1.076	0.00112432	0.00754876	1031	FALSE	FALSE	0.105678
O55029	Coatomer subunit beta' OS=Mus musculus OX=10090 GN=Copb2 PE=1 SV=2	Copb2	102.45	42.1	29	28	46	1.039	1.062	1.033	0.944	0.934	0.961	1.104	0.00112512	0.00754876	1032	FALSE	FALSE	0.14274
Q64511	DNA topoisomerase 2-beta OS=Mus musculus OX=10090 GN=Top2b PE=1 SV=2	Top2b	181.91	38.3	57	44	99	0.968	0.977	0.959	1.021	1.033	1.04	0.939	0.00113262	0.00759176	1033	FALSE	FALSE	-0.0908029
Q91WE4	UPF0729 protein C18orf32 homolog OS=Mus musculus OX=10090 PE=3 SV=1	--	8.0355	13.9	1	1	3	0.946	0.945	0.955	1.025	1.062	1.035	0.912	0.0011339	0.00759298	1034	FALSE	FALSE	-0.132894
Q8CI43	Myosin light chain 6B OS=Mus musculus OX=10090 GN=Myl6b PE=1 SV=1	Myl6b	22.749	19.3	4	3	8	1.126	1.094	1.095	0.94	0.871	0.906	1.22	0.00114053	0.00762997	1035	FALSE	FALSE	0.286881
Q8BKX1	Brain-specific angiogenesis inhibitor 1-associated protein 2 OS=Mus musculus OX=10090 GN=Baiap2 PE=1 SV=2	Baiap2	59.236	35.3	16	16	19	0.938	0.929	0.897	1.049	1.09	1.091	0.856	0.0011462	0.0076565	1036	FALSE	FALSE	-0.224317
P62700	Protein yippee-like 5 OS=Mus musculus OX=10090 GN=Ypel5 PE=1 SV=1	Ypel5	13.841	24	3	3	3	1.073	1.061	1.05	0.922	0.905	0.953	1.145	0.00114671	0.0076565	1037	FALSE	FALSE	0.195348
P54728	UV excision repair protein RAD23 homolog B OS=Mus musculus OX=10090 GN=Rad23b PE=1 SV=2	Rad23b	43.512	21.9	9	7	15	1.085	1.046	1.073	0.948	0.905	0.923	1.154	0.00114784	0.00765672	1038	FALSE	FALSE	0.206643
Q8CDG5	CREB3 regulatory factor OS=Mus musculus OX=10090 GN=Crebrf PE=2 SV=1	Crebrf	72.597	1.6	1	1	1	0.834	0.818	0.903	1.122	1.137	1.2	0.739	0.00115182	0.00767586	1039	FALSE	TRUE	-0.436354
Q61510	E3 ubiquitin/ISG15 ligase TRIM25 OS=Mus musculus OX=10090 GN=Trim25 PE=1 SV=2	Trim25	71.726	21	11	11	13	1.053	1.105	1.071	0.914	0.948	0.923	1.159	0.00115854	0.0077132	1040	FALSE	FALSE	0.212881
Q9JJF9	Signal peptide peptidase-like 2A OS=Mus musculus OX=10090 GN=Sppl2a PE=1 SV=2	Sppl2a	58.128	13.8	4	4	6	0.888	0.923	0.946	1.093	1.074	1.112	0.841	0.00116169	0.00772672	1041	FALSE	FALSE	-0.249822
Q61559	IgG receptor FcRn large subunit p51 OS=Mus musculus OX=10090 GN=Fcgrt PE=1 SV=1	Fcgrt	40.092	2.5	1	1	3	1.163	1.264	1.108	0.831	0.823	0.769	1.459	0.00116526	0.00773889	1042	TRUE	FALSE	0.54498
P27773	Protein disulfide-isomerase A3 OS=Mus musculus OX=10090 GN=Pdia3 PE=1 SV=2	Pdia3	56.678	62.6	33	33	165	0.982	0.991	0.99	1.011	1.012	1.013	0.976	0.00116575	0.00773889	1043	FALSE	FALSE	-0.0350469
Q9DB96	Neuroguidin OS=Mus musculus OX=10090 GN=Ngdn PE=1 SV=1	Ngdn	35.658	21.3	6	6	13	0.936	0.912	0.955	1.043	1.064	1.053	0.887	0.00117019	0.00776091	1044	FALSE	FALSE	-0.172994
P49718	DNA replication licensing factor MCM5 OS=Mus musculus OX=10090 GN=Mcm5 PE=1 SV=2	Mcm5	82.406	39.9	32	32	61	0.987	0.966	0.971	1.034	1.031	1.027	0.946	0.00117603	0.00779219	1045	FALSE	FALSE	-0.0800879
Q9D1H7	Golgi to ER traffic protein 4 homolog OS=Mus musculus OX=10090 GN=Get4 PE=1 SV=2	Get4	36.525	10.1	3	3	3	1.084	1.06	1.037	0.946	0.929	0.949	1.126	0.00117731	0.00779319	1046	FALSE	FALSE	0.171207
O55023	Inositol monophosphatase 1 OS=Mus musculus OX=10090 GN=Impa1 PE=1 SV=1	Impa1	30.436	28.2	7	7	8	1.105	1.134	1.067	0.92	0.93	0.886	1.208	0.00118391	0.00782941	1047	FALSE	FALSE	0.27262
Q64520	Guanylate kinase OS=Mus musculus OX=10090 GN=Guk1 PE=1 SV=2	Guk1	21.918	26.3	4	4	5	1.031	1.049	1.055	0.949	0.973	0.964	1.086	0.00118517	0.00783026	1048	FALSE	FALSE	0.119024
P49722	Proteasome subunit alpha type-2 OS=Mus musculus OX=10090 GN=Psma2 PE=1 SV=3	Psma2	25.926	48.3	8	8	15	1.054	1.046	1.03	0.958	0.925	0.946	1.106	0.00118664	0.00783247	1049	FALSE	FALSE	0.145351
Q9QWV9	Cyclin-T1 OS=Mus musculus OX=10090 GN=Ccnt1 PE=1 SV=3	Ccnt1	80.597	12.7	7	6	7	1.092	1.186	1.104	0.893	0.89	0.85	1.284	0.00119308	0.0078675	1050	FALSE	FALSE	0.360645
Q80V42	Carboxypeptidase M OS=Mus musculus OX=10090 GN=Cpm PE=1 SV=2	Cpm	50.555	28.7	12	12	18	1.061	1.065	1.032	0.932	0.942	0.96	1.114	0.00119466	0.00787045	1051	FALSE	FALSE	0.155749
Q61686	Chromobox protein homolog 5 OS=Mus musculus OX=10090 GN=Cbx5 PE=1 SV=1	Cbx5	22.186	61.8	12	11	37	0.951	0.968	0.953	1.046	1.042	1.02	0.924	0.00120185	0.00790108	1052	FALSE	FALSE	-0.114035
Q62356	Follistatin-related protein 1 OS=Mus musculus OX=10090 GN=Fstl1 PE=1 SV=2	Fstl1	34.554	30.4	8	8	15	0.98	0.962	0.952	1.049	1.051	1.035	0.923	0.00120203	0.00790108	1053	FALSE	FALSE	-0.115597
Q8CIE6	Coatomer subunit alpha OS=Mus musculus OX=10090 GN=Copa PE=1 SV=2	Copa	138.43	44.3	47	47	74	1.029	1.056	1.042	0.962	0.954	0.974	1.082	0.00120274	0.00790108	1054	FALSE	FALSE	0.1137
Q9Z1P6	NADH dehydrogenase [ubiquinone] 1 alpha subcomplex subunit 7 OS=Mus musculus OX=10090 GN=Ndufa7 PE=1 SV=3	Ndufa7	12.575	36.3	4	4	8	0.963	0.976	0.974	1.038	1.032	1.018	0.943	0.00120781	0.00792692	1055	FALSE	FALSE	-0.0846703
O88466	Zinc finger protein 106 OS=Mus musculus OX=10090 GN=Znf106 PE=1 SV=3	Znf106	208.96	8.2	14	14	15	1.067	1.031	1.06	0.942	0.948	0.963	1.107	0.00120989	0.00793305	1056	FALSE	FALSE	0.146655
P13439	Uridine 5'-monophosphate synthase OS=Mus musculus OX=10090 GN=Umps PE=1 SV=3	Umps	52.292	25.8	12	12	15	1.064	1.034	1.089	0.925	0.934	0.941	1.138	0.0012123	0.0079413	1057	FALSE	FALSE	0.186501
P33174	Chromosome-associated kinesin KIF4 OS=Mus musculus OX=10090 GN=Kif4 PE=1 SV=3	Kif4	139.52	20.7	21	20	27	1.045	1.039	1.023	0.967	0.961	0.944	1.082	0.00121499	0.00795019	1058	FALSE	FALSE	0.1137
P17156	Heat shock-related 70 kDa protein 2 OS=Mus musculus OX=10090 GN=Hspa2 PE=1 SV=2	Hspa2	69.641	39.3	23	10	75	1.095	1.104	1.062	0.907	0.939	0.881	1.196	0.00121595	0.00795019	1059	FALSE	FALSE	0.258217
Q9JII6	Aldo-keto reductase family 1 member A1 OS=Mus musculus OX=10090 GN=Akr1a1 PE=1 SV=3	Akr1a1	36.586	40	12	12	18	1.07	1.064	1.095	0.926	0.918	0.963	1.15	0.00121765	0.00795375	1060	FALSE	FALSE	0.201634
Q80X80	Phospholipid transfer protein C2CD2L OS=Mus musculus OX=10090 GN=C2cd2l PE=1 SV=3	C2cd2l	76.328	25.1	11	11	13	0.954	0.93	0.956	1.038	1.048	1.024	0.913	0.00122313	0.00798206	1061	FALSE	FALSE	-0.131313
P62746	Rho-related GTP-binding protein RhoB OS=Mus musculus OX=10090 GN=Rhob PE=1 SV=1	Rhob	22.123	20.4	3	2	4	0.891	0.916	0.86	1.13	1.153	1.073	0.795	0.00122704	0.008	1062	FALSE	FALSE	-0.330973
P51859	Hepatoma-derived growth factor OS=Mus musculus OX=10090 GN=Hdgf PE=1 SV=2	Hdgf	26.268	49.8	10	9	18	1.069	1.098	1.086	0.939	0.942	0.891	1.174	0.00122901	0.00800531	1063	FALSE	FALSE	0.231432
Q8K2C9	Very-long-chain (3R)-3-hydroxyacyl-CoA dehydratase 3 OS=Mus musculus OX=10090 GN=Hacd3 PE=1 SV=2	Hacd3	43.131	22.7	6	6	9	0.941	0.971	0.968	1.039	1.046	1.044	0.92	0.00123206	0.00801114	1064	FALSE	FALSE	-0.120294
Q9CQK1	Zinc finger HIT domain-containing protein 3 OS=Mus musculus OX=10090 GN=Znhit3 PE=1 SV=1	Znhit3	17.067	7.9	1	1	1	1.15	1.061	1.135	0.899	0.896	0.863	1.259	0.00123222	0.00801114	1065	FALSE	FALSE	0.332278
P30999	Catenin delta-1 OS=Mus musculus OX=10090 GN=Ctnnd1 PE=1 SV=2	Ctnnd1	104.92	53.1	39	39	89	0.932	0.964	0.958	1.05	1.056	1.036	0.908	0.00123855	0.00803766	1066	FALSE	FALSE	-0.139236
Q8BNY6	Neuronal calcium sensor 1 OS=Mus musculus OX=10090 GN=Ncs1 PE=1 SV=3	Ncs1	21.878	40.5	7	7	9	0.955	0.948	0.972	1.03	1.054	1.037	0.921	0.00123909	0.00803766	1067	FALSE	FALSE	-0.118727
P61982	14-3-3 protein gamma OS=Mus musculus OX=10090 GN=Ywhag PE=1 SV=2	Ywhag	28.302	42.9	10	5	44	1.062	1.08	1.07	0.936	0.969	0.921	1.137	0.00123978	0.00803766	1068	FALSE	FALSE	0.185232
P97315	Cysteine and glycine-rich protein 1 OS=Mus musculus OX=10090 GN=Csrp1 PE=1 SV=3	Csrp1	20.583	63.2	10	10	19	1.043	1.099	1.094	0.94	0.922	0.912	1.167	0.00124384	0.00805643	1069	FALSE	FALSE	0.222805
P29595	NEDD8 OS=Mus musculus OX=10090 GN=Nedd8 PE=1 SV=2	Nedd8	8.9723	28.4	3	3	6	1.075	1.101	1.054	0.948	0.928	0.905	1.161	0.00124535	0.00805871	1070	FALSE	FALSE	0.215368
Q9CZ04	COP9 signalosome complex subunit 7a OS=Mus musculus OX=10090 GN=Cops7a PE=1 SV=2	Cops7a	30.224	13.1	3	3	6	1.096	1.041	1.098	0.927	0.926	0.901	1.175	0.00125107	0.00808159	1071	FALSE	FALSE	0.232661
P62257	Ubiquitin-conjugating enzyme E2 H OS=Mus musculus OX=10090 GN=Ube2h PE=1 SV=1	Ube2h	20.655	20.8	3	3	3	1.068	1.059	1.083	0.916	0.96	0.914	1.151	0.00125122	0.00808159	1072	FALSE	FALSE	0.202888
Q9CZ13	Cytochrome b-c1 complex subunit 1, mitochondrial OS=Mus musculus OX=10090 GN=Uqcrc1 PE=1 SV=2	Uqcrc1	52.851	45.8	17	16	50	0.956	0.964	0.979	1.024	1.026	1.021	0.944	0.00125341	0.0080863	1073	FALSE	FALSE	-0.0831412
Q6P1B1	Xaa-Pro aminopeptidase 1 OS=Mus musculus OX=10090 GN=Xpnpep1 PE=1 SV=1	Xpnpep1	69.59	32.4	15	14	20	1.071	1.074	1.062	0.929	0.9	0.955	1.152	0.00125429	0.0080863	1074	FALSE	FALSE	0.204141
Q9EQG3	Sciellin OS=Mus musculus OX=10090 GN=Scel PE=1 SV=2	Scel	72.971	28.7	18	18	21	0.91	0.89	0.955	1.094	1.082	1.103	0.84	0.00126113	0.00812094	1075	FALSE	FALSE	-0.251539
O54988	STE20-like serine/threonine-protein kinase OS=Mus musculus OX=10090 GN=Slk PE=1 SV=2	Slk	141.46	19.2	21	21	24	1.043	1.068	1.049	0.939	0.969	0.962	1.101	0.00126201	0.00812094	1076	FALSE	FALSE	0.138814
Q71KT5	Delta(14)-sterol reductase TM7SF2 OS=Mus musculus OX=10090 GN=Tm7sf2 PE=1 SV=2	Tm7sf2	46.52	10.3	5	5	7	0.908	0.95	0.926	1.068	1.04	1.075	0.875	0.00126386	0.00812529	1077	FALSE	FALSE	-0.192645
Q63ZW7	InaD-like protein OS=Mus musculus OX=10090 GN=Patj PE=1 SV=2	Patj	198.51	23.6	30	30	41	0.971	0.977	0.985	1.031	1.024	1.017	0.955	0.00126902	0.00813628	1078	FALSE	FALSE	-0.0664274
Q640M1	U3 small nucleolar RNA-associated protein 14 homolog A OS=Mus musculus OX=10090 GN=Utp14a PE=1 SV=1	Utp14a	87.264	42.8	28	26	41	0.983	0.964	0.973	1.031	1.05	1.034	0.937	0.00126916	0.00813628	1079	FALSE	FALSE	-0.093879
Q8VID5	ATP-dependent DNA helicase Q5 OS=Mus musculus OX=10090 GN=Recql5 PE=1 SV=1	Recql5	108.24	2.5	3	3	7	1.05	1.071	1.059	0.924	0.935	0.883	1.16	0.00127042	0.00813628	1080	FALSE	FALSE	0.214125
Q8R0W6	NEDD4 family-interacting protein 1 OS=Mus musculus OX=10090 GN=Ndfip1 PE=1 SV=1	Ndfip1	24.914	11.3	1	1	1	0.637	0.793	0.738	1.207	1.335	1.307	0.563	0.00127227	0.00813628	1081	FALSE	TRUE	-0.828793
Q6PAR5	GTPase-activating protein and VPS9 domain-containing protein 1 OS=Mus musculus OX=10090 GN=Gapvd1 PE=1 SV=2	Gapvd1	162.4	6.9	8	8	8	1.034	1.064	1.074	0.951	0.958	0.935	1.115	0.00127344	0.00813628	1082	FALSE	FALSE	0.157044
Q9R1R2	Tripartite motif-containing protein 3 OS=Mus musculus OX=10090 GN=Trim3 PE=1 SV=1	Trim3	80.774	8.9	6	6	6	1.052	1.062	1.081	0.962	0.947	0.921	1.129	0.00127378	0.00813628	1083	FALSE	FALSE	0.175045
Q8BGQ7	Alanine--tRNA ligase, cytoplasmic OS=Mus musculus OX=10090 GN=Aars1 PE=1 SV=1	Aars1	106.91	39.5	29	29	43	1.045	1.048	1.057	0.971	0.936	0.936	1.108	0.00127486	0.00813628	1084	FALSE	FALSE	0.147958
Q99LD8	N(G),N(G)-dimethylarginine dimethylaminohydrolase 2 OS=Mus musculus OX=10090 GN=Ddah2 PE=1 SV=1	Ddah2	29.645	44.6	10	9	14	1.058	1.052	1.058	0.946	0.964	0.919	1.12	0.00127497	0.00813628	1085	FALSE	FALSE	0.163499
Q8K2P7	Sodium-coupled neutral amino acid transporter 1 OS=Mus musculus OX=10090 GN=Slc38a1 PE=1 SV=1	Slc38a1	53.795	4.9	3	3	4	0.934	0.952	0.932	1.072	1.091	1.039	0.88	0.00127617	0.00813644	1086	FALSE	FALSE	-0.184425
Q6RT24	Centromere-associated protein E OS=Mus musculus OX=10090 GN=Cenpe PE=1 SV=1	Cenpe	286.52	3.8	8	8	8	1.072	1.062	1.049	0.958	0.911	0.933	1.136	0.00128321	0.00817384	1087	FALSE	FALSE	0.183963
Q9CZW4	Long-chain-fatty-acid--CoA ligase 3 OS=Mus musculus OX=10090 GN=Acsl3 PE=1 SV=2	Acsl3	80.491	34.2	18	18	29	0.963	0.966	0.954	1.057	1.026	1.034	0.925	0.0012866	0.00818788	1088	FALSE	FALSE	-0.112475
Q99KN2	Probable cytosolic iron-sulfur protein assembly protein CIAO1 OS=Mus musculus OX=10090 GN=Ciao1 PE=1 SV=1	Ciao1	37.632	23.9	6	6	6	1.048	1.05	1.068	0.967	0.955	0.93	1.11	0.00128944	0.0081984	1089	FALSE	FALSE	0.15056
Q9DBR1	5'-3' exoribonuclease 2 OS=Mus musculus OX=10090 GN=Xrn2 PE=1 SV=1	Xrn2	108.69	38.7	32	32	61	1.033	1.026	1.033	0.973	0.988	0.967	1.056	0.00129369	0.0082179	1090	FALSE	FALSE	0.0786098
Q8BFZ9	Erlin-2 OS=Mus musculus OX=10090 GN=Erlin2 PE=1 SV=1	Erlin2	37.872	55	16	14	43	0.956	0.959	0.971	1.036	1.065	1.036	0.92	0.00129578	0.00822364	1091	FALSE	FALSE	-0.120294
P60229	Eukaryotic translation initiation factor 3 subunit E OS=Mus musculus OX=10090 GN=Eif3e PE=1 SV=1	Eif3e	52.22	36.9	15	15	29	1.015	1.017	1.029	0.984	0.982	0.976	1.04	0.00129862	0.00823411	1092	FALSE	FALSE	0.0565835
Q8BQZ4	Ral GTPase-activating protein subunit beta OS=Mus musculus OX=10090 GN=Ralgapb PE=1 SV=2	Ralgapb	165.2	7.8	9	9	11	1.061	1.125	1.064	0.919	0.908	0.931	1.178	0.00130266	0.00825214	1093	FALSE	FALSE	0.23634
P47226	Testin OS=Mus musculus OX=10090 GN=Tes PE=1 SV=1	Tes	47.983	46.3	17	17	25	1.035	1.066	1.048	0.952	0.936	0.965	1.104	0.0013039	0.00825246	1094	FALSE	FALSE	0.14274
Q8R242	Di-N-acetylchitobiase OS=Mus musculus OX=10090 GN=Ctbs PE=1 SV=2	Ctbs	41.295	20.2	7	7	7	1.054	1.064	1.044	0.971	0.955	0.934	1.106	0.00130654	0.00826162	1095	FALSE	FALSE	0.145351
Q8R3G9	Tetraspanin-8 OS=Mus musculus OX=10090 GN=Tspan8 PE=1 SV=1	Tspan8	25.582	21.3	3	3	3	0.908	0.932	0.891	1.065	1.112	1.054	0.845	0.00131244	0.00828824	1096	FALSE	FALSE	-0.242977
O88712	C-terminal-binding protein 1 OS=Mus musculus OX=10090 GN=Ctbp1 PE=1 SV=2	Ctbp1	47.744	8.6	3	1	4	1.1	1.093	1.074	0.947	0.91	0.881	1.193	0.00131314	0.00828824	1097	FALSE	FALSE	0.254594
Q9WUK4	Replication factor C subunit 2 OS=Mus musculus OX=10090 GN=Rfc2 PE=1 SV=1	Rfc2	38.724	46.1	15	15	21	1.047	1.052	1.052	0.953	0.972	0.932	1.103	0.00131581	0.00829118	1098	FALSE	FALSE	0.141433
Q99N20	Breast cancer metastasis-suppressor 1 homolog OS=Mus musculus OX=10090 GN=Brms1 PE=2 SV=1	Brms1	28.21	15.9	5	5	5	1.092	1.055	1.109	0.943	0.923	0.898	1.178	0.00131611	0.00829118	1099	FALSE	FALSE	0.23634
Q5SRY7	F-box/WD repeat-containing protein 11 OS=Mus musculus OX=10090 GN=Fbxw11 PE=1 SV=1	Fbxw11	62.062	9.4	5	5	5	1.03	1.012	1.026	0.978	0.981	0.978	1.045	0.00131735	0.00829118	1100	FALSE	FALSE	0.0635029
P52760	2-iminobutanoate/2-iminopropanoate deaminase OS=Mus musculus OX=10090 GN=Rida PE=1 SV=3	Rida	14.255	56.3	4	4	7	1.056	1.083	1.097	0.891	0.92	0.944	1.175	0.0013184	0.00829118	1101	FALSE	FALSE	0.232661
Q91WC0	Actin-histidine N-methyltransferase OS=Mus musculus OX=10090 GN=Setd3 PE=1 SV=1	Setd3	67.175	11.3	6	6	6	1.043	1.058	1.09	0.952	0.922	0.929	1.138	0.00132041	0.00829632	1102	FALSE	FALSE	0.186501
Q9DCS3	Enoyl-[acyl-carrier-protein] reductase, mitochondrial OS=Mus musculus OX=10090 GN=Mecr PE=1 SV=2	Mecr	40.342	31.4	10	10	13	0.968	0.955	0.946	1.039	1.073	1.045	0.909	0.00132334	0.00830716	1103	FALSE	FALSE	-0.137648
Q8BNV1	tRNA (uracil-5-)-methyltransferase homolog A OS=Mus musculus OX=10090 GN=Trmt2a PE=1 SV=1	Trmt2a	63.301	27.2	12	12	14	1.047	1.08	1.093	0.936	0.905	0.944	1.156	0.00133135	0.0083499	1104	FALSE	FALSE	0.209141
Q9JJ89	Coiled-coil domain-containing protein 86 OS=Mus musculus OX=10090 GN=Ccdc86 PE=1 SV=2	Ccdc86	46.486	30.5	10	10	13	0.905	0.917	0.92	1.054	1.069	1.128	0.843	0.00133278	0.00835126	1105	FALSE	FALSE	-0.246395
P53569	CCAAT/enhancer-binding protein zeta OS=Mus musculus OX=10090 GN=Cebpz PE=1 SV=2	Cebpz	120.26	22.8	23	23	36	0.972	0.979	0.961	1.045	1.024	1.041	0.936	0.00133759	0.00837385	1106	FALSE	FALSE	-0.0954196
Q9JHI5	Isovaleryl-CoA dehydrogenase, mitochondrial OS=Mus musculus OX=10090 GN=Ivd PE=1 SV=1	Ivd	46.325	26.2	11	11	24	0.971	0.959	0.962	1.052	1.058	1.026	0.922	0.00133913	0.00837583	1107	FALSE	FALSE	-0.117161
O88983	Syntaxin-8 OS=Mus musculus OX=10090 GN=Stx8 PE=1 SV=1	Stx8	26.925	30.9	6	6	9	0.937	0.908	0.95	1.053	1.094	1.066	0.87	0.00134119	0.00837583	1108	FALSE	FALSE	-0.200913
Q6P1G2	Lysine-specific demethylase 2B OS=Mus musculus OX=10090 GN=Kdm2b PE=1 SV=1	Kdm2b	149.73	7.8	11	9	13	1.029	1.039	1.054	0.968	0.959	0.942	1.088	0.00134185	0.00837583	1109	FALSE	FALSE	0.121679
Q9CQX5	Claudin domain-containing protein 1 OS=Mus musculus OX=10090 GN=Cldnd1 PE=1 SV=1	Cldnd1	28.572	3.6	1	1	1	0.891	0.839	0.91	1.168	1.102	1.105	0.782	0.00134274	0.00837583	1110	FALSE	FALSE	-0.354759
Q9CZX7	Type 2 phosphatidylinositol 4,5-bisphosphate 4-phosphatase OS=Mus musculus OX=10090 GN=Pip4p2 PE=1 SV=1	Pip4p2	28.038	27.2	4	4	7	0.907	0.938	0.929	1.047	1.074	1.029	0.881	0.00134476	0.00838085	1111	FALSE	FALSE	-0.182786
Q9R0Q4	Mortality factor 4-like protein 2 OS=Mus musculus OX=10090 GN=Morf4l2 PE=1 SV=1	Morf4l2	32.183	25	6	5	7	1.043	1.019	1.046	0.966	0.968	0.956	1.075	0.00135288	0.00842387	1112	FALSE	FALSE	0.104337
Q91VT4	Carbonyl reductase family member 4 OS=Mus musculus OX=10090 GN=Cbr4 PE=1 SV=2	Cbr4	25.414	32.2	6	6	15	1.033	1.031	1.028	0.965	0.979	0.987	1.055	0.00136208	0.00847354	1113	FALSE	FALSE	0.077243
Q8BYU6	Torsin-1A-interacting protein 2 OS=Mus musculus OX=10090 GN=Tor1aip2 PE=1 SV=1	Tor1aip2	54.495	32.5	12	11	18	0.956	0.948	0.973	1.06	1.066	1.035	0.91	0.00136455	0.0084768	1114	FALSE	FALSE	-0.136062
Q6P9R2	Serine/threonine-protein kinase OSR1 OS=Mus musculus OX=10090 GN=Oxsr1 PE=1 SV=1	Oxsr1	58.213	24.9	10	8	13	1.091	1.056	1.046	0.952	0.962	0.943	1.118	0.00136505	0.0084768	1115	FALSE	FALSE	0.16092
Q9R1P0	Proteasome subunit alpha type-4 OS=Mus musculus OX=10090 GN=Psma4 PE=1 SV=1	Psma4	29.47	50.2	10	10	15	1.096	1.11	1.088	0.901	0.942	0.867	1.215	0.00136816	0.00848846	1116	FALSE	FALSE	0.280956
Q8BG15	CTD small phosphatase-like protein 2 OS=Mus musculus OX=10090 GN=Ctdspl2 PE=1 SV=1	Ctdspl2	52.812	33.1	14	14	29	0.922	0.929	0.961	1.104	1.096	1.057	0.863	0.00136995	0.00849199	1117	FALSE	FALSE	-0.212568
Q8R2N2	U3 small nucleolar RNA-associated protein 4 homolog OS=Mus musculus OX=10090 GN=Utp4 PE=2 SV=3	Utp4	76.908	22.9	16	16	26	0.977	0.941	0.963	1.046	1.058	1.05	0.913	0.00137163	0.00849481	1118	FALSE	FALSE	-0.131313
P16056	Hepatocyte growth factor receptor OS=Mus musculus OX=10090 GN=Met PE=1 SV=1	Met	153.55	14.6	18	18	20	0.933	0.963	0.918	1.081	1.054	1.089	0.873	0.00137502	0.00849669	1119	FALSE	FALSE	-0.195946
P24452	Macrophage-capping protein OS=Mus musculus OX=10090 GN=Capg PE=1 SV=2	Capg	39.24	30.1	7	7	13	1.083	1.058	1.088	0.914	0.937	0.963	1.147	0.0013754	0.00849669	1120	FALSE	FALSE	0.197865
Q9WUB4	Dynactin subunit 6 OS=Mus musculus OX=10090 GN=Dctn6 PE=1 SV=1	Dctn6	20.67	21.6	3	3	4	1.066	1.036	1.05	0.919	0.956	0.922	1.127	0.00137562	0.00849669	1121	FALSE	FALSE	0.172488
Q8BL95	Cilia- and flagella-associated protein 298 OS=Mus musculus OX=10090 GN=Cfap298 PE=1 SV=1	Cfap298	33.19	5.5	2	2	2	1.078	1.099	1.092	0.876	0.945	0.913	1.196	0.00137963	0.00851384	1122	FALSE	FALSE	0.258217
Q8CJ27	Abnormal spindle-like microcephaly-associated protein homolog OS=Mus musculus OX=10090 GN=Aspm PE=1 SV=2	Aspm	364.21	1.1	2	2	2	1.094	1.067	1.052	0.906	0.944	0.943	1.15	0.0013816	0.00851841	1123	FALSE	FALSE	0.201634
Q8C0L0	Thioredoxin-related transmembrane protein 4 OS=Mus musculus OX=10090 GN=Tmx4 PE=1 SV=2	Tmx4	37.131	8.1	2	2	4	0.954	0.956	0.929	1.094	1.052	1.058	0.886	0.0013889	0.0085539	1124	FALSE	FALSE	-0.174621
Q91YU8	Suppressor of SWI4 1 homolog OS=Mus musculus OX=10090 GN=Ppan PE=1 SV=2	Ppan	52.755	16.2	6	6	7	0.949	0.97	0.945	1.043	1.029	1.057	0.915	0.00138982	0.0085539	1125	FALSE	FALSE	-0.128156
P68040	Receptor of activated protein C kinase 1 OS=Mus musculus OX=10090 GN=Rack1 PE=1 SV=3	Rack1	35.076	73.2	18	18	62	1.031	1.031	1.041	0.959	0.978	0.981	1.063	0.00139796	0.00859636	1126	FALSE	FALSE	0.0881416
Q9R0M4	Podocalyxin OS=Mus musculus OX=10090 GN=Podxl PE=1 SV=2	Podxl	53.389	8.5	4	4	4	0.945	0.946	0.94	1.075	1.121	1.057	0.87	0.00139938	0.00859685	1127	FALSE	FALSE	-0.200913
Q99JW4	LIM and senescent cell antigen-like-containing domain protein 1 OS=Mus musculus OX=10090 GN=Lims1 PE=1 SV=3	Lims1	37.24	40.6	11	11	16	1.035	1.061	1.036	0.952	0.954	0.973	1.088	0.00140053	0.00859685	1128	FALSE	FALSE	0.121679
Q9Z204	Heterogeneous nuclear ribonucleoproteins C1/C2 OS=Mus musculus OX=10090 GN=Hnrnpc PE=1 SV=1	Hnrnpc	34.384	51.1	16	16	53	0.947	0.972	0.97	1.04	1.042	1.028	0.929	0.00140743	0.00863078	1129	FALSE	FALSE	-0.106249
Q8C7V3	U3 small nucleolar RNA-associated protein 15 homolog OS=Mus musculus OX=10090 GN=Utp15 PE=1 SV=1	Utp15	59.374	40.9	19	19	24	0.97	0.956	0.96	1.055	1.036	1.024	0.926	0.00140855	0.00863078	1130	FALSE	FALSE	-0.110916
Q9Z179	SHC SH2 domain-binding protein 1 OS=Mus musculus OX=10090 GN=Shcbp1 PE=1 SV=1	Shcbp1	75.916	9.1	6	6	6	1.042	1.044	1.051	0.926	0.967	0.944	1.106	0.00141271	0.00864861	1131	FALSE	FALSE	0.145351
Q61140	Breast cancer anti-estrogen resistance protein 1 OS=Mus musculus OX=10090 GN=Bcar1 PE=1 SV=2	Bcar1	94.284	2.1	2	2	2	1.045	1.114	1.084	0.929	0.904	0.927	1.175	0.00141709	0.00866777	1132	FALSE	FALSE	0.232661
Q9JHP7	Protein O-glucosyltransferase 2 OS=Mus musculus OX=10090 GN=Poglut2 PE=1 SV=1	Poglut2	57.985	31.3	12	12	19	0.94	0.961	0.936	1.023	1.043	1.055	0.909	0.00142015	0.00867884	1133	FALSE	FALSE	-0.137648
Q9D8X2	Coiled-coil domain-containing protein 124 OS=Mus musculus OX=10090 GN=Ccdc124 PE=1 SV=1	Ccdc124	25.345	25.3	4	4	4	1.034	1.087	1.102	0.927	0.913	0.916	1.169	0.00142374	0.00869308	1134	FALSE	FALSE	0.225275
Q5U4D9	THO complex subunit 6 homolog OS=Mus musculus OX=10090 GN=Thoc6 PE=1 SV=1	Thoc6	37.314	48.4	10	10	19	0.956	0.934	0.954	1.046	1.039	1.078	0.899	0.00143052	0.00872681	1135	FALSE	FALSE	-0.153607
Q80X73	Protein pelota homolog OS=Mus musculus OX=10090 GN=Pelo PE=1 SV=3	Pelo	43.349	16.4	6	6	9	1.08	1.05	1.044	0.926	0.954	0.915	1.136	0.00143502	0.00874655	1136	FALSE	FALSE	0.183963
Q99P58	Ras-related protein Rab-27B OS=Mus musculus OX=10090 GN=Rab27b PE=1 SV=3	Rab27b	24.56	17.4	3	3	4	0.951	0.942	0.974	1.038	1.064	1.054	0.908	0.0014385	0.00876007	1137	FALSE	FALSE	-0.139236
Q80WR1	Tetraspanin-18 OS=Mus musculus OX=10090 GN=Tspan18 PE=2 SV=1	Tspan18	27.801	7.3	2	2	3	0.866	0.891	0.8	1.149	1.109	1.192	0.741	0.00144343	0.00878232	1138	FALSE	TRUE	-0.432455
P34022	Ran-specific GTPase-activating protein OS=Mus musculus OX=10090 GN=Ranbp1 PE=1 SV=2	Ranbp1	23.596	35	5	5	11	1.083	1.051	1.1	0.902	0.911	0.948	1.171	0.00144768	0.00879346	1139	FALSE	FALSE	0.227741
Q9QX15	Calcium-activated chloride channel regulator 3A-1 OS=Mus musculus OX=10090 GN=Clca3a1 PE=1 SV=1	Clca3a1	100.11	3	3	3	3	0.922	0.979	0.95	1.093	1.086	1.087	0.873	0.00144866	0.00879346	1140	FALSE	FALSE	-0.195946
Q64253	Lymphocyte antigen 6E OS=Mus musculus OX=10090 GN=Ly6e PE=1 SV=3	Ly6e	14.392	10.3	1	1	4	0.89	0.942	0.928	1.067	1.107	1.07	0.851	0.00144922	0.00879346	1141	FALSE	FALSE	-0.232769
P47963	60S ribosomal protein L13 OS=Mus musculus OX=10090 GN=Rpl13 PE=1 SV=3	Rpl13	24.305	22.7	5	5	12	1.04	1.11	1.072	0.922	0.925	0.93	1.16	0.00145072	0.00879346	1142	FALSE	FALSE	0.214125
Q60737	Casein kinase II subunit alpha OS=Mus musculus OX=10090 GN=Csnk2a1 PE=1 SV=2	Csnk2a1	45.133	46.5	15	15	47	1.04	1.037	1.014	0.969	0.96	0.958	1.071	0.00145161	0.00879346	1143	FALSE	FALSE	0.0989585
P32067	Lupus La protein homolog OS=Mus musculus OX=10090 GN=Ssb PE=1 SV=1	Ssb	47.756	54.7	26	26	47	1.027	1.06	1.044	0.941	0.958	0.963	1.094	0.00145433	0.00880223	1144	FALSE	FALSE	0.129613
Q9D3U0	tRNA pseudouridine synthase Pus10 OS=Mus musculus OX=10090 GN=Pus10 PE=1 SV=1	Pus10	59.71	16.7	9	9	10	1.1	1.066	1.041	0.9	0.928	0.931	1.162	0.00145669	0.00880852	1145	FALSE	FALSE	0.21661
P15066	Transcription factor jun-D OS=Mus musculus OX=10090 GN=Jund PE=1 SV=1	Jund	34.904	24.9	6	4	8	1.059	1.043	1.038	0.958	0.916	0.928	1.121	0.00145791	0.00880852	1146	FALSE	FALSE	0.164786
Q5SF07	Insulin-like growth factor 2 mRNA-binding protein 2 OS=Mus musculus OX=10090 GN=Igf2bp2 PE=1 SV=1	Igf2bp2	65.583	39.5	21	19	31	1.032	1.044	1.072	0.94	0.941	0.96	1.108	0.00146996	0.00886236	1147	FALSE	FALSE	0.147958
Q9DBT5	AMP deaminase 2 OS=Mus musculus OX=10090 GN=Ampd2 PE=1 SV=1	Ampd2	92.023	3.6	3	3	3	1.029	1.049	1.073	0.951	0.931	0.948	1.113	0.00147036	0.00886236	1148	FALSE	FALSE	0.154454
Q8CFX1	GDH/6PGL endoplasmic bifunctional protein OS=Mus musculus OX=10090 GN=H6pd PE=1 SV=2	H6pd	88.927	29.8	18	18	38	0.976	0.978	0.978	1.012	1.031	1.018	0.958	0.00147066	0.00886236	1149	FALSE	FALSE	-0.0619024
Q8CDG3	Deubiquitinating protein VCPIP1 OS=Mus musculus OX=10090 GN=Vcpip1 PE=1 SV=1	Vcpip1	134.5	4.2	5	5	5	1.086	1.065	1.11	0.934	0.928	0.88	1.189	0.00147898	0.00889869	1150	FALSE	FALSE	0.249749
Q6P9R1	ATP-dependent RNA helicase DDX51 OS=Mus musculus OX=10090 GN=Ddx51 PE=1 SV=1	Ddx51	70.367	29.4	13	13	17	0.98	0.954	0.955	1.03	1.033	1.031	0.934	0.00148039	0.00889869	1151	FALSE	FALSE	-0.0985055
Q9D0M1	Phosphoribosyl pyrophosphate synthase-associated protein 1 OS=Mus musculus OX=10090 GN=Prpsap1 PE=1 SV=1	Prpsap1	39.431	17.4	4	4	8	1.132	1.091	1.047	0.897	0.919	0.904	1.202	0.00148054	0.00889869	1152	FALSE	FALSE	0.265437
P28571	Sodium- and chloride-dependent glycine transporter 1 OS=Mus musculus OX=10090 GN=Slc6a9 PE=1 SV=3	Slc6a9	76.543	7.8	4	4	4	0.918	0.881	0.896	1.08	1.084	1.164	0.81	0.00148894	0.00894137	1153	FALSE	FALSE	-0.304006
P35922	Synaptic functional regulator FMR1 OS=Mus musculus OX=10090 GN=Fmr1 PE=1 SV=1	Fmr1	68.988	32.9	16	13	24	1.029	1.029	1.028	0.98	0.966	0.953	1.065	0.00149245	0.00895469	1154	FALSE	FALSE	0.0908534
O88447	Kinesin light chain 1 OS=Mus musculus OX=10090 GN=Klc1 PE=1 SV=3	Klc1	61.449	13.7	7	4	11	1.02	1.051	1.05	0.96	0.94	0.953	1.094	0.00150575	0.00902667	1155	FALSE	FALSE	0.129613
Q9D1C1	Ubiquitin-conjugating enzyme E2 C OS=Mus musculus OX=10090 GN=Ube2c PE=1 SV=1	Ube2c	19.606	26.8	4	4	5	1.083	1.073	1.097	0.933	0.866	0.917	1.198	0.00151153	0.00904	1156	FALSE	FALSE	0.260628
Q924K8	Metastasis-associated protein MTA3 OS=Mus musculus OX=10090 GN=Mta3 PE=1 SV=1	Mta3	67.076	15.2	9	4	11	1.128	1.092	1.051	0.924	0.883	0.904	1.207	0.00151166	0.00904	1157	FALSE	FALSE	0.271426
Q6IRU2	Tropomyosin alpha-4 chain OS=Mus musculus OX=10090 GN=Tpm4 PE=1 SV=3	Tpm4	28.467	68.5	20	16	49	1.023	1.064	1.05	0.959	0.948	0.951	1.098	0.00151342	0.00904	1158	FALSE	FALSE	0.134878
Q8R1F6	Protein HID1 OS=Mus musculus OX=10090 GN=Hid1 PE=1 SV=1	Hid1	88.778	7.9	5	5	6	1.078	1.102	1.096	0.878	0.949	0.905	1.199	0.0015146	0.00904	1159	FALSE	FALSE	0.261832
Q9CYZ2	Tumor protein D54 OS=Mus musculus OX=10090 GN=Tpd52l2 PE=1 SV=1	Tpd52l2	24.043	28.6	6	6	8	1.057	1.056	1.084	0.959	0.929	0.911	1.142	0.00151615	0.00904	1160	FALSE	FALSE	0.191563
Q8R0F6	Integrin-linked kinase-associated serine/threonine phosphatase 2C OS=Mus musculus OX=10090 GN=Ilkap PE=1 SV=1	Ilkap	42.774	11.2	5	5	5	1.121	1.072	1.058	0.896	0.879	0.929	1.202	0.00151729	0.00904	1161	FALSE	FALSE	0.265437
Q9D7G0	Ribose-phosphate pyrophosphokinase 1 OS=Mus musculus OX=10090 GN=Prps1 PE=1 SV=4	Prps1	34.834	32.4	8	5	14	1.129	1.124	1.065	0.909	0.942	0.892	1.21	0.00151756	0.00904	1162	FALSE	FALSE	0.275007
P24369	Peptidyl-prolyl cis-trans isomerase B OS=Mus musculus OX=10090 GN=Ppib PE=1 SV=2	Ppib	23.713	50	10	10	36	0.956	0.969	0.972	1.048	1.058	1.027	0.925	0.00151842	0.00904	1163	FALSE	FALSE	-0.112475
Q99LF4	RNA-splicing ligase RtcB homolog OS=Mus musculus OX=10090 GN=Rtcb PE=1 SV=1	Rtcb	55.249	40.8	16	16	32	1.029	1.041	1.036	0.947	0.957	0.977	1.078	0.00152103	0.00904682	1164	FALSE	FALSE	0.108357
Q8VHX6	Filamin-C OS=Mus musculus OX=10090 GN=Flnc PE=1 SV=3	Flnc	291.12	36.4	77	64	112	1.023	1.049	1.04	0.974	0.955	0.955	1.079	0.00152217	0.00904682	1165	FALSE	FALSE	0.109695
Q99LY2	Lysophospholipase D GDPD3 OS=Mus musculus OX=10090 GN=Gdpd3 PE=1 SV=2	Gdpd3	38.487	18.5	6	6	8	0.905	0.917	0.945	1.042	1.092	1.088	0.859	0.00152834	0.00907568	1166	FALSE	FALSE	-0.21927
P54103	DnaJ homolog subfamily C member 2 OS=Mus musculus OX=10090 GN=Dnajc2 PE=1 SV=2	Dnajc2	71.721	14.3	8	8	11	1.095	1.163	1.068	0.915	0.893	0.882	1.236	0.00153139	0.00908597	1167	FALSE	FALSE	0.305679
Q6NVD0	FRAS1-related extracellular matrix protein 2 OS=Mus musculus OX=10090 GN=Frem2 PE=1 SV=2	Frem2	350.64	1.1	3	3	3	0.95	0.942	0.935	1.105	1.053	1.054	0.88	0.00153454	0.00909688	1168	FALSE	FALSE	-0.184425
P31650	Sodium- and chloride-dependent GABA transporter 3 OS=Mus musculus OX=10090 GN=Slc6a11 PE=1 SV=2	Slc6a11	69.96	1.4	1	1	1	0.839	0.86	0.848	1.145	1.24	1.083	0.734	0.00153645	0.00910044	1169	FALSE	TRUE	-0.446148
Q9QYE6	Golgin subfamily A member 5 OS=Mus musculus OX=10090 GN=Golga5 PE=1 SV=2	Golga5	82.367	46.1	27	26	34	0.982	0.985	0.968	1.038	1.033	1.023	0.949	0.0015412	0.00912075	1170	FALSE	FALSE	-0.07552
Q91WQ3	Tyrosine--tRNA ligase, cytoplasmic OS=Mus musculus OX=10090 GN=Yars1 PE=1 SV=3	Yars1	59.105	54.5	28	28	34	1.067	1.052	1.04	0.958	0.968	0.934	1.105	0.00154401	0.00912958	1171	FALSE	FALSE	0.144046
Q6PFD9	Nuclear pore complex protein Nup98-Nup96 OS=Mus musculus OX=10090 GN=Nup98 PE=1 SV=2	Nup98	197.24	34.3	48	48	81	0.959	0.983	0.971	1.031	1.036	1.025	0.942	0.00154874	0.00913786	1172	FALSE	FALSE	-0.086201
P14069	Protein S100-A6 OS=Mus musculus OX=10090 GN=S100a6 PE=1 SV=3	S100a6	10.051	24.7	3	3	4	1.244	1.133	1.194	0.76	0.755	0.868	1.499	0.00154889	0.00913786	1173	TRUE	FALSE	0.584
Q99KV1	DnaJ homolog subfamily B member 11 OS=Mus musculus OX=10090 GN=Dnajb11 PE=1 SV=1	Dnajb11	40.555	35.8	13	13	33	0.975	0.982	0.986	1.025	1.016	1.013	0.964	0.00154937	0.00913786	1174	FALSE	FALSE	-0.0528949
Q6A026	Sister chromatid cohesion protein PDS5 homolog A OS=Mus musculus OX=10090 GN=Pds5a PE=1 SV=3	Pds5a	150.33	34.8	43	37	67	1.032	1.049	1.038	0.95	0.974	0.974	1.076	0.00155696	0.00917321	1175	FALSE	FALSE	0.105678
P48774	Glutathione S-transferase Mu 5 OS=Mus musculus OX=10090 GN=Gstm5 PE=1 SV=1	Gstm5	26.635	26.3	4	4	5	1.095	1.091	1.104	0.89	0.916	0.961	1.189	0.00155925	0.00917321	1176	FALSE	FALSE	0.249749
Q9JIK9	28S ribosomal protein S34, mitochondrial OS=Mus musculus OX=10090 GN=Mrps34 PE=1 SV=1	Mrps34	25.826	41.7	8	8	14	0.948	0.931	0.968	1.072	1.041	1.059	0.898	0.00155934	0.00917321	1177	FALSE	FALSE	-0.155213
Q91W59	RNA-binding motif, single-stranded-interacting protein 1 OS=Mus musculus OX=10090 GN=Rbms1 PE=1 SV=1	Rbms1	43.99	15.1	5	4	9	1.035	1.018	1.026	0.975	0.987	0.978	1.047	0.00156309	0.00918388	1178	FALSE	FALSE	0.0662614
Q80TM9	Nischarin OS=Mus musculus OX=10090 GN=Nisch PE=1 SV=2	Nisch	175.01	16.1	19	19	23	0.966	0.968	0.984	1.018	1.019	1.026	0.953	0.00156381	0.00918388	1179	FALSE	FALSE	-0.0694519
Q6PE01	U5 small nuclear ribonucleoprotein 40 kDa protein OS=Mus musculus OX=10090 GN=Snrnp40 PE=1 SV=1	Snrnp40	39.275	68.4	17	17	36	0.949	0.975	0.972	1.03	1.035	1.03	0.936	0.00156691	0.00919433	1180	FALSE	FALSE	-0.0954196
Q9DC37	Major facilitator superfamily domain-containing protein 1 OS=Mus musculus OX=10090 GN=Mfsd1 PE=1 SV=1	Mfsd1	51.396	6.9	3	3	5	0.925	0.93	0.943	1.09	1.04	1.042	0.882	0.00157174	0.00921484	1181	FALSE	FALSE	-0.181149
O08795	Glucosidase 2 subunit beta OS=Mus musculus OX=10090 GN=Prkcsh PE=1 SV=1	Prkcsh	58.792	38.4	16	16	41	0.973	0.982	0.972	1.035	1.015	1.027	0.951	0.0015771	0.00923846	1182	FALSE	FALSE	-0.0724828
Q810K9	Glucoside xylosyltransferase 2 OS=Mus musculus OX=10090 GN=Gxylt2 PE=2 SV=1	Gxylt2	51.478	26.4	11	10	14	1.096	1.043	1.071	0.913	0.949	0.932	1.149	0.00157849	0.00923878	1183	FALSE	FALSE	0.200379
Q8R0W0	Epiplakin OS=Mus musculus OX=10090 GN=Eppk1 PE=1 SV=2	Eppk1	723.3	19.2	19	18	23	1.012	1.027	1.012	0.97	0.979	0.97	1.045	0.00158022	0.00924106	1184	FALSE	FALSE	0.0635029
Q9WVD4	H(+)/Cl(-) exchange transporter 5 OS=Mus musculus OX=10090 GN=Clcn5 PE=1 SV=2	Clcn5	90.705	4.5	3	3	5	0.899	0.897	0.835	1.11	1.158	1.08	0.786	0.00158636	0.00926919	1185	FALSE	FALSE	-0.347399
Q9D0K1	Peroxisomal membrane protein PEX13 OS=Mus musculus OX=10090 GN=Pex13 PE=1 SV=1	Pex13	44.609	21.2	5	5	6	1.068	1.024	1.046	0.956	0.949	0.951	1.099	0.00159306	0.00930049	1186	FALSE	FALSE	0.136191
Q8VCD5	Mediator of RNA polymerase II transcription subunit 17 OS=Mus musculus OX=10090 GN=Med17 PE=1 SV=1	Med17	72.461	17.3	10	10	10	1.042	1.058	1.05	0.955	0.976	0.938	1.098	0.00160132	0.00933851	1187	FALSE	FALSE	0.134878
P70697	Uroporphyrinogen decarboxylase OS=Mus musculus OX=10090 GN=Urod PE=1 SV=2	Urod	40.691	15.3	4	4	4	1.085	1.099	1.096	0.875	0.9	0.95	1.204	0.00160228	0.00933851	1188	FALSE	FALSE	0.267835
Q9CPV1	Spindle and kinetochore-associated protein 1 OS=Mus musculus OX=10090 GN=Ska1 PE=2 SV=2	Ska1	29.445	7.1	2	2	3	1.113	1.062	1.067	0.925	0.959	0.937	1.149	0.00160397	0.00934051	1189	FALSE	FALSE	0.200379
Q8BG81	Polymerase delta-interacting protein 3 OS=Mus musculus OX=10090 GN=Poldip3 PE=1 SV=1	Poldip3	46.132	41	15	15	18	1.016	1.03	1.035	0.977	0.984	0.983	1.047	0.00160599	0.0093444	1190	FALSE	FALSE	0.0662614
Q8BP67	60S ribosomal protein L24 OS=Mus musculus OX=10090 GN=Rpl24 PE=1 SV=2	Rpl24	17.779	35	7	7	12	1.084	1.106	1.05	0.92	0.948	0.904	1.169	0.00160967	0.00935029	1191	FALSE	FALSE	0.225275
Q99M87	DnaJ homolog subfamily A member 3, mitochondrial OS=Mus musculus OX=10090 GN=Dnaja3 PE=1 SV=1	Dnaja3	52.443	34	12	12	19	0.938	0.977	0.956	1.059	1.075	1.05	0.902	0.0016097	0.00935029	1192	FALSE	FALSE	-0.148801
Q63850	Nuclear pore glycoprotein p62 OS=Mus musculus OX=10090 GN=Nup62 PE=1 SV=2	Nup62	53.254	27.4	11	11	22	0.953	0.964	0.969	1.021	1.045	1.051	0.926	0.00161139	0.00935229	1193	FALSE	FALSE	-0.110916
P08113	Endoplasmin OS=Mus musculus OX=10090 GN=Hsp90b1 PE=1 SV=2	Hsp90b1	92.475	47	35	34	137	0.975	0.964	0.976	1.031	1.043	1.019	0.942	0.0016139	0.00935899	1194	FALSE	FALSE	-0.086201
Q8CGC7	Bifunctional glutamate/proline--tRNA ligase OS=Mus musculus OX=10090 GN=Eprs1 PE=1 SV=4	Eprs1	170.08	40.5	51	50	84	1.042	1.064	1.031	0.95	0.952	0.971	1.092	0.001619	0.00937422	1195	FALSE	FALSE	0.126973
P70280	Vesicle-associated membrane protein 7 OS=Mus musculus OX=10090 GN=Vamp7 PE=1 SV=1	Vamp7	24.967	35.5	7	7	11	0.95	0.891	0.918	1.096	1.076	1.06	0.854	0.00161923	0.00937422	1196	FALSE	FALSE	-0.227692
Q8BKS9	Pumilio homolog 3 OS=Mus musculus OX=10090 GN=Pum3 PE=1 SV=2	Pum3	72.799	30.8	18	18	24	0.945	0.974	0.956	1.05	1.033	1.031	0.923	0.00162319	0.00938546	1197	FALSE	FALSE	-0.115597
Q8R001	Microtubule-associated protein RP/EB family member 2 OS=Mus musculus OX=10090 GN=Mapre2 PE=1 SV=1	Mapre2	36.946	5.5	2	1	2	1.058	1.031	1.083	0.949	0.948	0.936	1.12	0.00162389	0.00938546	1198	FALSE	FALSE	0.163499
Q9CQV8	14-3-3 protein beta/alpha OS=Mus musculus OX=10090 GN=Ywhab PE=1 SV=3	Ywhab	28.086	42.7	10	4	44	1.033	1.056	1.036	0.97	0.974	0.951	1.079	0.00163618	0.00944423	1199	FALSE	FALSE	0.109695
Q6NSR8	Probable aminopeptidase NPEPL1 OS=Mus musculus OX=10090 GN=Npepl1 PE=1 SV=1	Npepl1	55.939	6.5	3	3	3	1.197	1.1	1.091	0.847	0.871	0.898	1.295	0.00163712	0.00944423	1200	FALSE	FALSE	0.372952
Q9EPA7	Nicotinamide/nicotinic acid mononucleotide adenylyltransferase 1 OS=Mus musculus OX=10090 GN=Nmnat1 PE=1 SV=2	Nmnat1	32.355	20.7	5	5	5	1.034	1.048	1.058	0.942	0.958	0.974	1.093	0.00164212	0.00944423	1201	FALSE	FALSE	0.128293
Q3TPX4	Exocyst complex component 5 OS=Mus musculus OX=10090 GN=Exoc5 PE=1 SV=2	Exoc5	81.737	10.2	7	7	8	1.003	1.037	1.026	0.95	0.94	0.936	1.085	0.00164234	0.00944423	1202	FALSE	FALSE	0.117695
P31230	Aminoacyl tRNA synthase complex-interacting multifunctional protein 1 OS=Mus musculus OX=10090 GN=Aimp1 PE=1 SV=2	Aimp1	33.997	60	14	14	25	1.081	1.031	1.052	0.949	0.944	0.953	1.112	0.00164333	0.00944423	1203	FALSE	FALSE	0.153157
P35601	Replication factor C subunit 1 OS=Mus musculus OX=10090 GN=Rfc1 PE=1 SV=2	Rfc1	125.98	27.7	23	23	30	1.036	1.07	1.09	0.95	0.953	0.939	1.125	0.00164545	0.00944423	1204	FALSE	FALSE	0.169925
Q3UW53	Protein Niban 1 OS=Mus musculus OX=10090 GN=Niban1 PE=1 SV=2	Niban1	102.65	26	18	18	25	0.896	0.907	0.944	1.067	1.068	1.12	0.844	0.00164586	0.00944423	1205	FALSE	FALSE	-0.244685
Q5DTM8	E3 ubiquitin-protein ligase BRE1A OS=Mus musculus OX=10090 GN=Rnf20 PE=1 SV=2	Rnf20	113.52	15.2	13	10	19	1.093	1.048	1.04	0.934	0.913	0.938	1.142	0.00164612	0.00944423	1206	FALSE	FALSE	0.191563
Q80VY9	ATP-dependent RNA helicase DHX33 OS=Mus musculus OX=10090 GN=Dhx33 PE=1 SV=1	Dhx33	78.346	9.3	6	6	6	0.927	0.957	0.968	1.057	1.05	1.046	0.905	0.00164633	0.00944423	1207	FALSE	FALSE	-0.14401
Q3UDE2	Tubulin--tyrosine ligase-like protein 12 OS=Mus musculus OX=10090 GN=Ttll12 PE=1 SV=1	Ttll12	74.042	19.2	9	9	11	1.06	1.036	1.077	0.954	0.93	0.958	1.116	0.0016496	0.00945514	1208	FALSE	FALSE	0.158337
P62889	60S ribosomal protein L30 OS=Mus musculus OX=10090 GN=Rpl30 PE=1 SV=2	Rpl30	12.784	66.1	7	7	26	1.051	1.06	1.09	0.934	0.965	0.927	1.133	0.00165586	0.00948319	1209	FALSE	FALSE	0.180148
Q8K3Z9	Nuclear envelope pore membrane protein POM 121 OS=Mus musculus OX=10090 GN=Pom121 PE=1 SV=2	Pom121	121.02	21.9	20	20	27	0.984	0.97	0.967	1.018	1.034	1.029	0.948	0.00165786	0.0094868	1210	FALSE	FALSE	-0.077041
P68254	14-3-3 protein theta OS=Mus musculus OX=10090 GN=Ywhaq PE=1 SV=1	Ywhaq	27.778	43.3	13	8	54	1.066	1.102	1.066	0.934	0.948	0.896	1.164	0.00165978	0.00948994	1211	FALSE	FALSE	0.219091
Q63739	Protein tyrosine phosphatase type IVA 1 OS=Mus musculus OX=10090 GN=Ptp4a1 PE=1 SV=1	Ptp4a1	19.815	16.8	3	1	4	0.919	0.817	0.86	1.137	1.114	1.168	0.759	0.00166719	0.00951949	1212	FALSE	TRUE	-0.397828
Q9JLV5	Cullin-3 OS=Mus musculus OX=10090 GN=Cul3 PE=1 SV=1	Cul3	88.947	26.2	19	19	25	1.061	1.046	1.034	0.97	0.939	0.959	1.095	0.00166912	0.00951949	1213	FALSE	FALSE	0.130931
P58252	Elongation factor 2 OS=Mus musculus OX=10090 GN=Eef2 PE=1 SV=2	Eef2	95.313	49.9	40	39	89	1.029	1.066	1.035	0.962	0.952	0.946	1.094	0.00167185	0.00951949	1214	FALSE	FALSE	0.129613
O55222	Integrin-linked protein kinase OS=Mus musculus OX=10090 GN=Ilk PE=1 SV=2	Ilk	51.373	35.2	12	12	18	1.028	1.04	1.019	0.974	0.952	0.962	1.069	0.00167224	0.00951949	1215	FALSE	FALSE	0.0962619
Q921D4	Mediator of RNA polymerase II transcription subunit 6 OS=Mus musculus OX=10090 GN=Med6 PE=1 SV=2	Med6	28.433	14.2	4	4	4	1.103	1.033	1.086	0.899	0.927	0.91	1.178	0.00167304	0.00951949	1216	FALSE	FALSE	0.23634
Q8R060	Protein zwilch homolog OS=Mus musculus OX=10090 GN=Zwilch PE=1 SV=1	Zwilch	66.839	8.1	5	5	6	1.047	1.123	1.117	0.92	0.881	0.905	1.215	0.0016732	0.00951949	1217	FALSE	FALSE	0.280956
P24457	Cytochrome P450 2D11 OS=Mus musculus OX=10090 GN=Cyp2d11 PE=2 SV=2	Cyp2d11	56.987	2.6	1	1	1	1.121	1.11	1.182	0.918	0.838	0.834	1.318	0.00168166	0.00955313	1218	TRUE	FALSE	0.39835
Q6PHN9	Ras-related protein Rab-35 OS=Mus musculus OX=10090 GN=Rab35 PE=1 SV=1	Rab35	23.025	42.8	7	7	13	0.954	0.93	0.954	1.05	1.061	1.025	0.905	0.00168187	0.00955313	1219	FALSE	FALSE	-0.14401
Q9EST4	Proteasome assembly chaperone 2 OS=Mus musculus OX=10090 GN=Psmg2 PE=1 SV=1	Psmg2	29.524	8.3	2	2	2	1.082	1.069	1.083	0.888	0.951	0.931	1.168	0.00168591	0.0095633	1220	FALSE	FALSE	0.22404
Q8BUK6	Protein Hook homolog 3 OS=Mus musculus OX=10090 GN=Hook3 PE=1 SV=2	Hook3	83.217	8.6	5	5	5	1.05	1.094	1.043	0.916	0.934	0.945	1.14	0.0016884	0.0095633	1221	FALSE	FALSE	0.189034
Q9D819	Inorganic pyrophosphatase OS=Mus musculus OX=10090 GN=Ppa1 PE=1 SV=1	Ppa1	32.667	54.7	11	11	14	1.053	1.065	1.048	0.94	0.925	0.97	1.117	0.00168916	0.0095633	1222	FALSE	FALSE	0.159629
Q3U7R1	Extended synaptotagmin-1 OS=Mus musculus OX=10090 GN=Esyt1 PE=1 SV=2	Esyt1	121.55	38.8	36	36	62	0.979	0.99	0.977	1.015	1.024	1.026	0.961	0.00168918	0.0095633	1223	FALSE	FALSE	-0.0573917
O70433	Four and a half LIM domains protein 2 OS=Mus musculus OX=10090 GN=Fhl2 PE=1 SV=1	Fhl2	32.072	64.5	15	15	24	1.019	1.031	1.014	0.983	0.984	0.978	1.04	0.00169431	0.00958447	1224	FALSE	FALSE	0.0565835
Q91VE6	MKI67 FHA domain-interacting nucleolar phosphoprotein OS=Mus musculus OX=10090 GN=Nifk PE=1 SV=1	Nifk	36.265	53.9	13	13	25	0.942	0.967	0.962	1.043	1.056	1.027	0.918	0.00169794	0.00958673	1225	FALSE	FALSE	-0.123434
P28843	Dipeptidyl peptidase 4 OS=Mus musculus OX=10090 GN=Dpp4 PE=1 SV=3	Dpp4	87.436	5.4	4	4	4	0.821	0.86	0.792	1.255	1.09	1.199	0.698	0.00169862	0.00958673	1226	FALSE	TRUE	-0.518701
Q6DVA0	LEM domain-containing protein 2 OS=Mus musculus OX=10090 GN=Lemd2 PE=1 SV=1	Lemd2	57.506	25.2	12	12	15	0.961	0.956	0.926	1.046	1.036	1.06	0.905	0.00169886	0.00958673	1227	FALSE	FALSE	-0.14401
Q9QYI3	DnaJ homolog subfamily C member 7 OS=Mus musculus OX=10090 GN=Dnajc7 PE=1 SV=2	Dnajc7	56.475	31.4	17	17	24	1.018	1.05	1.051	0.94	0.96	0.948	1.095	0.00170325	0.00960069	1228	FALSE	FALSE	0.130931
Q99L04	Dehydrogenase/reductase SDR family member 1 OS=Mus musculus OX=10090 GN=Dhrs1 PE=1 SV=1	Dhrs1	34.005	48.2	13	13	23	1.057	1.054	1.04	0.948	0.964	0.921	1.112	0.00170411	0.00960069	1229	FALSE	FALSE	0.153157
Q9JKX4	Protein AATF OS=Mus musculus OX=10090 GN=Aatf PE=1 SV=1	Aatf	59.481	38.4	15	15	24	0.951	0.924	0.925	1.068	1.024	1.052	0.891	0.00171518	0.00965519	1230	FALSE	FALSE	-0.166503
Q9QZE7	Translin-associated protein X OS=Mus musculus OX=10090 GN=Tsnax PE=1 SV=1	Tsnax	32.926	20	5	5	6	1.093	1.055	1.055	0.92	0.918	0.958	1.146	0.00171889	0.00966824	1231	FALSE	FALSE	0.196607
Q8BMB3	Eukaryotic translation initiation factor 4E type 2 OS=Mus musculus OX=10090 GN=Eif4e2 PE=1 SV=1	Eif4e2	28.263	31.4	6	6	7	1.124	1.052	1.142	0.902	0.92	0.914	1.213	0.00173196	0.00973386	1232	FALSE	FALSE	0.27858
P83940	Elongin-C OS=Mus musculus OX=10090 GN=Eloc PE=1 SV=1	Eloc	12.473	65.2	6	6	14	1.029	1.056	1.052	0.953	0.935	0.967	1.099	0.00173791	0.00975564	1233	FALSE	FALSE	0.136191
Q9D0R8	Protein LSM12 homolog OS=Mus musculus OX=10090 GN=Lsm12 PE=1 SV=1	Lsm12	21.701	37.4	5	5	6	1.07	1.076	1.138	0.936	0.889	0.902	1.204	0.00173866	0.00975564	1234	FALSE	FALSE	0.267835
Q6ZQ58	La-related protein 1 OS=Mus musculus OX=10090 GN=Larp1 PE=1 SV=3	Larp1	121.12	36.3	30	30	40	1.032	1.019	1.048	0.974	0.965	0.969	1.066	0.00174581	0.00978786	1235	FALSE	FALSE	0.0922074
O09126	Semaphorin-4D OS=Mus musculus OX=10090 GN=Sema4d PE=1 SV=2	Sema4d	95.639	17	11	11	12	0.932	0.95	0.958	1.076	1.058	1.032	0.897	0.00174823	0.00979351	1236	FALSE	FALSE	-0.15682
A2APV2	Formin-like protein 2 OS=Mus musculus OX=10090 GN=Fmnl2 PE=1 SV=2	Fmnl2	123.1	10.7	13	10	16	0.965	0.919	0.922	1.068	1.048	1.06	0.884	0.00175008	0.00979594	1237	FALSE	FALSE	-0.177882
Q8BJW5	Nucleolar protein 11 OS=Mus musculus OX=10090 GN=Nol11 PE=2 SV=1	Nol11	80.817	22.4	13	13	17	0.96	0.975	0.968	1.06	1.037	1.029	0.929	0.0017523	0.00980043	1238	FALSE	FALSE	-0.106249
Q9CPX6	Ubiquitin-like-conjugating enzyme ATG3 OS=Mus musculus OX=10090 GN=Atg3 PE=1 SV=1	Atg3	35.796	20.7	4	4	6	1.023	1.011	1.021	0.988	0.983	0.99	1.032	0.00177087	0.00989313	1239	FALSE	FALSE	0.045443
P62267	40S ribosomal protein S23 OS=Mus musculus OX=10090 GN=Rps23 PE=1 SV=3	Rps23	15.807	21.7	4	4	6	1.064	1.118	1.051	0.907	0.924	0.936	1.168	0.00177365	0.00989313	1240	FALSE	FALSE	0.22404
Q8BHL4	Retinoic acid-induced protein 3 OS=Mus musculus OX=10090 GN=Gprc5a PE=1 SV=1	Gprc5a	40.1	14.9	5	5	16	0.925	0.968	0.96	1.059	1.076	1.056	0.894	0.00177402	0.00989313	1241	FALSE	FALSE	-0.161653
Q9D142	Uridine diphosphate glucose pyrophosphatase NUDT14 OS=Mus musculus OX=10090 GN=Nudt14 PE=1 SV=1	Nudt14	24.443	7.2	2	2	2	1.042	1.063	1.082	0.934	0.922	0.962	1.131	0.00177459	0.00989313	1242	FALSE	FALSE	0.177599
A2AJI0	MAP7 domain-containing protein 1 OS=Mus musculus OX=10090 GN=Map7d1 PE=1 SV=1	Map7d1	93.275	9.1	6	6	7	1.103	1.035	1.093	0.924	0.934	0.921	1.163	0.00177866	0.00990783	1243	FALSE	FALSE	0.217851
Q8BJ48	N-acetylglucosamine-1-phosphodiester alpha-N-acetylglucosaminidase OS=Mus musculus OX=10090 GN=Nagpa PE=1 SV=2	Nagpa	56.043	12	4	4	6	0.945	0.945	0.961	1.09	1.041	1.053	0.895	0.00178189	0.00991785	1244	FALSE	FALSE	-0.16004
P17012	Zinc finger X-chromosomal protein OS=Mus musculus OX=10090 GN=Zfx PE=1 SV=2	Zfx	90.025	17.3	12	12	14	0.943	0.94	0.976	1.072	1.044	1.067	0.898	0.00178688	0.00992588	1245	FALSE	FALSE	-0.155213
P35564	Calnexin OS=Mus musculus OX=10090 GN=Canx PE=1 SV=1	Canx	67.277	41.6	27	27	94	0.96	0.961	0.95	1.046	1.046	1.015	0.924	0.00178966	0.00992588	1246	FALSE	FALSE	-0.114035
P62911	60S ribosomal protein L32 OS=Mus musculus OX=10090 GN=Rpl32 PE=1 SV=2	Rpl32	15.86	38.5	5	5	13	1.078	1.075	1.048	0.926	0.946	0.89	1.159	0.00179215	0.00992588	1247	FALSE	FALSE	0.212881
Q3UA16	Kinetochore protein Spc25 OS=Mus musculus OX=10090 GN=Spc25 PE=2 SV=1	Spc25	26.457	10.6	2	2	2	1.082	1.066	1.086	0.887	0.938	0.946	1.167	0.00179589	0.00992588	1248	FALSE	FALSE	0.222805
P70349	Histidine triad nucleotide-binding protein 1 OS=Mus musculus OX=10090 GN=Hint1 PE=1 SV=3	Hint1	13.777	77.8	6	6	10	1.098	1.065	1.041	0.955	0.939	0.933	1.133	0.00179627	0.00992588	1249	FALSE	FALSE	0.180148
P62918	60S ribosomal protein L8 OS=Mus musculus OX=10090 GN=Rpl8 PE=1 SV=2	Rpl8	28.024	40.1	7	7	15	1.02	1.033	1.059	0.959	0.952	0.951	1.087	0.00179662	0.00992588	1250	FALSE	FALSE	0.120352
Q8BVC4	Coiled-coil domain-containing protein 68 OS=Mus musculus OX=10090 GN=Ccdc68 PE=2 SV=1	Ccdc68	37.992	2.7	1	1	1	0.937	0.959	0.932	1.037	1.086	1.059	0.889	0.00179683	0.00992588	1251	FALSE	FALSE	-0.169745
Q921N6	Probable ATP-dependent RNA helicase DDX27 OS=Mus musculus OX=10090 GN=Ddx27 PE=1 SV=3	Ddx27	85.938	31.8	22	22	36	0.989	0.974	0.966	1.029	1.033	1.026	0.949	0.00179708	0.00992588	1252	FALSE	FALSE	-0.07552
P42227	Signal transducer and activator of transcription 3 OS=Mus musculus OX=10090 GN=Stat3 PE=1 SV=2	Stat3	88.053	19.1	12	12	16	1.057	1.077	1.045	0.929	0.904	0.954	1.141	0.00179759	0.00992588	1253	FALSE	FALSE	0.190299
Q8BPM0	Disheveled-associated activator of morphogenesis 1 OS=Mus musculus OX=10090 GN=Daam1 PE=1 SV=4	Daam1	123.37	15	17	17	18	0.972	0.929	0.944	1.049	1.081	1.068	0.89	0.00179767	0.00992588	1254	FALSE	FALSE	-0.168123
Q9D1M7	Peptidyl-prolyl cis-trans isomerase FKBP11 OS=Mus musculus OX=10090 GN=Fkbp11 PE=1 SV=1	Fkbp11	22.137	28.4	3	3	5	1.08	1.051	1.039	0.946	0.956	0.969	1.104	0.00179947	0.00992791	1255	FALSE	FALSE	0.14274
Q61462	Cytochrome b-245 light chain OS=Mus musculus OX=10090 GN=Cyba PE=1 SV=3	Cyba	20.748	27.6	3	3	4	1.11	1.102	1.058	0.952	0.909	0.899	1.185	0.00181236	0.00999108	1256	FALSE	FALSE	0.244887
Q8BT60	Copine-3 OS=Mus musculus OX=10090 GN=Cpne3 PE=1 SV=2	Cpne3	59.584	22.1	11	9	16	1.051	1.032	1.034	0.978	0.964	0.95	1.078	0.00181745	0.0100111	1257	FALSE	FALSE	0.108357
Q80Z96	Vang-like protein 1 OS=Mus musculus OX=10090 GN=Vangl1 PE=1 SV=2	Vangl1	60.063	16	6	6	9	0.847	0.925	0.87	1.068	1.108	1.126	0.8	0.00182704	0.010056	1258	FALSE	FALSE	-0.321928
Q8BT07	Centrosomal protein of 55 kDa OS=Mus musculus OX=10090 GN=Cep55 PE=1 SV=2	Cep55	53.93	41.8	20	20	22	1.022	1.058	1.063	0.957	0.95	0.957	1.097	0.00183142	0.0100721	1259	FALSE	FALSE	0.133564
Q9DBC3	Cap-specific mRNA (nucleoside-2'-O-)-methyltransferase 1 OS=Mus musculus OX=10090 GN=Cmtr1 PE=1 SV=1	Cmtr1	95.675	12.9	10	10	11	1.043	1.064	1.077	0.965	0.922	0.941	1.126	0.00183287	0.0100721	1260	FALSE	FALSE	0.171207
Q8CH02	SURP and G-patch domain-containing protein 1 OS=Mus musculus OX=10090 GN=Sugp1 PE=1 SV=1	Sugp1	72.648	21.9	9	9	11	1.016	1.019	1.028	0.968	0.981	0.961	1.053	0.00183707	0.0100872	1261	FALSE	FALSE	0.0745054
P02463	Collagen alpha-1(IV) chain OS=Mus musculus OX=10090 GN=Col4a1 PE=1 SV=4	Col4a1	160.68	2.3	3	3	8	0.892	0.936	0.859	1.105	1.107	1.069	0.819	0.00184376	0.0101132	1262	FALSE	FALSE	-0.288065
Q8BMK4	Cytoskeleton-associated protein 4 OS=Mus musculus OX=10090 GN=Ckap4 PE=1 SV=2	Ckap4	63.691	46.3	22	22	37	1.036	1.071	1.061	0.969	0.945	0.935	1.112	0.00184714	0.0101132	1263	FALSE	FALSE	0.153157
Q8C5L3	CCR4-NOT transcription complex subunit 2 OS=Mus musculus OX=10090 GN=Cnot2 PE=1 SV=2	Cnot2	59.71	14.3	6	6	8	1.035	1.072	1.085	0.929	0.927	0.956	1.135	0.00184714	0.0101132	1264	FALSE	FALSE	0.182692
Q7TMF2	3'-5' exoribonuclease 1 OS=Mus musculus OX=10090 GN=Eri1 PE=1 SV=2	Eri1	39.493	18.6	5	5	6	1.053	1.138	1.103	0.927	0.899	0.883	1.216	0.00184766	0.0101132	1265	FALSE	FALSE	0.282143
Q91XV3	Brain acid soluble protein 1 OS=Mus musculus OX=10090 GN=Basp1 PE=1 SV=3	Basp1	22.086	58.8	12	12	27	0.962	0.97	0.938	1.035	1.033	1.05	0.92	0.00184975	0.0101166	1266	FALSE	FALSE	-0.120294
Q9QXX4	Calcium-binding mitochondrial carrier protein Aralar2 OS=Mus musculus OX=10090 GN=Slc25a13 PE=1 SV=1	Slc25a13	74.466	43.2	22	19	41	0.965	0.977	0.983	1.018	1.027	1.017	0.955	0.00186053	0.0101676	1267	FALSE	FALSE	-0.0664274
O88696	ATP-dependent Clp protease proteolytic subunit, mitochondrial OS=Mus musculus OX=10090 GN=Clpp PE=1 SV=1	Clpp	29.8	33.1	7	7	27	0.981	0.985	0.976	1.028	1.018	1.012	0.962	0.00186343	0.0101754	1268	FALSE	FALSE	-0.0558912
Q9WV34	MAGUK p55 subfamily member 2 OS=Mus musculus OX=10090 GN=Mpp2 PE=1 SV=1	Mpp2	61.554	18.5	8	8	8	1.018	1.03	1.026	0.968	0.986	0.969	1.052	0.00186816	0.0101932	1269	FALSE	FALSE	0.0731347
O55047	Serine/threonine-protein kinase tousled-like 2 OS=Mus musculus OX=10090 GN=Tlk2 PE=1 SV=2	Tlk2	82.26	6.8	5	4	6	1.038	1.054	1.06	0.944	0.973	0.934	1.106	0.00187063	0.0101986	1270	FALSE	FALSE	0.145351
Q3UHX0	Nucleolar protein 8 OS=Mus musculus OX=10090 GN=Nol8 PE=1 SV=2	Nol8	128.63	26.2	24	24	31	0.968	0.939	0.945	1.051	1.037	1.076	0.901	0.00187345	0.0102036	1271	FALSE	FALSE	-0.150401
P15379	CD44 antigen OS=Mus musculus OX=10090 GN=Cd44 PE=1 SV=3	Cd44	85.616	9.1	5	5	16	0.955	0.906	0.942	1.066	1.05	1.083	0.876	0.00187449	0.0102036	1272	FALSE	FALSE	-0.190997
O88569	Heterogeneous nuclear ribonucleoproteins A2/B1 OS=Mus musculus OX=10090 GN=Hnrnpa2b1 PE=1 SV=2	Hnrnpa2b1	37.402	70.5	22	21	165	0.968	0.984	0.974	1.019	1.015	1.029	0.955	0.00188402	0.0102474	1273	FALSE	FALSE	-0.0664274
Q6P069	Sorcin OS=Mus musculus OX=10090 GN=Sri PE=1 SV=1	Sri	21.627	26.3	5	5	6	1.023	1.057	1.04	0.955	0.951	0.927	1.101	0.00188915	0.0102673	1274	FALSE	FALSE	0.138814
Q9WVQ5	Methylthioribulose-1-phosphate dehydratase OS=Mus musculus OX=10090 GN=Apip PE=1 SV=1	Apip	26.949	17.4	3	3	4	1.034	1.072	1.06	0.956	0.934	0.964	1.109	0.0018948	0.0102899	1275	FALSE	FALSE	0.149259
P14869	60S acidic ribosomal protein P0 OS=Mus musculus OX=10090 GN=Rplp0 PE=1 SV=3	Rplp0	34.216	42.3	10	10	35	1.078	1.065	1.06	0.954	0.931	0.894	1.153	0.00190862	0.0103554	1276	FALSE	FALSE	0.205393
Q99K85	Phosphoserine aminotransferase OS=Mus musculus OX=10090 GN=Psat1 PE=1 SV=1	Psat1	40.472	33.2	11	11	15	1.048	1.042	1.02	0.977	0.967	0.963	1.07	0.00190986	0.0103554	1277	FALSE	FALSE	0.0976108
Q6PGF3	Mediator of RNA polymerase II transcription subunit 16 OS=Mus musculus OX=10090 GN=Med16 PE=2 SV=2	Med16	91.785	9.7	7	7	8	1.033	1.068	1.059	0.926	0.906	0.952	1.135	0.00191561	0.0103785	1278	FALSE	FALSE	0.182692
P51791	H(+)/Cl(-) exchange transporter 3 OS=Mus musculus OX=10090 GN=Clcn3 PE=1 SV=3	Clcn3	90.811	7	5	5	5	0.935	0.976	0.95	1.05	1.085	1.075	0.891	0.00191912	0.0103893	1279	FALSE	FALSE	-0.166503
P53395	Lipoamide acyltransferase component of branched-chain alpha-keto acid dehydrogenase complex, mitochondrial OS=Mus musculus OX=10090 GN=Dbt PE=1 SV=2	Dbt	53.246	34.9	15	15	21	0.948	0.939	0.9	1.087	1.078	1.047	0.868	0.00192471	0.0104097	1280	FALSE	FALSE	-0.204233
Q9QXB9	Developmentally-regulated GTP-binding protein 2 OS=Mus musculus OX=10090 GN=Drg2 PE=1 SV=1	Drg2	40.718	25.3	9	9	9	1.043	1.037	1.078	0.943	0.958	0.962	1.103	0.00192634	0.0104097	1281	FALSE	FALSE	0.141433
Q9ERK4	Exportin-2 OS=Mus musculus OX=10090 GN=Cse1l PE=1 SV=1	Cse1l	110.45	32.6	28	28	57	1.034	1.019	1.015	0.98	0.978	0.983	1.043	0.00192913	0.0104097	1282	FALSE	FALSE	0.0607392
P35979	60S ribosomal protein L12 OS=Mus musculus OX=10090 GN=Rpl12 PE=1 SV=2	Rpl12	17.804	67.9	9	9	31	1.049	1.03	1.058	0.95	0.969	0.975	1.084	0.00193014	0.0104097	1283	FALSE	FALSE	0.116365
Q61753	D-3-phosphoglycerate dehydrogenase OS=Mus musculus OX=10090 GN=Phgdh PE=1 SV=3	Phgdh	56.585	32.1	14	14	31	1.043	1.02	1.037	0.964	0.959	0.979	1.068	0.0019304	0.0104097	1284	FALSE	FALSE	0.0949116
P04918	Serum amyloid A-3 protein OS=Mus musculus OX=10090 GN=Saa3 PE=1 SV=1	Saa3	13.773	16.4	2	2	2	0.865	0.932	0.881	1.125	1.067	1.14	0.804	0.00193483	0.0104225	1285	FALSE	FALSE	-0.314733
C0HKD9	Microfibrillar-associated protein 1B OS=Mus musculus OX=10090 GN=Mfap1b PE=1 SV=1	Mfap1b	51.954	17.1	6	6	10	1.021	1.046	1.023	0.97	0.963	0.952	1.071	0.00193578	0.0104225	1286	FALSE	FALSE	0.0989585
Q60865	Caprin-1 OS=Mus musculus OX=10090 GN=Caprin1 PE=1 SV=2	Caprin1	78.168	22.2	12	12	39	1.038	1.059	1.052	0.932	0.972	0.94	1.107	0.00194298	0.0104531	1287	FALSE	FALSE	0.146655
Q3UBZ5	MIF4G domain-containing protein OS=Mus musculus OX=10090 GN=Mif4gd PE=1 SV=1	Mif4gd	25.493	4.1	1	1	1	1.111	1.088	1.049	0.936	0.891	0.929	1.179	0.00194559	0.0104576	1288	FALSE	FALSE	0.237564
Q9DCT2	NADH dehydrogenase [ubiquinone] iron-sulfur protein 3, mitochondrial OS=Mus musculus OX=10090 GN=Ndufs3 PE=1 SV=2	Ndufs3	30.149	30.4	8	8	13	0.936	0.944	0.974	1.047	1.036	1.04	0.914	0.00194684	0.0104576	1289	FALSE	FALSE	-0.129734
Q9CWP6	Motile sperm domain-containing protein 2 OS=Mus musculus OX=10090 GN=Mospd2 PE=1 SV=2	Mospd2	59.854	35.3	14	14	20	0.934	0.944	0.962	1.047	1.094	1.053	0.889	0.0019572	0.0105051	1290	FALSE	FALSE	-0.169745
Q9D0F3	Protein ERGIC-53 OS=Mus musculus OX=10090 GN=Lman1 PE=1 SV=1	Lman1	57.788	43.5	19	19	41	0.978	0.964	0.977	1.022	1.03	1.046	0.942	0.0019622	0.010523	1291	FALSE	FALSE	-0.086201
Q8VCG9	Regulatory factor X-associated protein OS=Mus musculus OX=10090 GN=Rfxap PE=2 SV=2	Rfxap	24.787	10.8	3	3	4	1.158	1.096	1.059	0.92	0.9	0.89	1.223	0.00196356	0.010523	1292	FALSE	FALSE	0.290424
Q9CQJ2	PIH1 domain-containing protein 1 OS=Mus musculus OX=10090 GN=Pih1d1 PE=1 SV=1	Pih1d1	32.208	32.8	7	7	8	1.039	1.087	1.091	0.904	0.916	0.947	1.163	0.00197248	0.0105626	1293	FALSE	FALSE	0.217851
P97480	Eyes absent homolog 3 OS=Mus musculus OX=10090 GN=Eya3 PE=1 SV=2	Eya3	55.973	2.7	1	1	1	1.069	1.219	1.18	0.82	0.874	0.834	1.372	0.0019894	0.0106377	1294	TRUE	FALSE	0.45628
Q8VDQ9	Protein KRI1 homolog OS=Mus musculus OX=10090 GN=Kri1 PE=1 SV=3	Kri1	82.056	20.5	13	13	21	0.966	0.955	0.948	1.011	1.039	1.024	0.933	0.00198958	0.0106377	1295	FALSE	FALSE	-0.100051
D3YZP9	Coiled-coil domain-containing protein 6 OS=Mus musculus OX=10090 GN=Ccdc6 PE=1 SV=1	Ccdc6	52.938	19	7	7	7	1.125	1.082	1.06	0.917	0.863	0.917	1.211	0.00199314	0.0106485	1296	FALSE	FALSE	0.276199
Q8K3X4	Probable E3 ubiquitin-protein ligase IRF2BPL OS=Mus musculus OX=10090 GN=Irf2bpl PE=1 SV=1	Irf2bpl	80.564	22.1	12	10	15	1.112	1.084	1.091	0.924	0.927	0.856	1.214	0.00199743	0.0106618	1297	FALSE	FALSE	0.279768
P15116	Cadherin-2 OS=Mus musculus OX=10090 GN=Cdh2 PE=1 SV=2	Cdh2	99.795	25.1	14	14	23	0.954	0.978	0.956	1.055	1.036	1.072	0.913	0.00200002	0.0106618	1298	FALSE	FALSE	-0.131313
P48441	Alpha-L-iduronidase OS=Mus musculus OX=10090 GN=Idua PE=1 SV=2	Idua	71.253	11.8	8	8	11	1.096	1.05	1.104	0.935	0.888	0.933	1.179	0.00200024	0.0106618	1299	FALSE	FALSE	0.237564
Q65Z40	Wings apart-like protein homolog OS=Mus musculus OX=10090 GN=Wapl PE=1 SV=2	Wapl	134.07	29	25	25	30	1.021	1.049	1.028	0.975	0.962	0.967	1.067	0.00200486	0.0106782	1300	FALSE	FALSE	0.0935602
Q3TW96	UDP-N-acetylhexosamine pyrophosphorylase-like protein 1 OS=Mus musculus OX=10090 GN=Uap1l1 PE=1 SV=1	Uap1l1	56.613	32.9	13	13	21	1.053	1.05	1.042	0.953	0.964	0.988	1.083	0.00200707	0.0106818	1301	FALSE	FALSE	0.115033
P60843	Eukaryotic initiation factor 4A-I OS=Mus musculus OX=10090 GN=Eif4a1 PE=1 SV=1	Eif4a1	46.153	53.2	21	10	67	1.03	1.055	1.066	0.946	0.966	0.968	1.094	0.00200989	0.0106886	1302	FALSE	FALSE	0.129613
Q60817	Nascent polypeptide-associated complex subunit alpha OS=Mus musculus OX=10090 GN=Naca PE=1 SV=1	Naca	23.384	19.5	3	3	6	1.092	1.073	1.093	0.878	0.925	0.949	1.184	0.00201843	0.0107257	1303	FALSE	FALSE	0.243669
Q9CXL3	Uncharacterized protein C7orf50 homolog OS=Mus musculus OX=10090 PE=1 SV=3	--	22.168	36.9	6	6	7	1.091	1.096	1.054	0.918	0.867	0.93	1.194	0.00202916	0.0107704	1304	FALSE	FALSE	0.255803
Q8JZZ7	Adhesion G protein-coupled receptor L2 OS=Mus musculus OX=10090 GN=Adgrl2 PE=1 SV=3	Adgrl2	166.58	14.5	15	15	19	0.956	0.958	0.93	1.045	1.096	1.066	0.887	0.00203125	0.0107704	1305	FALSE	FALSE	-0.172994
Q9JHS3	Ragulator complex protein LAMTOR2 OS=Mus musculus OX=10090 GN=Lamtor2 PE=1 SV=1	Lamtor2	13.48	51.2	5	5	13	0.929	0.947	0.943	1.059	1.025	1.079	0.891	0.00203151	0.0107704	1306	FALSE	FALSE	-0.166503
P62748	Hippocalcin-like protein 1 OS=Mus musculus OX=10090 GN=Hpcal1 PE=1 SV=2	Hpcal1	22.338	54.9	12	12	17	1.027	1.039	1.048	0.947	0.977	0.955	1.082	0.00204297	0.0108229	1307	FALSE	FALSE	0.1137
Q8JZL7	Ras-GEF domain-containing family member 1B OS=Mus musculus OX=10090 GN=Rasgef1b PE=1 SV=1	Rasgef1b	55.273	2.1	1	1	4	0.948	0.978	0.954	1.076	1.05	1.043	0.909	0.00204981	0.0108508	1308	FALSE	FALSE	-0.137648
Q9JM62	Receptor expression-enhancing protein 6 OS=Mus musculus OX=10090 GN=Reep6 PE=1 SV=1	Reep6	22.204	18.9	3	3	5	1.055	1.037	1.094	0.914	0.946	0.93	1.142	0.00206458	0.0109106	1309	FALSE	FALSE	0.191563
Q9CPY7	Cytosol aminopeptidase OS=Mus musculus OX=10090 GN=Lap3 PE=1 SV=3	Lap3	56.141	50.3	20	20	46	0.988	0.978	0.989	1.016	1.01	1.016	0.971	0.00206496	0.0109106	1310	FALSE	FALSE	-0.0424568
Q3U2U7	Methyltransferase-like protein 17, mitochondrial OS=Mus musculus OX=10090 GN=Mettl17 PE=1 SV=2	Mettl17	52.06	15	6	6	7	0.97	0.956	0.992	1.063	1.072	1.05	0.916	0.00206583	0.0109106	1311	FALSE	FALSE	-0.12658
Q9CXE2	B-cell CLL/lymphoma 7 protein family member A OS=Mus musculus OX=10090 GN=Bcl7a PE=2 SV=1	Bcl7a	22.781	20.5	4	1	5	0.934	0.915	0.87	1.108	1.123	1.062	0.826	0.00207288	0.0109327	1312	FALSE	FALSE	-0.275786
Q80TP3	E3 ubiquitin-protein ligase UBR5 OS=Mus musculus OX=10090 GN=Ubr5 PE=1 SV=2	Ubr5	308.35	4.8	12	12	12	1.042	1.04	1.069	0.914	0.922	0.958	1.128	0.00207406	0.0109327	1313	FALSE	FALSE	0.173767
O35381	Acidic leucine-rich nuclear phosphoprotein 32 family member A OS=Mus musculus OX=10090 GN=Anp32a PE=1 SV=1	Anp32a	28.537	20.6	7	4	12	1.174	1.12	1.121	0.836	0.856	0.934	1.3	0.00207673	0.0109327	1314	FALSE	FALSE	0.378512
P68373	Tubulin alpha-1C chain OS=Mus musculus OX=10090 GN=Tuba1c PE=1 SV=1	Tuba1c	49.909	50.3	18	1	80	1.117	1.092	1.124	0.86	0.948	0.895	1.233	0.00207746	0.0109327	1315	FALSE	FALSE	0.302173
Q8BMS1	Trifunctional enzyme subunit alpha, mitochondrial OS=Mus musculus OX=10090 GN=Hadha PE=1 SV=1	Hadha	82.669	47.2	29	29	75	0.954	0.984	0.955	1.036	1.036	1.037	0.931	0.00207804	0.0109327	1316	FALSE	FALSE	-0.103147
Q6ZWN5	40S ribosomal protein S9 OS=Mus musculus OX=10090 GN=Rps9 PE=1 SV=3	Rps9	22.591	27.3	7	7	10	1.108	1.04	1.07	0.904	0.938	0.925	1.163	0.00208133	0.0109327	1317	FALSE	FALSE	0.217851
Q62446	Peptidyl-prolyl cis-trans isomerase FKBP3 OS=Mus musculus OX=10090 GN=Fkbp3 PE=1 SV=2	Fkbp3	25.147	40.2	7	6	9	1.09	1.143	1.048	0.905	0.9	0.921	1.204	0.00208248	0.0109327	1318	FALSE	FALSE	0.267835
Q3TLD5	Unconventional prefoldin RPB5 interactor OS=Mus musculus OX=10090 GN=Uri1 PE=1 SV=2	Uri1	59.083	16.9	5	5	7	1.052	1.058	1.058	0.934	0.905	0.961	1.131	0.00208264	0.0109327	1319	FALSE	FALSE	0.177599
Q9Z2Z6	Mitochondrial carnitine/acylcarnitine carrier protein OS=Mus musculus OX=10090 GN=Slc25a20 PE=1 SV=1	Slc25a20	33.026	32.6	9	9	13	1.03	1.055	1.038	0.95	0.939	0.972	1.092	0.0020883	0.0109541	1320	FALSE	FALSE	0.126973
Q9QXX8	Nuclear fragile X mental retardation-interacting protein 1 OS=Mus musculus OX=10090 GN=Nufip1 PE=1 SV=1	Nufip1	54.712	8.3	4	4	4	1.061	1.037	1.099	0.928	0.92	0.947	1.144	0.00209582	0.0109852	1321	FALSE	FALSE	0.194087
P58044	Isopentenyl-diphosphate Delta-isomerase 1 OS=Mus musculus OX=10090 GN=Idi1 PE=1 SV=1	Idi1	26.289	27.8	8	8	14	0.954	0.939	0.944	1.082	1.067	1.028	0.893	0.00210864	0.0110441	1322	FALSE	FALSE	-0.163268
Q91W53	Golgin subfamily A member 7 OS=Mus musculus OX=10090 GN=Golga7 PE=1 SV=1	Golga7	15.792	24.1	3	3	5	0.91	0.876	0.905	1.128	1.042	1.069	0.831	0.00212908	0.01114	1323	FALSE	FALSE	-0.26708
Q9D7B7	Probable glutathione peroxidase 8 OS=Mus musculus OX=10090 GN=Gpx8 PE=1 SV=1	Gpx8	24.148	8.6	2	2	2	1.137	1.078	1.086	0.893	0.94	0.869	1.222	0.00213019	0.01114	1324	FALSE	FALSE	0.289244
Q9WTK2	Chromodomain Y-like protein OS=Mus musculus OX=10090 GN=Cdyl PE=1 SV=1	Cdyl	65.21	15.3	7	7	9	1.068	1.027	1.043	0.959	0.968	0.962	1.086	0.00213444	0.0111538	1325	FALSE	FALSE	0.119024
Q9Z0H8	CAP-Gly domain-containing linker protein 2 OS=Mus musculus OX=10090 GN=Clip2 PE=1 SV=2	Clip2	115.91	3.5	3	2	3	1.106	1.173	1.213	0.835	0.891	0.779	1.394	0.00213837	0.0111659	1326	TRUE	FALSE	0.479231
Q80WC7	Arf-GAP domain and FG repeat-containing protein 2 OS=Mus musculus OX=10090 GN=Agfg2 PE=1 SV=1	Agfg2	48.967	7.3	3	3	5	1.07	1.106	1.07	0.96	0.905	0.905	1.172	0.00214058	0.0111691	1327	FALSE	FALSE	0.228973
P49442	Inositol polyphosphate 1-phosphatase OS=Mus musculus OX=10090 GN=Inpp1 PE=1 SV=2	Inpp1	43.346	8.3	2	2	2	1.052	1.067	1.054	0.956	0.915	0.961	1.12	0.00214234	0.0111698	1328	FALSE	FALSE	0.163499
Q6ZQ93	Ubiquitin carboxyl-terminal hydrolase 34 OS=Mus musculus OX=10090 GN=Usp34 PE=1 SV=3	Usp34	408.21	2.5	9	9	9	1.077	1.049	1.05	0.976	0.938	0.957	1.106	0.00214462	0.0111733	1329	FALSE	FALSE	0.145351
Q6NWW9	Fibronectin type III domain-containing protein 3B OS=Mus musculus OX=10090 GN=Fndc3b PE=1 SV=1	Fndc3b	132.76	25.8	19	19	25	0.964	0.982	0.973	1.027	1.028	1.049	0.94	0.00215145	0.0112005	1330	FALSE	FALSE	-0.0892673
P00493	Hypoxanthine-guanine phosphoribosyltransferase OS=Mus musculus OX=10090 GN=Hprt1 PE=1 SV=3	Hprt1	24.57	48.2	7	7	11	1.086	1.059	1.063	0.961	0.902	0.923	1.151	0.00215945	0.0112337	1331	FALSE	FALSE	0.202888
A2AJN7	Sodium bicarbonate transporter-like protein 11 OS=Mus musculus OX=10090 GN=Slc4a11 PE=2 SV=1	Slc4a11	96.75	24.2	14	14	25	0.965	0.942	0.974	1.037	1.032	1.051	0.923	0.0021621	0.011239	1332	FALSE	FALSE	-0.115597
Q8BXV2	BRI3-binding protein OS=Mus musculus OX=10090 GN=Bri3bp PE=1 SV=1	Bri3bp	28.263	16.6	3	3	11	1.022	1.04	1.019	0.959	0.976	0.972	1.06	0.00217768	0.0113115	1333	FALSE	FALSE	0.0840643
P98203	Armadillo repeat protein deleted in velo-cardio-facial syndrome homolog OS=Mus musculus OX=10090 GN=Arvcf PE=1 SV=2	Arvcf	105.06	28	23	23	32	0.952	0.936	0.957	1.039	1.035	1.078	0.903	0.00217996	0.0113149	1334	FALSE	FALSE	-0.147202
Q8JZM7	Parafibromin OS=Mus musculus OX=10090 GN=Cdc73 PE=1 SV=1	Cdc73	60.576	33.1	17	17	22	1.046	1.045	1.023	0.973	0.966	0.984	1.065	0.00218275	0.0113209	1335	FALSE	FALSE	0.0908534
Q8CGU1	Calcium-binding and coiled-coil domain-containing protein 1 OS=Mus musculus OX=10090 GN=Calcoco1 PE=1 SV=2	Calcoco1	77.279	9.6	5	5	5	0.956	0.921	0.961	1.055	1.093	1.059	0.885	0.0021902	0.011351	1336	FALSE	FALSE	-0.176251
Q91VR5	ATP-dependent RNA helicase DDX1 OS=Mus musculus OX=10090 GN=Ddx1 PE=1 SV=1	Ddx1	82.499	45.7	27	27	51	1.049	1.061	1.036	0.976	0.939	0.949	1.098	0.00219279	0.0113559	1337	FALSE	FALSE	0.134878
Q9EQH3	Vacuolar protein sorting-associated protein 35 OS=Mus musculus OX=10090 GN=Vps35 PE=1 SV=1	Vps35	91.712	26.5	20	20	37	0.983	0.983	0.984	1.007	1.023	1.016	0.968	0.0021991	0.0113801	1338	FALSE	FALSE	-0.046921
Q9R059	Four and a half LIM domains protein 3 OS=Mus musculus OX=10090 GN=Fhl3 PE=1 SV=2	Fhl3	31.794	42.6	11	11	11	1.044	1.06	1.056	0.981	0.943	0.943	1.102	0.0022022	0.0113876	1339	FALSE	FALSE	0.140124
P48722	Heat shock 70 kDa protein 4L OS=Mus musculus OX=10090 GN=Hspa4l PE=1 SV=2	Hspa4l	94.381	27.4	18	16	23	1.082	1.029	1.073	0.941	0.939	0.956	1.123	0.00220759	0.011407	1340	FALSE	FALSE	0.167358
O35071	Kinesin-like protein KIF1C OS=Mus musculus OX=10090 GN=Kif1c PE=1 SV=2	Kif1c	122.43	10.1	10	7	13	1.073	1.024	1.052	0.927	0.947	0.95	1.115	0.00221158	0.0114191	1341	FALSE	FALSE	0.157044
Q922D8	C-1-tetrahydrofolate synthase, cytoplasmic OS=Mus musculus OX=10090 GN=Mthfd1 PE=1 SV=4	Mthfd1	101.2	28.8	23	23	35	1.018	1.043	1.028	0.968	0.956	0.975	1.066	0.00221779	0.0114426	1342	FALSE	FALSE	0.0922074
Q7TMY7	Importin-8 OS=Mus musculus OX=10090 GN=Ipo8 PE=1 SV=3	Ipo8	117.08	3.2	3	3	3	1.135	1.042	1.099	0.923	0.9	0.908	1.2	0.0022197	0.011444	1343	FALSE	FALSE	0.263034
Q9WU40	Inner nuclear membrane protein Man1 OS=Mus musculus OX=10090 GN=Lemd3 PE=1 SV=2	Lemd3	100.31	31.5	21	21	31	0.954	0.958	0.93	1.05	1.028	1.069	0.903	0.00222638	0.0114698	1344	FALSE	FALSE	-0.147202
P62960	Y-box-binding protein 1 OS=Mus musculus OX=10090 GN=Ybx1 PE=1 SV=3	Ybx1	35.73	53.1	12	9	57	1.035	1.054	1.024	0.939	0.961	0.925	1.102	0.00223134	0.0114868	1345	FALSE	FALSE	0.140124
Q5SUR0	Phosphoribosylformylglycinamidine synthase OS=Mus musculus OX=10090 GN=Pfas PE=1 SV=1	Pfas	144.63	15.4	16	16	20	1.077	1.035	1.069	0.908	0.941	0.95	1.136	0.00224436	0.0115453	1346	FALSE	FALSE	0.183963
Q9D0N7	Chromatin assembly factor 1 subunit B OS=Mus musculus OX=10090 GN=Chaf1b PE=1 SV=1	Chaf1b	63.131	33.6	17	17	24	1.031	1.039	1.054	0.944	0.944	0.975	1.091	0.00224989	0.0115652	1347	FALSE	FALSE	0.125651
Q9DCZ1	GMP reductase 1 OS=Mus musculus OX=10090 GN=Gmpr PE=1 SV=1	Gmpr	37.482	12.5	4	2	5	1.135	1.122	1.177	0.884	0.894	0.79	1.337	0.00225787	0.0115904	1348	TRUE	FALSE	0.418999
O88574	Histone deacetylase complex subunit SAP30 OS=Mus musculus OX=10090 GN=Sap30 PE=1 SV=1	Sap30	23.231	13.6	3	3	3	1.071	1.04	1.056	0.929	0.971	0.94	1.115	0.00225844	0.0115904	1349	FALSE	FALSE	0.157044
Q8VDP2	UPF0428 protein CXorf56 homolog OS=Mus musculus OX=10090 PE=1 SV=1	--	25.594	37.8	8	8	10	1.039	1.032	1.023	0.969	0.989	0.971	1.056	0.00225982	0.0115904	1350	FALSE	FALSE	0.0786098
P18572	Basigin OS=Mus musculus OX=10090 GN=Bsg PE=1 SV=2	Bsg	42.444	28.5	12	12	28	0.964	0.985	0.962	1.026	1.035	1.046	0.937	0.00226299	0.011598	1351	FALSE	FALSE	-0.093879
Q6L8S8	Beta-1,4-N-acetylgalactosaminyltransferase 3 OS=Mus musculus OX=10090 GN=B4galnt3 PE=2 SV=1	B4galnt3	113.51	5.8	6	6	6	1.063	1.05	1.054	0.93	0.968	0.915	1.126	0.00226583	0.011604	1352	FALSE	FALSE	0.171207
Q8K2F8	Protein LSM14 homolog A OS=Mus musculus OX=10090 GN=Lsm14a PE=1 SV=1	Lsm14a	50.545	18.8	8	7	9	1.032	1.092	1.09	0.918	0.923	0.945	1.154	0.00226774	0.0116052	1353	FALSE	FALSE	0.206643
Q3TFQ1	SPRY domain-containing protein 7 OS=Mus musculus OX=10090 GN=Spryd7 PE=1 SV=2	Spryd7	21.681	35.2	5	5	6	0.946	0.977	0.96	1.046	1.073	1.041	0.912	0.00227401	0.0116287	1354	FALSE	FALSE	-0.132894
Q9EQM6	Microprocessor complex subunit DGCR8 OS=Mus musculus OX=10090 GN=Dgcr8 PE=1 SV=2	Dgcr8	86.32	11.3	8	8	8	1.039	1.05	1.065	0.968	0.925	0.95	1.109	0.00227875	0.0116443	1355	FALSE	FALSE	0.149259
O08529	Calpain-2 catalytic subunit OS=Mus musculus OX=10090 GN=Capn2 PE=1 SV=4	Capn2	79.871	18.6	9	9	13	1.038	1.09	1.079	0.932	0.92	0.958	1.141	0.00228817	0.0116839	1356	FALSE	FALSE	0.190299
Q9QYC0	Alpha-adducin OS=Mus musculus OX=10090 GN=Add1 PE=1 SV=2	Add1	80.646	25.3	12	12	16	1.056	1.054	1.038	0.933	0.969	0.967	1.097	0.00229663	0.0117121	1357	FALSE	FALSE	0.133564
P55194	SH3 domain-binding protein 1 OS=Mus musculus OX=10090 GN=Sh3bp1 PE=1 SV=3	Sh3bp1	74.172	9.3	5	5	5	1.108	1.058	1.066	0.891	0.931	0.944	1.168	0.00229708	0.0117121	1358	FALSE	FALSE	0.22404
Q9ET26	E3 ubiquitin-protein ligase RNF114 OS=Mus musculus OX=10090 GN=Rnf114 PE=1 SV=2	Rnf114	25.745	23.1	5	5	7	1.072	1.046	1.082	0.966	0.932	0.916	1.137	0.00230059	0.0117213	1359	FALSE	FALSE	0.185232
Q920E5	Farnesyl pyrophosphate synthase OS=Mus musculus OX=10090 GN=Fdps PE=1 SV=1	Fdps	40.581	24.6	11	11	15	1.025	1.081	1.078	0.919	0.942	0.936	1.138	0.00234177	0.0119224	1360	FALSE	FALSE	0.186501
Q91YT0	NADH dehydrogenase [ubiquinone] flavoprotein 1, mitochondrial OS=Mus musculus OX=10090 GN=Ndufv1 PE=1 SV=1	Ndufv1	50.834	48.7	15	15	29	0.942	0.948	0.959	1.058	1.061	1.019	0.908	0.00234351	0.0119224	1361	FALSE	FALSE	-0.139236
O88271	Craniofacial development protein 1 OS=Mus musculus OX=10090 GN=Cfdp1 PE=1 SV=1	Cfdp1	32.921	24.7	5	5	6	1.091	1.094	1.125	0.888	0.84	0.933	1.244	0.00234778	0.0119287	1362	FALSE	FALSE	0.314986
O89086	RNA-binding protein 3 OS=Mus musculus OX=10090 GN=Rbm3 PE=1 SV=1	Rbm3	16.604	39.2	6	6	27	0.994	0.976	0.974	1.036	1.031	1.049	0.945	0.00234981	0.0119287	1363	FALSE	FALSE	-0.0816138
Q9WUM4	Coronin-1C OS=Mus musculus OX=10090 GN=Coro1c PE=1 SV=2	Coro1c	53.12	38.2	18	18	45	0.975	0.972	0.952	1.027	1.052	1.034	0.931	0.00234991	0.0119287	1364	FALSE	FALSE	-0.103147
Q7TNG8	Probable D-lactate dehydrogenase, mitochondrial OS=Mus musculus OX=10090 GN=Ldhd PE=1 SV=1	Ldhd	51.847	5.6	3	3	3	1.029	1.041	1.044	0.978	0.968	0.946	1.077	0.00235669	0.0119544	1365	FALSE	FALSE	0.107018
P14602	Heat shock protein beta-1 OS=Mus musculus OX=10090 GN=Hspb1 PE=1 SV=3	Hspb1	23.014	71.8	11	11	25	1.023	1.06	1.033	0.96	0.966	0.95	1.083	0.0023615	0.01197	1366	FALSE	FALSE	0.115033
P49443	Protein phosphatase 1A OS=Mus musculus OX=10090 GN=Ppm1a PE=1 SV=1	Ppm1a	42.432	12	3	3	3	1.12	1.077	1.068	0.925	0.957	0.967	1.146	0.0023634	0.0119709	1367	FALSE	FALSE	0.196607
P52800	Ephrin-B2 OS=Mus musculus OX=10090 GN=Efnb2 PE=1 SV=1	Efnb2	37.202	11.6	3	3	4	0.942	0.891	0.944	1.07	1.104	1.062	0.858	0.00236706	0.0119807	1368	FALSE	FALSE	-0.22095
Q9CS42	Ribose-phosphate pyrophosphokinase 2 OS=Mus musculus OX=10090 GN=Prps2 PE=1 SV=4	Prps2	34.786	32.4	8	5	11	1.043	1.086	1.094	0.944	0.943	0.902	1.156	0.002371	0.0119844	1369	FALSE	FALSE	0.209141
Q922G2	Protein FAM76A OS=Mus musculus OX=10090 GN=Fam76a PE=2 SV=1	Fam76a	35.095	21.8	7	6	8	1.024	1.067	1.071	0.939	0.958	0.945	1.113	0.00237247	0.0119844	1370	FALSE	FALSE	0.154454
Q8BHG2	CXXC motif containing zinc binding protein OS=Mus musculus OX=10090 GN=Czib PE=1 SV=1	Czib	18.02	31.2	4	4	4	1.063	1.046	1.072	0.896	0.917	0.956	1.149	0.002373	0.0119844	1371	FALSE	FALSE	0.200379
O88822	Lathosterol oxidase OS=Mus musculus OX=10090 GN=Sc5d PE=2 SV=2	Sc5d	35.062	11	4	4	8	0.925	0.975	0.926	1.062	1.09	1.068	0.878	0.0023752	0.0119868	1372	FALSE	FALSE	-0.187707
Q8VBW5	HMG box transcription factor BBX OS=Mus musculus OX=10090 GN=Bbx PE=1 SV=2	Bbx	100.78	5.2	4	4	4	1.066	1.09	1.082	0.888	0.953	0.938	1.165	0.00237833	0.0119896	1373	FALSE	FALSE	0.22033
O35988	Syndecan-4 OS=Mus musculus OX=10090 GN=Sdc4 PE=1 SV=1	Sdc4	21.482	31.3	7	7	11	0.889	0.942	0.941	1.076	1.071	1.048	0.868	0.00237985	0.0119896	1374	FALSE	FALSE	-0.204233
P08207	Protein S100-A10 OS=Mus musculus OX=10090 GN=S100a10 PE=1 SV=2	S100a10	11.186	45.4	5	5	17	0.964	0.98	0.962	1.037	1.047	1.02	0.936	0.00238095	0.0119896	1375	FALSE	FALSE	-0.0954196
Q9JKY5	Huntingtin-interacting protein 1-related protein OS=Mus musculus OX=10090 GN=Hip1r PE=1 SV=2	Hip1r	119.43	43.8	39	36	52	1.041	1.014	1.035	0.972	0.968	0.977	1.059	0.00238506	0.0120016	1376	FALSE	FALSE	0.0827026
P61759	Prefoldin subunit 3 OS=Mus musculus OX=10090 GN=Vbp1 PE=1 SV=2	Vbp1	22.435	36.2	7	7	10	1.054	1.125	1.07	0.946	0.942	0.923	1.156	0.00238899	0.0120126	1377	FALSE	FALSE	0.209141
A2A432	Cullin-4B OS=Mus musculus OX=10090 GN=Cul4b PE=1 SV=1	Cul4b	110.7	36.3	33	24	44	1.009	1.011	1.021	0.985	0.979	0.973	1.035	0.00239125	0.0120153	1378	FALSE	FALSE	0.0496308
Q8VEE0	Ribulose-phosphate 3-epimerase OS=Mus musculus OX=10090 GN=Rpe PE=1 SV=1	Rpe	24.945	12.3	2	2	2	1.087	1.09	1.083	0.874	0.915	0.954	1.188	0.00239848	0.0120429	1379	FALSE	FALSE	0.248535
Q61029	Lamina-associated polypeptide 2, isoforms beta/delta/epsilon/gamma OS=Mus musculus OX=10090 GN=Tmpo PE=1 SV=4	Tmpo	50.372	57.7	21	13	62	0.964	0.97	0.95	1.031	1.045	1.016	0.933	0.00241665	0.012119	1380	FALSE	FALSE	-0.100051
Q9D9F8	Mirror-image polydactyly gene 1 protein homolog OS=Mus musculus OX=10090 GN=Mipol1 PE=2 SV=1	Mipol1	31.751	20.8	5	5	7	0.982	0.956	0.95	1.047	1.03	1.047	0.924	0.00241826	0.012119	1381	FALSE	FALSE	-0.114035
Q9CWY8	Ribonuclease H2 subunit A OS=Mus musculus OX=10090 GN=Rnaseh2a PE=1 SV=2	Rnaseh2a	33.512	15	4	4	5	1.092	1.046	1.066	0.911	0.932	0.96	1.143	0.00242007	0.012119	1382	FALSE	FALSE	0.192825
Q60739	BAG family molecular chaperone regulator 1 OS=Mus musculus OX=10090 GN=Bag1 PE=1 SV=3	Bag1	39.74	21.7	7	7	7	1.018	1.054	1.046	0.96	0.958	0.97	1.08	0.00242065	0.012119	1383	FALSE	FALSE	0.111031
Q920B9	FACT complex subunit SPT16 OS=Mus musculus OX=10090 GN=Supt16h PE=1 SV=2	Supt16h	119.82	32.7	31	31	77	0.967	0.975	0.961	1.03	1.057	1.026	0.933	0.00242284	0.0121212	1384	FALSE	FALSE	-0.100051
Q5ND52	rRNA methyltransferase 3, mitochondrial OS=Mus musculus OX=10090 GN=Mrm3 PE=2 SV=1	Mrm3	46.795	17.9	6	6	9	0.911	0.954	0.952	1.041	1.068	1.076	0.884	0.00243868	0.0121916	1385	FALSE	FALSE	-0.177882
Q7TMI3	E3 ubiquitin-protein ligase UHRF2 OS=Mus musculus OX=10090 GN=Uhrf2 PE=1 SV=1	Uhrf2	90.105	31.8	20	19	27	1.014	1.034	1.037	0.974	0.975	0.96	1.061	0.00244954	0.0122305	1386	FALSE	FALSE	0.0854247
Q8VDM6	Heterogeneous nuclear ribonucleoprotein U-like protein 1 OS=Mus musculus OX=10090 GN=Hnrnpul1 PE=1 SV=1	Hnrnpul1	96.001	27.1	23	23	40	1.027	1.069	1.066	0.947	0.962	0.964	1.101	0.00244998	0.0122305	1387	FALSE	FALSE	0.138814
P09405	Nucleolin OS=Mus musculus OX=10090 GN=Ncl PE=1 SV=2	Ncl	76.722	43.1	37	37	86	1.016	1.032	1.022	0.976	0.973	0.988	1.045	0.00246048	0.012274	1388	FALSE	FALSE	0.0635029
P14148	60S ribosomal protein L7 OS=Mus musculus OX=10090 GN=Rpl7 PE=1 SV=2	Rpl7	31.419	36.3	11	11	25	1.074	1.049	1.035	0.968	0.936	0.935	1.112	0.00246645	0.012295	1389	FALSE	FALSE	0.153157
P13011	Stearoyl-CoA desaturase 2 OS=Mus musculus OX=10090 GN=Scd2 PE=1 SV=2	Scd2	40.916	22.9	5	3	18	0.897	0.95	0.938	1.066	1.134	1.098	0.844	0.00247171	0.0123052	1390	FALSE	FALSE	-0.244685
Q9CRD0	OCIA domain-containing protein 1 OS=Mus musculus OX=10090 GN=Ociad1 PE=1 SV=1	Ociad1	27.61	49	12	12	15	0.958	0.962	0.942	1.031	1.061	1.081	0.902	0.00247207	0.0123052	1391	FALSE	FALSE	-0.148801
Q91WZ8	Dysbindin OS=Mus musculus OX=10090 GN=Dtnbp1 PE=1 SV=1	Dtnbp1	39.651	6	2	2	3	1.088	1.032	1.074	0.93	0.956	0.926	1.136	0.00247647	0.0123183	1392	FALSE	FALSE	0.183963
Q5XFZ0	UPF0711 protein C18orf21 homolog OS=Mus musculus OX=10090 PE=2 SV=2	--	24.122	6.5	1	1	1	0.904	0.814	0.858	1.196	1.081	1.162	0.749	0.0024806	0.01233	1393	FALSE	TRUE	-0.416962
Q8CDM1	ATPase family AAA domain-containing protein 2 OS=Mus musculus OX=10090 GN=Atad2 PE=1 SV=1	Atad2	117.94	30.1	27	27	42	0.983	0.973	0.982	1.027	1.019	1.01	0.961	0.00248573	0.0123466	1394	FALSE	FALSE	-0.0573917
P48758	Carbonyl reductase [NADPH] 1 OS=Mus musculus OX=10090 GN=Cbr1 PE=1 SV=3	Cbr1	30.641	36.5	6	6	9	1.055	1.042	1.041	0.95	0.921	0.967	1.106	0.00248869	0.0123467	1395	FALSE	FALSE	0.145351
Q8R059	UDP-glucose 4-epimerase OS=Mus musculus OX=10090 GN=Gale PE=1 SV=1	Gale	38.224	13.3	5	5	6	1.064	1.087	1.102	0.92	0.972	0.915	1.159	0.0024893	0.0123467	1396	FALSE	FALSE	0.212881
Q7TSN7	Immunoglobulin superfamily member 5 OS=Mus musculus OX=10090 GN=Igsf5 PE=1 SV=1	Igsf5	40.291	14.3	5	5	8	0.937	0.96	0.974	1.03	1.044	1.047	0.92	0.00250341	0.0124077	1397	FALSE	FALSE	-0.120294
Q9QUJ7	Long-chain-fatty-acid--CoA ligase 4 OS=Mus musculus OX=10090 GN=Acsl4 PE=1 SV=2	Acsl4	79.076	48.4	23	23	31	0.958	0.957	0.968	1.042	1.034	1.01	0.934	0.00250688	0.012416	1398	FALSE	FALSE	-0.0985055
Q62426	Cystatin-B OS=Mus musculus OX=10090 GN=Cstb PE=1 SV=1	Cstb	11.045	64.3	4	4	10	1.065	1.16	1.098	0.912	0.93	0.882	1.22	0.00251477	0.0124462	1399	FALSE	FALSE	0.286881
P17426	AP-2 complex subunit alpha-1 OS=Mus musculus OX=10090 GN=Ap2a1 PE=1 SV=1	Ap2a1	107.66	38.2	32	25	51	0.986	0.98	0.985	1.025	1.01	1.026	0.964	0.0025204	0.0124652	1400	FALSE	FALSE	-0.0528949
Q8VI36	Paxillin OS=Mus musculus OX=10090 GN=Pxn PE=1 SV=1	Pxn	64.476	26.9	12	12	16	1.07	1.05	1.06	0.934	0.894	0.954	1.143	0.00252446	0.0124764	1401	FALSE	FALSE	0.192825
P18653	Ribosomal protein S6 kinase alpha-1 OS=Mus musculus OX=10090 GN=Rps6ka1 PE=1 SV=1	Rps6ka1	81.594	23.3	14	8	17	1.076	1.072	1.074	0.957	0.904	0.883	1.174	0.00252765	0.0124832	1402	FALSE	FALSE	0.231432
Q71FD7	Filamin-binding LIM protein 1 OS=Mus musculus OX=10090 GN=Fblim1 PE=1 SV=2	Fblim1	41.026	35.5	8	8	11	1.055	1.059	1.07	0.975	0.927	0.925	1.126	0.00253785	0.0125214	1403	FALSE	FALSE	0.171207
Q8CE96	tRNA (adenine(58)-N(1))-methyltransferase non-catalytic subunit TRM6 OS=Mus musculus OX=10090 GN=Trmt6 PE=1 SV=1	Trmt6	55.518	6.8	3	3	3	1.098	1.061	1.124	0.913	0.939	0.87	1.206	0.00254056	0.0125214	1404	FALSE	FALSE	0.27023
Q925E7	Serine/threonine-protein phosphatase 2A 55 kDa regulatory subunit B delta isoform OS=Mus musculus OX=10090 GN=Ppp2r2d PE=1 SV=1	Ppp2r2d	51.957	13.2	5	1	5	1.125	1.148	1.066	0.929	0.851	0.881	1.255	0.00254082	0.0125214	1405	FALSE	FALSE	0.327687
Q9EST3	Eukaryotic translation initiation factor 4E transporter OS=Mus musculus OX=10090 GN=Eif4enif1 PE=1 SV=2	Eif4enif1	107.98	12.2	9	9	9	1.033	1.036	1.061	0.954	0.944	0.975	1.089	0.00254418	0.0125291	1406	FALSE	FALSE	0.123004
Q3US41	Epithelial splicing regulatory protein 1 OS=Mus musculus OX=10090 GN=Esrp1 PE=1 SV=2	Esrp1	75.548	20.6	12	12	14	1.062	1.039	1.029	0.969	0.958	0.978	1.077	0.00254692	0.0125337	1407	FALSE	FALSE	0.107018
Q9JK81	MYG1 exonuclease OS=Mus musculus OX=10090 GN=Myg1 PE=1 SV=1	Myg1	42.722	34.5	10	10	13	1.074	1.061	1.1	0.958	0.898	0.898	1.175	0.00256062	0.0125922	1408	FALSE	FALSE	0.232661
Q80X41	Serine/threonine-protein kinase VRK1 OS=Mus musculus OX=10090 GN=Vrk1 PE=1 SV=2	Vrk1	49.74	50.2	19	19	33	0.981	0.97	0.953	1.03	1.022	1.027	0.943	0.00256582	0.0126088	1409	FALSE	FALSE	-0.0846703
Q05920	Pyruvate carboxylase, mitochondrial OS=Mus musculus OX=10090 GN=Pc PE=1 SV=1	Pc	129.68	29.5	28	28	39	0.953	0.977	0.936	1.036	1.042	1.051	0.916	0.00257268	0.0126335	1410	FALSE	FALSE	-0.12658
Q61183	Poly(A) polymerase alpha OS=Mus musculus OX=10090 GN=Papola PE=1 SV=4	Papola	82.308	18.3	11	10	12	1.088	1.034	1.083	0.932	0.948	0.958	1.129	0.0025839	0.0126796	1411	FALSE	FALSE	0.175045
Q61805	Lipopolysaccharide-binding protein OS=Mus musculus OX=10090 GN=Lbp PE=1 SV=2	Lbp	53.055	16.8	8	8	13	0.972	0.929	0.954	1.061	1.042	1.076	0.898	0.00259824	0.0127409	1412	FALSE	FALSE	-0.155213
Q61024	Asparagine synthetase [glutamine-hydrolyzing] OS=Mus musculus OX=10090 GN=Asns PE=1 SV=3	Asns	64.282	25.7	12	12	15	1.034	1.03	1.026	0.958	0.963	0.986	1.063	0.00260305	0.0127555	1413	FALSE	FALSE	0.0881416
Q9Z2U0	Proteasome subunit alpha type-7 OS=Mus musculus OX=10090 GN=Psma7 PE=1 SV=1	Psma7	27.855	54.4	11	11	20	1.065	1.066	1.103	0.887	0.954	0.912	1.175	0.00260875	0.0127705	1414	FALSE	FALSE	0.232661
Q0VGB7	Serine/threonine-protein phosphatase 4 regulatory subunit 2 OS=Mus musculus OX=10090 GN=Ppp4r2 PE=1 SV=1	Ppp4r2	46.478	16.5	5	5	5	1.07	1.111	1.146	0.888	0.88	0.947	1.225	0.00260981	0.0127705	1415	FALSE	FALSE	0.292782
Q60760	Growth factor receptor-bound protein 10 OS=Mus musculus OX=10090 GN=Grb10 PE=1 SV=2	Grb10	70.584	9.2	4	4	4	0.881	0.883	0.904	1.038	1.135	1.146	0.804	0.00261723	0.0127978	1416	FALSE	FALSE	-0.314733
Q9D7B6	Isobutyryl-CoA dehydrogenase, mitochondrial OS=Mus musculus OX=10090 GN=Acad8 PE=1 SV=2	Acad8	45.019	36.8	12	12	18	0.964	0.95	0.972	1.056	1.04	1.022	0.926	0.00262421	0.0128229	1417	FALSE	FALSE	-0.110916
Q9WU84	Copper chaperone for superoxide dismutase OS=Mus musculus OX=10090 GN=Ccs PE=1 SV=1	Ccs	28.911	5.8	2	2	2	1.138	1.052	1.088	0.882	0.923	0.924	1.201	0.00262701	0.0128275	1418	FALSE	FALSE	0.264236
Q9CXE7	Transmembrane emp24 domain-containing protein 5 OS=Mus musculus OX=10090 GN=Tmed5 PE=1 SV=1	Tmed5	26.172	37.6	9	9	20	0.955	0.982	0.968	1.038	1.029	1.022	0.94	0.00263133	0.0128337	1419	FALSE	FALSE	-0.0892673
Q58A65	C-Jun-amino-terminal kinase-interacting protein 4 OS=Mus musculus OX=10090 GN=Spag9 PE=1 SV=2	Spag9	146.22	9.5	11	11	11	1.022	1.022	1.019	0.967	0.937	0.963	1.068	0.00263198	0.0128337	1420	FALSE	FALSE	0.0949116
P61255	60S ribosomal protein L26 OS=Mus musculus OX=10090 GN=Rpl26 PE=1 SV=1	Rpl26	17.258	33.1	5	5	7	1.084	1.082	1.071	0.882	0.954	0.932	1.169	0.002634	0.0128345	1421	FALSE	FALSE	0.225275
Q8VEG6	CCR4-NOT transcription complex subunit 6-like OS=Mus musculus OX=10090 GN=Cnot6l PE=1 SV=2	Cnot6l	63.023	6.8	4	4	4	1.172	1.124	1.048	0.905	0.878	0.878	1.257	0.00263686	0.0128394	1422	FALSE	FALSE	0.329985
B7ZMP1	Xaa-Pro aminopeptidase 3 OS=Mus musculus OX=10090 GN=Xpnpep3 PE=1 SV=1	Xpnpep3	56.677	24.5	8	8	15	0.964	0.965	0.959	1.044	1.011	1.041	0.933	0.00265269	0.0129036	1423	FALSE	FALSE	-0.100051
Q9JKY0	CCR4-NOT transcription complex subunit 9 OS=Mus musculus OX=10090 GN=Cnot9 PE=1 SV=1	Cnot9	33.601	23.7	6	6	7	1.062	1.057	1.04	0.91	0.929	0.964	1.127	0.00265377	0.0129036	1424	FALSE	FALSE	0.172488
Q62422	Osteoclast-stimulating factor 1 OS=Mus musculus OX=10090 GN=Ostf1 PE=1 SV=2	Ostf1	23.782	11.2	2	2	2	1.091	1.101	1.085	0.932	0.859	0.934	1.203	0.0026665	0.0129564	1425	FALSE	FALSE	0.266637
P49935	Pro-cathepsin H OS=Mus musculus OX=10090 GN=Ctsh PE=1 SV=2	Ctsh	37.17	11.7	3	3	5	1.032	1.059	1.068	0.93	0.963	0.961	1.107	0.00266896	0.0129592	1426	FALSE	FALSE	0.146655
Q9JMH9	Unconventional myosin-XVIIIa OS=Mus musculus OX=10090 GN=Myo18a PE=1 SV=2	Myo18a	232.75	20	37	37	44	1.039	1.017	1.043	0.966	0.963	0.98	1.065	0.00267105	0.0129603	1427	FALSE	FALSE	0.0908534
Q8C1A5	Thimet oligopeptidase OS=Mus musculus OX=10090 GN=Thop1 PE=1 SV=1	Thop1	78.025	28.7	18	18	22	1.034	1.124	1.082	0.899	0.913	0.924	1.184	0.00267419	0.0129619	1428	FALSE	FALSE	0.243669
Q99LG4	Tetratricopeptide repeat protein 5 OS=Mus musculus OX=10090 GN=Ttc5 PE=1 SV=2	Ttc5	48.795	5	2	2	2	1.066	1.086	1.028	0.944	0.929	0.953	1.125	0.00267513	0.0129619	1429	FALSE	FALSE	0.169925
Q9DB42	Zinc finger protein 593 OS=Mus musculus OX=10090 GN=Znf593 PE=1 SV=2	Znf593	15.147	26.1	3	3	6	1.062	1.085	1.035	0.946	0.966	0.934	1.118	0.00267727	0.0129632	1430	FALSE	FALSE	0.16092
Q61081	Hsp90 co-chaperone Cdc37 OS=Mus musculus OX=10090 GN=Cdc37 PE=1 SV=1	Cdc37	44.593	17.9	7	7	13	1.055	1.071	1.074	0.923	0.978	0.939	1.127	0.00268152	0.0129642	1431	FALSE	FALSE	0.172488
Q9CR47	Ribosome biogenesis protein NSA2 homolog OS=Mus musculus OX=10090 GN=Nsa2 PE=2 SV=1	Nsa2	30.036	28.8	6	6	7	0.977	0.979	0.992	1.032	1.051	1.029	0.947	0.00268449	0.0129642	1432	FALSE	FALSE	-0.0785637
Q91W82	Ubiquitin-conjugating enzyme E2 E2 OS=Mus musculus OX=10090 GN=Ube2e2 PE=2 SV=1	Ube2e2	22.241	16.4	2	2	2	1.094	1.114	1.137	0.902	0.926	0.83	1.258	0.00268476	0.0129642	1433	FALSE	FALSE	0.331132
P61211	ADP-ribosylation factor-like protein 1 OS=Mus musculus OX=10090 GN=Arl1 PE=1 SV=1	Arl1	20.411	21	4	4	10	1.032	1.05	1.034	0.97	0.975	0.944	1.079	0.00268496	0.0129642	1434	FALSE	FALSE	0.109695
Q9EPE9	Manganese-transporting ATPase 13A1 OS=Mus musculus OX=10090 GN=Atp13a1 PE=1 SV=2	Atp13a1	132.39	33.2	30	30	45	0.96	0.972	0.984	1.032	1.019	1.024	0.948	0.00270205	0.0130376	1435	FALSE	FALSE	-0.077041
Q9WU03	Kunitz-type protease inhibitor 2 OS=Mus musculus OX=10090 GN=Spint2 PE=1 SV=1	Spint2	27.914	30.2	6	6	13	0.776	0.859	0.884	1.187	1.091	1.182	0.728	0.00271072	0.0130704	1436	FALSE	TRUE	-0.45799
P47915	60S ribosomal protein L29 OS=Mus musculus OX=10090 GN=Rpl29 PE=1 SV=2	Rpl29	17.587	13.8	2	2	3	1.056	1.087	1.027	0.928	0.951	0.926	1.13	0.0027195	0.0131002	1437	FALSE	FALSE	0.176323
Q8VDL4	ADP-dependent glucokinase OS=Mus musculus OX=10090 GN=Adpgk PE=1 SV=2	Adpgk	53.902	24.4	8	8	17	0.944	0.967	0.918	1.041	1.059	1.073	0.892	0.0027223	0.0131002	1438	FALSE	FALSE	-0.164884
Q922G0	Solute carrier family 25 member 36 OS=Mus musculus OX=10090 GN=Slc25a36 PE=2 SV=1	Slc25a36	34.169	4.5	1	1	1	0.979	0.98	0.959	1.021	1.03	1.039	0.944	0.00272259	0.0131002	1439	FALSE	FALSE	-0.0831412
P70168	Importin subunit beta-1 OS=Mus musculus OX=10090 GN=Kpnb1 PE=1 SV=2	Kpnb1	97.183	40.9	28	28	88	1.014	1.018	1.003	0.982	0.982	0.983	1.03	0.00272535	0.0131044	1440	FALSE	FALSE	0.0426443
Q8R2Y9	SOSS complex subunit B1 OS=Mus musculus OX=10090 GN=Nabp2 PE=1 SV=1	Nabp2	22.628	27.4	3	3	9	0.882	0.948	0.897	1.088	1.092	1.164	0.815	0.00273348	0.0131343	1441	FALSE	FALSE	-0.295128
Q5F2E7	Nuclear fragile X mental retardation-interacting protein 2 OS=Mus musculus OX=10090 GN=Nufip2 PE=1 SV=1	Nufip2	75.656	35.7	17	17	25	1.029	1.028	1.049	0.952	0.961	0.98	1.074	0.00274361	0.0131739	1442	FALSE	FALSE	0.102994
Q9CQ86	Migration and invasion enhancer 1 OS=Mus musculus OX=10090 GN=Mien1 PE=1 SV=1	Mien1	12.295	14.8	2	2	3	1.042	1.052	1.056	0.972	0.95	0.988	1.082	0.00275028	0.0131968	1443	FALSE	FALSE	0.1137
Q91YP0	L-2-hydroxyglutarate dehydrogenase, mitochondrial OS=Mus musculus OX=10090 GN=L2hgdh PE=1 SV=1	L2hgdh	50.898	30.4	13	13	15	0.961	0.98	0.961	1.053	1.023	1.036	0.933	0.00275835	0.0132263	1444	FALSE	FALSE	-0.100051
Q9CZE3	Ras-related protein Rab-32 OS=Mus musculus OX=10090 GN=Rab32 PE=1 SV=3	Rab32	25.068	52.9	11	11	19	0.911	0.928	0.926	1.086	1.124	1.036	0.852	0.002781	0.0133257	1445	FALSE	FALSE	-0.231075
Q64152	Transcription factor BTF3 OS=Mus musculus OX=10090 GN=Btf3 PE=1 SV=3	Btf3	22.031	26.5	3	3	4	1.078	1.082	1.13	0.924	0.849	0.916	1.224	0.00280108	0.0134047	1446	FALSE	FALSE	0.291604
Q9CQ80	Vacuolar protein-sorting-associated protein 25 OS=Mus musculus OX=10090 GN=Vps25 PE=1 SV=1	Vps25	20.747	15.3	3	3	4	1.049	1.089	1.056	0.898	0.94	0.95	1.146	0.00280137	0.0134047	1447	FALSE	FALSE	0.196607
O35604	NPC intracellular cholesterol transporter 1 OS=Mus musculus OX=10090 GN=Npc1 PE=1 SV=2	Npc1	142.88	6.2	6	6	6	0.968	0.961	0.939	1.066	1.03	1.041	0.914	0.00280853	0.0134298	1448	FALSE	FALSE	-0.129734
P28740	Kinesin-like protein KIF2A OS=Mus musculus OX=10090 GN=Kif2a PE=1 SV=2	Kif2a	79.755	23.1	12	10	17	1.055	1.053	1.024	0.969	0.962	0.94	1.091	0.00282242	0.0134868	1449	FALSE	FALSE	0.125651
P19096	Fatty acid synthase OS=Mus musculus OX=10090 GN=Fasn PE=1 SV=2	Fasn	272.43	37.5	70	70	120	1.013	1.02	1.026	0.981	0.991	0.977	1.037	0.00284225	0.013567	1450	FALSE	FALSE	0.0524159
Q3UHH2	Solute carrier family 22 member 23 OS=Mus musculus OX=10090 GN=Slc22a23 PE=2 SV=1	Slc22a23	74.324	13.1	7	7	10	0.945	0.892	0.955	1.069	1.085	1.066	0.867	0.00284312	0.013567	1451	FALSE	FALSE	-0.205896
Q9JLQ0	CD2-associated protein OS=Mus musculus OX=10090 GN=Cd2ap PE=1 SV=3	Cd2ap	70.449	30.8	15	15	21	1.05	1.067	1.059	0.96	0.918	0.967	1.116	0.00285118	0.0135961	1452	FALSE	FALSE	0.158337
Q8R3V5	Endophilin-B2 OS=Mus musculus OX=10090 GN=Sh3glb2 PE=1 SV=2	Sh3glb2	44.503	17	7	6	7	1.088	1.072	1.05	0.926	0.974	0.928	1.135	0.00285511	0.0135969	1453	FALSE	FALSE	0.182692
A2A9F4	Keratinocyte differentiation factor 1 OS=Mus musculus OX=10090 GN=Kdf1 PE=1 SV=1	Kdf1	43.496	20.7	6	6	6	0.935	0.917	0.937	1.01	1.037	1.065	0.896	0.00285527	0.0135969	1454	FALSE	FALSE	-0.158429
Q8BXA5	Cleft lip and palate transmembrane protein 1-like protein OS=Mus musculus OX=10090 GN=Clptm1l PE=1 SV=1	Clptm1l	62.183	7.8	3	3	4	0.975	0.983	0.994	1.019	1.027	1.025	0.961	0.00285979	0.0136091	1455	FALSE	FALSE	-0.0573917
Q9D061	Acyl-CoA-binding domain-containing protein 6 OS=Mus musculus OX=10090 GN=Acbd6 PE=1 SV=2	Acbd6	30.887	7.8	2	2	2	1.044	1.067	1.135	0.916	0.921	0.918	1.178	0.00286619	0.0136232	1456	FALSE	FALSE	0.23634
Q9DBF1	Alpha-aminoadipic semialdehyde dehydrogenase OS=Mus musculus OX=10090 GN=Aldh7a1 PE=1 SV=4	Aldh7a1	58.861	43.8	17	17	26	1.015	1.031	1.014	0.982	0.986	0.984	1.037	0.00286671	0.0136232	1457	FALSE	FALSE	0.0524159
Q8VD75	Huntingtin-interacting protein 1 OS=Mus musculus OX=10090 GN=Hip1 PE=1 SV=2	Hip1	115.2	35.9	30	27	42	1.035	1.027	1.044	0.956	0.972	0.985	1.066	0.00287031	0.013631	1458	FALSE	FALSE	0.0922074
P63330	Serine/threonine-protein phosphatase 2A catalytic subunit alpha isoform OS=Mus musculus OX=10090 GN=Ppp2ca PE=1 SV=1	Ppp2ca	35.608	53.7	11	2	27	1.03	1.015	1.029	0.975	0.987	0.968	1.049	0.00290176	0.0137523	1459	FALSE	FALSE	0.0690147
O88456	Calpain small subunit 1 OS=Mus musculus OX=10090 GN=Capns1 PE=1 SV=1	Capns1	28.463	8.6	2	2	6	1.047	1.088	1.055	0.93	0.898	0.954	1.147	0.00290225	0.0137523	1460	FALSE	FALSE	0.197865
Q9CQA9	Cancer-related nucleoside-triphosphatase homolog OS=Mus musculus OX=10090 GN=Ntpcr PE=1 SV=1	Ntpcr	20.667	10.5	2	2	2	1.035	1.024	1.035	0.978	0.98	0.954	1.062	0.00290308	0.0137523	1461	FALSE	FALSE	0.0867838
Q9CWR7	Metalloreductase STEAP1 OS=Mus musculus OX=10090 GN=Steap1 PE=1 SV=2	Steap1	39.292	15.6	6	6	8	0.94	0.906	0.919	1.139	1.071	1.056	0.847	0.00290379	0.0137523	1462	FALSE	FALSE	-0.239566
E9Q309	Centrosome-associated protein 350 OS=Mus musculus OX=10090 GN=Cep350 PE=1 SV=1	Cep350	346.45	3.8	10	10	10	0.96	0.986	0.98	1.026	1.038	1.033	0.945	0.00290681	0.0137572	1463	FALSE	FALSE	-0.0816138
Q9CYI4	Putative RNA-binding protein Luc7-like 1 OS=Mus musculus OX=10090 GN=Luc7l PE=1 SV=2	Luc7l	43.934	31.5	12	5	29	1.074	1.06	1.046	0.98	0.938	0.967	1.102	0.00292153	0.0138174	1464	FALSE	FALSE	0.140124
Q9EQG9	Ceramide transfer protein OS=Mus musculus OX=10090 GN=Cert1 PE=1 SV=1	Cert1	71.11	13.1	8	8	8	1.096	1.131	1.059	0.917	0.906	0.959	1.181	0.00292427	0.0138209	1465	FALSE	FALSE	0.240009
Q8VCG3	WD repeat-containing protein 74 OS=Mus musculus OX=10090 GN=Wdr74 PE=2 SV=1	Wdr74	42.636	33.6	11	11	15	0.95	0.968	0.952	1.047	1.015	1.051	0.922	0.00292652	0.0138221	1466	FALSE	FALSE	-0.117161
Q8BPG6	Inactive C-alpha-formylglycine-generating enzyme 2 OS=Mus musculus OX=10090 GN=Sumf2 PE=1 SV=2	Sumf2	34.737	28.6	8	8	14	0.987	0.971	0.964	1.018	1.023	1.019	0.955	0.00292941	0.0138263	1467	FALSE	FALSE	-0.0664274
Q8BGZ4	Cell division cycle protein 23 homolog OS=Mus musculus OX=10090 GN=Cdc23 PE=1 SV=2	Cdc23	68.561	28.8	16	16	21	1.063	1.04	1.068	0.939	0.933	0.977	1.113	0.00294153	0.0138741	1468	FALSE	FALSE	0.154454
Q9D0L8	mRNA cap guanine-N7 methyltransferase OS=Mus musculus OX=10090 GN=Rnmt PE=1 SV=1	Rnmt	53.291	39.1	12	12	18	1.021	1.049	1.054	0.955	0.971	0.942	1.089	0.00295384	0.0139227	1469	FALSE	FALSE	0.123004
P46662	Merlin OS=Mus musculus OX=10090 GN=Nf2 PE=1 SV=2	Nf2	69.775	20.6	11	11	12	0.978	0.95	0.939	1.046	1.032	1.035	0.921	0.00296623	0.0139715	1470	FALSE	FALSE	-0.118727
O88851	Putative hydrolase RBBP9 OS=Mus musculus OX=10090 GN=Rbbp9 PE=1 SV=2	Rbbp9	20.911	36.6	4	4	4	1.04	1.076	1.082	0.948	0.89	0.93	1.155	0.00297165	0.0139876	1471	FALSE	FALSE	0.207893
Q9ERG0	LIM domain and actin-binding protein 1 OS=Mus musculus OX=10090 GN=Lima1 PE=1 SV=3	Lima1	84.059	48.9	32	30	58	0.963	0.961	0.964	1.032	1.043	1.008	0.937	0.00298845	0.0140571	1472	FALSE	FALSE	-0.093879
Q3V300	Kinesin-like protein KIF22 OS=Mus musculus OX=10090 GN=Kif22 PE=2 SV=2	Kif22	73.189	38.8	18	18	21	1.013	1.013	1.03	0.971	0.981	0.98	1.042	0.00299967	0.0141003	1473	FALSE	FALSE	0.0593553
P20664	DNA primase small subunit OS=Mus musculus OX=10090 GN=Prim1 PE=1 SV=1	Prim1	49.295	18.2	7	7	7	1.052	1.058	1.02	0.93	0.933	0.963	1.108	0.00301824	0.014178	1474	FALSE	FALSE	0.147958
Q3U0V1	Far upstream element-binding protein 2 OS=Mus musculus OX=10090 GN=Khsrp PE=1 SV=2	Khsrp	76.775	55.3	30	26	79	1.022	1.011	1.018	0.981	0.993	0.985	1.031	0.00303159	0.014231	1475	FALSE	FALSE	0.0440443
Q9D0B6	Protein PBDC1 OS=Mus musculus OX=10090 GN=Pbdc1 PE=1 SV=1	Pbdc1	22.223	35.4	6	6	9	1.041	1.116	1.081	0.938	0.89	0.923	1.177	0.0030465	0.0142913	1476	FALSE	FALSE	0.235114
P67984	60S ribosomal protein L22 OS=Mus musculus OX=10090 GN=Rpl22 PE=1 SV=2	Rpl22	14.759	39.1	3	3	5	1.039	1.065	1.045	0.945	0.91	0.96	1.119	0.0030538	0.0143102	1477	FALSE	FALSE	0.16221
Q9D2R0	Acetoacetyl-CoA synthetase OS=Mus musculus OX=10090 GN=Aacs PE=1 SV=1	Aacs	75.199	27.7	17	17	23	1.021	1.035	1.031	0.961	0.952	0.982	1.066	0.00305465	0.0143102	1478	FALSE	FALSE	0.0922074
Q61142	Spindlin-1 OS=Mus musculus OX=10090 GN=Spin1 PE=1 SV=2	Spin1	29.642	26.3	7	7	10	1.018	1.028	1.035	0.968	0.943	0.93	1.084	0.00305821	0.0143139	1479	FALSE	FALSE	0.116365
Q4VC33	E3 ubiquitin-protein transferase MAEA OS=Mus musculus OX=10090 GN=Maea PE=1 SV=1	Maea	45.336	13.1	5	5	6	1.088	1.078	1.036	0.955	0.915	0.904	1.154	0.00305959	0.0143139	1480	FALSE	FALSE	0.206643
Q8K211	High affinity copper uptake protein 1 OS=Mus musculus OX=10090 GN=Slc31a1 PE=2 SV=1	Slc31a1	21.961	15.3	2	2	10	0.986	0.949	0.952	1.042	1.054	1.04	0.921	0.00306169	0.0143141	1481	FALSE	FALSE	-0.118727
P62071	Ras-related protein R-Ras2 OS=Mus musculus OX=10090 GN=Rras2 PE=1 SV=1	Rras2	23.399	51.5	11	9	29	0.969	0.96	0.958	1.056	1.055	1.018	0.923	0.0030654	0.0143217	1482	FALSE	FALSE	-0.115597
P01901	H-2 class I histocompatibility antigen, K-B alpha chain OS=Mus musculus OX=10090 GN=H2-K1 PE=1 SV=1	H2-K1	41.301	26.8	7	1	14	0.963	0.926	0.966	1.055	1.036	1.063	0.905	0.0030764	0.0143634	1483	FALSE	FALSE	-0.14401
Q62036	Centrosomal protein of 131 kDa OS=Mus musculus OX=10090 GN=Cep131 PE=1 SV=2	Cep131	120.31	21	19	19	20	0.978	0.938	0.968	1.047	1.059	1.04	0.917	0.00307917	0.0143667	1484	FALSE	FALSE	-0.125006
Q61411	GTPase HRas OS=Mus musculus OX=10090 GN=Hras PE=1 SV=2	Hras	21.298	56.1	9	4	15	0.974	0.949	0.922	1.066	1.054	1.046	0.899	0.00308486	0.0143836	1485	FALSE	FALSE	-0.153607
Q69ZK6	Probable JmjC domain-containing histone demethylation protein 2C OS=Mus musculus OX=10090 GN=Jmjd1c PE=1 SV=3	Jmjd1c	260.64	4.7	9	9	9	1.041	1.042	1.035	0.982	0.979	0.95	1.071	0.00308993	0.014386	1486	FALSE	FALSE	0.0989585
Q61496	ATP-dependent RNA helicase DDX4 OS=Mus musculus OX=10090 GN=Ddx4 PE=1 SV=2	Ddx4	76.469	4	3	1	8	0.94	0.946	0.943	1.096	1.057	1.029	0.889	0.00309043	0.014386	1487	FALSE	FALSE	-0.169745
P10649	Glutathione S-transferase Mu 1 OS=Mus musculus OX=10090 GN=Gstm1 PE=1 SV=2	Gstm1	25.97	28.9	6	5	11	1.021	1.072	1.085	0.936	0.945	0.929	1.131	0.00309162	0.014386	1488	FALSE	FALSE	0.177599
Q75N73	Metal cation symporter ZIP14 OS=Mus musculus OX=10090 GN=Slc39a14 PE=1 SV=1	Slc39a14	53.961	6.7	2	2	2	0.901	0.942	0.946	1.055	1.056	1.108	0.866	0.0030956	0.0143948	1489	FALSE	FALSE	-0.207561
O35682	Myeloid-associated differentiation marker OS=Mus musculus OX=10090 GN=Myadm PE=1 SV=2	Myadm	35.284	13.4	4	4	13	0.888	0.957	0.944	1.068	1.094	1.092	0.857	0.00310951	0.0144436	1490	FALSE	FALSE	-0.222633
P04925	Major prion protein OS=Mus musculus OX=10090 GN=Prnp PE=1 SV=2	Prnp	27.977	20.5	5	5	6	0.881	0.946	0.952	1.1	1.078	1.09	0.85	0.00311025	0.0144436	1491	FALSE	FALSE	-0.234465
G3X9J0	Signal-induced proliferation-associated 1-like protein 3 OS=Mus musculus OX=10090 GN=Sipa1l3 PE=1 SV=1	Sipa1l3	195.06	22.7	27	27	30	0.965	0.948	0.93	1.072	1.034	1.037	0.905	0.00311285	0.014446	1492	FALSE	FALSE	-0.14401
P62717	60S ribosomal protein L18a OS=Mus musculus OX=10090 GN=Rpl18a PE=1 SV=1	Rpl18a	20.732	39.2	7	7	24	1.023	1.082	1.061	0.942	0.955	0.938	1.117	0.00311582	0.01445	1493	FALSE	FALSE	0.159629
Q80YQ2	Mediator of RNA polymerase II transcription subunit 23 OS=Mus musculus OX=10090 GN=Med23 PE=1 SV=2	Med23	156.09	6	8	8	9	1.062	1.02	1.092	0.938	0.921	0.916	1.144	0.003128	0.0144919	1494	FALSE	FALSE	0.194087
Q8K019	Bcl-2-associated transcription factor 1 OS=Mus musculus OX=10090 GN=Bclaf1 PE=1 SV=2	Bclaf1	106	30.5	27	27	46	0.97	0.988	0.986	1.022	1.036	1.024	0.955	0.00313297	0.0144919	1495	FALSE	FALSE	-0.0664274
Q3TYD6	Serine/threonine-protein kinase LMTK2 OS=Mus musculus OX=10090 GN=Lmtk2 PE=1 SV=3	Lmtk2	160.51	23.6	22	22	26	0.947	0.935	0.97	1.031	1.028	1.057	0.915	0.00313452	0.0144919	1496	FALSE	FALSE	-0.128156
Q9DCA5	Ribosome biogenesis protein BRX1 homolog OS=Mus musculus OX=10090 GN=Brix1 PE=1 SV=3	Brix1	41.241	40.2	9	9	14	0.972	0.991	0.976	1.036	1.03	1.019	0.953	0.00313585	0.0144919	1497	FALSE	FALSE	-0.0694519
Q8BI84	Transport and Golgi organization protein 1 homolog OS=Mus musculus OX=10090 GN=Mia3 PE=1 SV=2	Mia3	213.67	28.1	51	51	67	0.97	0.978	0.958	1.027	1.011	1.032	0.947	0.00313723	0.0144919	1498	FALSE	FALSE	-0.0785637
P18828	Syndecan-1 OS=Mus musculus OX=10090 GN=Sdc1 PE=1 SV=1	Sdc1	32.904	8	3	3	3	0.89	0.929	0.924	1.059	1.066	1.141	0.84	0.0031374	0.0144919	1499	FALSE	FALSE	-0.251539
Q9JKB1	Ubiquitin carboxyl-terminal hydrolase isozyme L3 OS=Mus musculus OX=10090 GN=Uchl3 PE=1 SV=2	Uchl3	26.151	28.7	5	5	8	1.051	1.083	1.05	0.944	0.92	0.97	1.124	0.00314469	0.0145159	1500	FALSE	FALSE	0.168642
Q8VD62	UPF0696 protein C11orf68 homolog OS=Mus musculus OX=10090 GN=Bles03 PE=1 SV=2	Bles03	31.845	7	2	2	2	1.164	1.092	1.113	0.938	0.856	0.84	1.279	0.00317905	0.0146647	1501	FALSE	FALSE	0.355016
O54775	CCN family member 4 OS=Mus musculus OX=10090 GN=Ccn4 PE=2 SV=1	Ccn4	40.702	2.5	1	1	1	0.864	0.88	0.913	1.062	1.188	1.104	0.792	0.0031832	0.0146741	1502	FALSE	FALSE	-0.336428
P11930	Nucleoside diphosphate-linked moiety X motif 19 OS=Mus musculus OX=10090 GN=Nudt19 PE=1 SV=2	Nudt19	40.32	22.1	5	5	5	0.98	0.95	0.937	1.042	1.049	1.036	0.917	0.0031975	0.0147302	1503	FALSE	FALSE	-0.125006
Q9JKZ2	Sodium/myo-inositol cotransporter OS=Mus musculus OX=10090 GN=Slc5a3 PE=1 SV=2	Slc5a3	79.582	5.8	2	2	2	0.925	0.908	0.854	1.135	1.057	1.134	0.808	0.00320062	0.0147348	1504	FALSE	FALSE	-0.307573
Q8K1J5	Replication stress response regulator SDE2 OS=Mus musculus OX=10090 GN=Sde2 PE=1 SV=1	Sde2	48.58	14.5	6	6	6	1.002	1.025	1.04	0.957	0.953	0.95	1.072	0.00320566	0.0147482	1505	FALSE	FALSE	0.100305
Q9D0M2	Cell division cycle-associated protein 7 OS=Mus musculus OX=10090 GN=Cdca7 PE=1 SV=1	Cdca7	43.837	5	2	2	2	0.912	0.936	0.96	1.076	1.088	1.037	0.877	0.00320978	0.0147573	1506	FALSE	FALSE	-0.189351
Q8C6L5	Cyclic GMP-AMP synthase OS=Mus musculus OX=10090 GN=Cgas PE=1 SV=1	Cgas	58.193	7.1	3	3	3	0.962	0.93	0.946	1.075	1.072	1.027	0.894	0.00322811	0.0147846	1507	FALSE	FALSE	-0.161653
P97770	THUMP domain-containing protein 3 OS=Mus musculus OX=10090 GN=Thumpd3 PE=1 SV=1	Thumpd3	56.431	10.7	6	6	6	1.088	1.062	1.142	0.905	0.936	0.866	1.216	0.00322853	0.0147846	1508	FALSE	FALSE	0.282143
Q8BR90	UPF0600 protein C5orf51 homolog OS=Mus musculus OX=10090 PE=1 SV=1	--	33.471	6.8	2	2	2	1.019	1.051	1.035	0.974	0.955	0.971	1.071	0.00322931	0.0147846	1509	FALSE	FALSE	0.0989585
Q569L8	Centromere protein J OS=Mus musculus OX=10090 GN=Cenpj PE=2 SV=2	Cenpj	153.08	3.8	4	4	4	0.944	0.897	0.862	1.127	1.12	1.063	0.817	0.00323094	0.0147846	1510	FALSE	FALSE	-0.291592
O35143	ATPase inhibitor, mitochondrial OS=Mus musculus OX=10090 GN=Atp5if1 PE=1 SV=2	Atp5if1	12.159	27.4	4	4	8	1.032	1.076	1.034	0.962	0.962	0.954	1.092	0.00323192	0.0147846	1511	FALSE	FALSE	0.126973
O08750	Nuclear factor interleukin-3-regulated protein OS=Mus musculus OX=10090 GN=Nfil3 PE=1 SV=1	Nfil3	50.943	16.2	7	7	7	0.928	0.936	0.947	1.045	1.018	1.078	0.895	0.00323227	0.0147846	1512	FALSE	FALSE	-0.16004
O55003	BCL2/adenovirus E1B 19 kDa protein-interacting protein 3 OS=Mus musculus OX=10090 GN=Bnip3 PE=1 SV=1	Bnip3	20.978	9.6	2	2	3	1.175	1.089	1.126	0.93	0.864	0.826	1.294	0.00323237	0.0147846	1513	FALSE	FALSE	0.371838
Q8R4R6	Nucleoporin NUP35 OS=Mus musculus OX=10090 GN=Nup35 PE=1 SV=2	Nup35	34.785	35.1	10	10	20	0.956	0.955	0.968	1.016	1.048	1.057	0.922	0.0032328	0.0147846	1514	FALSE	FALSE	-0.117161
Q8BJ03	Cytochrome c oxidase assembly protein COX15 homolog OS=Mus musculus OX=10090 GN=Cox15 PE=1 SV=1	Cox15	45.852	21.3	7	7	14	0.966	0.939	0.947	1.034	1.07	1.029	0.91	0.00323507	0.0147852	1515	FALSE	FALSE	-0.136062
Q3UPF5	Zinc finger CCCH-type antiviral protein 1 OS=Mus musculus OX=10090 GN=Zc3hav1 PE=1 SV=1	Zc3hav1	106.69	30	23	23	36	0.98	0.977	0.975	1.015	1.024	1.042	0.952	0.0032381	0.0147893	1516	FALSE	FALSE	-0.0709665
P70303	CTP synthase 2 OS=Mus musculus OX=10090 GN=Ctps2 PE=1 SV=1	Ctps2	65.514	15.2	10	9	12	1.04	1.033	1.062	0.956	0.968	0.928	1.099	0.00324999	0.0148339	1517	FALSE	FALSE	0.136191
O89112	Glutathione S-transferase LANCL1 OS=Mus musculus OX=10090 GN=Lancl1 PE=1 SV=1	Lancl1	45.341	24.1	8	8	9	1.024	1.077	1.083	0.949	0.946	0.929	1.127	0.00325249	0.0148355	1518	FALSE	FALSE	0.172488
P46735	Unconventional myosin-Ib OS=Mus musculus OX=10090 GN=Myo1b PE=1 SV=3	Myo1b	128.56	26.2	26	23	39	0.975	0.964	0.957	1.018	1.053	1.036	0.932	0.00325793	0.0148505	1519	FALSE	FALSE	-0.101598
P28798	Progranulin OS=Mus musculus OX=10090 GN=Grn PE=1 SV=2	Grn	63.458	25.6	10	10	19	0.962	0.914	0.93	1.04	1.051	1.085	0.884	0.00326096	0.0148545	1520	FALSE	FALSE	-0.177882
P62830	60S ribosomal protein L23 OS=Mus musculus OX=10090 GN=Rpl23 PE=1 SV=1	Rpl23	14.865	63.6	8	8	22	1.028	1.06	1.063	0.942	0.946	0.975	1.101	0.00326897	0.0148812	1521	FALSE	FALSE	0.138814
A6H8H2	DENN domain-containing protein 4C OS=Mus musculus OX=10090 GN=Dennd4c PE=1 SV=1	Dennd4c	211.46	2.8	4	4	6	1.018	1.042	1.059	0.964	0.97	0.958	1.078	0.00327929	0.0149184	1522	FALSE	FALSE	0.108357
Q8BYH7	TBC1 domain family member 17 OS=Mus musculus OX=10090 GN=Tbc1d17 PE=1 SV=2	Tbc1d17	72.859	5.9	4	4	4	1.035	1.033	1.038	0.956	0.957	0.988	1.071	0.00328797	0.0149481	1523	FALSE	FALSE	0.0989585
Q9CXW3	Calcyclin-binding protein OS=Mus musculus OX=10090 GN=Cacybp PE=1 SV=1	Cacybp	26.51	51.5	9	9	11	1.056	1.147	1.082	0.897	0.932	0.932	1.19	0.00330319	0.0150074	1524	FALSE	FALSE	0.250962
Q9CQE8	RNA transcription, translation and transport factor protein OS=Mus musculus OX=10090 GN=RTRAF PE=1 SV=1	RTRAF	28.152	54.1	12	12	21	1.03	1.04	1.044	0.976	0.951	0.983	1.07	0.00331041	0.0150304	1525	FALSE	FALSE	0.0976108
Q99MI1	ELKS/Rab6-interacting/CAST family member 1 OS=Mus musculus OX=10090 GN=Erc1 PE=1 SV=1	Erc1	128.33	29.4	29	25	33	1.05	1.038	1.021	0.978	0.961	0.95	1.076	0.0033183	0.0150563	1526	FALSE	FALSE	0.105678
Q5H8C4	Vacuolar protein sorting-associated protein 13A OS=Mus musculus OX=10090 GN=Vps13a PE=1 SV=1	Vps13a	359.4	6.7	18	18	21	0.988	0.977	0.994	1.023	1.039	1.027	0.958	0.00333126	0.0151052	1527	FALSE	FALSE	-0.0619024
Q91XU0	ATPase WRNIP1 OS=Mus musculus OX=10090 GN=Wrnip1 PE=1 SV=2	Wrnip1	71.793	24.8	13	13	16	1.021	1.058	1.032	0.972	0.952	0.954	1.081	0.00334004	0.0151351	1528	FALSE	FALSE	0.112367
O70157	DNA topoisomerase 3-alpha OS=Mus musculus OX=10090 GN=Top3a PE=2 SV=1	Top3a	112.36	7.6	7	7	8	1.013	1.033	1.041	0.98	0.972	0.976	1.054	0.00334296	0.0151384	1529	FALSE	FALSE	0.0758749
Q61749	Translation initiation factor eIF-2B subunit delta OS=Mus musculus OX=10090 GN=Eif2b4 PE=1 SV=2	Eif2b4	57.624	14.3	6	6	7	1.065	1.03	1.059	0.963	0.933	0.968	1.101	0.00336299	0.0152192	1530	FALSE	FALSE	0.138814
Q80YV3	Transformation/transcription domain-associated protein OS=Mus musculus OX=10090 GN=Trrap PE=1 SV=2	Trrap	291.55	25.2	48	48	64	0.985	0.978	0.991	1.01	1.011	1.018	0.972	0.00337287	0.0152539	1531	FALSE	FALSE	-0.0409718
A3KFM7	Chromodomain-helicase-DNA-binding protein 6 OS=Mus musculus OX=10090 GN=Chd6 PE=1 SV=1	Chd6	305.39	2.9	7	6	7	1.11	1.059	1.15	0.934	0.878	0.927	1.212	0.00338678	0.0153007	1532	FALSE	FALSE	0.27739
O35295	Transcriptional activator protein Pur-beta OS=Mus musculus OX=10090 GN=Purb PE=1 SV=3	Purb	33.901	54.3	9	9	16	1.013	1.075	1.034	0.934	0.934	0.932	1.115	0.00338858	0.0153007	1533	FALSE	FALSE	0.157044
Q80TR8	DDB1- and CUL4-associated factor 1 OS=Mus musculus OX=10090 GN=Dcaf1 PE=1 SV=4	Dcaf1	168.93	4.2	5	5	5	1.094	1.059	1.06	0.972	0.914	0.937	1.138	0.0033908	0.0153007	1534	FALSE	FALSE	0.186501
Q9Z2L7	Cytokine receptor-like factor 3 OS=Mus musculus OX=10090 GN=Crlf3 PE=1 SV=1	Crlf3	49.558	2.3	1	1	1	1.077	1.12	1.086	0.901	0.952	0.864	1.208	0.00339206	0.0153007	1535	FALSE	FALSE	0.27262
Q921W4	Quinone oxidoreductase-like protein 1 OS=Mus musculus OX=10090 GN=Cryzl1 PE=1 SV=1	Cryzl1	38.725	22.1	6	6	6	1.04	1.038	1.086	0.948	0.966	0.954	1.103	0.00339961	0.0153248	1536	FALSE	FALSE	0.141433
Q9JLN9	Serine/threonine-protein kinase mTOR OS=Mus musculus OX=10090 GN=Mtor PE=1 SV=2	Mtor	288.79	10.4	20	20	22	1.057	1.027	1.024	0.959	0.975	0.964	1.072	0.00340465	0.0153375	1537	FALSE	FALSE	0.100305
Q4VBE8	WD repeat-containing protein 18 OS=Mus musculus OX=10090 GN=Wdr18 PE=1 SV=1	Wdr18	47.211	29.5	10	10	17	1.022	1.032	1.022	0.979	0.948	0.966	1.063	0.00341108	0.0153565	1538	FALSE	FALSE	0.0881416
B9EJR8	Dynein assembly factor 5, axonemal OS=Mus musculus OX=10090 GN=Dnaaf5 PE=1 SV=1	Dnaaf5	93.85	8.4	8	8	10	1.053	1.022	1.048	0.981	0.968	0.958	1.074	0.00342201	0.0153957	1539	FALSE	FALSE	0.102994
Q8BH74	Nuclear pore complex protein Nup107 OS=Mus musculus OX=10090 GN=Nup107 PE=1 SV=1	Nup107	106.72	35.2	27	27	58	0.983	0.988	0.99	1.024	1.009	1.021	0.97	0.00342706	0.0154084	1540	FALSE	FALSE	-0.0439433
Q00493	Carboxypeptidase E OS=Mus musculus OX=10090 GN=Cpe PE=1 SV=2	Cpe	53.255	23.3	10	10	12	0.935	0.915	0.962	1.083	1.035	1.082	0.879	0.00343651	0.0154409	1541	FALSE	FALSE	-0.186065
Q6P5D8	Structural maintenance of chromosomes flexible hinge domain-containing protein 1 OS=Mus musculus OX=10090 GN=Smchd1 PE=1 SV=2	Smchd1	225.65	41.8	68	68	100	1.015	1.025	1.02	0.971	0.99	0.982	1.04	0.00344067	0.0154464	1542	FALSE	FALSE	0.0565835
Q8N9S3	Activator of 90 kDa heat shock protein ATPase homolog 2 OS=Mus musculus OX=10090 GN=Ahsa2 PE=1 SV=2	Ahsa2	37.648	2.1	1	1	1	1.03	1.073	1.105	0.93	0.947	0.92	1.147	0.00344221	0.0154464	1543	FALSE	FALSE	0.197865
Q9DBX6	Cytochrome P450 2S1 OS=Mus musculus OX=10090 GN=Cyp2s1 PE=1 SV=1	Cyp2s1	55.631	11.8	6	6	9	1.064	1.04	1.03	0.934	0.966	0.964	1.094	0.00344926	0.0154681	1544	FALSE	FALSE	0.129613
E9QAT4	Protein transport protein Sec16A OS=Mus musculus OX=10090 GN=Sec16a PE=1 SV=1	Sec16a	254.2	15	25	25	27	1.015	1.012	1.028	0.975	0.987	0.982	1.038	0.00346515	0.0155292	1545	FALSE	FALSE	0.0538064
P51432	1-phosphatidylinositol 4,5-bisphosphate phosphodiesterase beta-3 OS=Mus musculus OX=10090 GN=Plcb3 PE=1 SV=2	Plcb3	139.49	20.7	19	19	22	1.046	1.076	1.096	0.925	0.914	0.968	1.146	0.0034874	0.0156189	1546	FALSE	FALSE	0.196607
Q03958	Prefoldin subunit 6 OS=Mus musculus OX=10090 GN=Pfdn6 PE=1 SV=1	Pfdn6	14.454	37.8	4	4	6	1.066	1.024	1.083	0.955	0.944	0.955	1.112	0.00349229	0.0156307	1547	FALSE	FALSE	0.153157
P29758	Ornithine aminotransferase, mitochondrial OS=Mus musculus OX=10090 GN=Oat PE=1 SV=1	Oat	48.354	54.7	18	18	39	0.973	0.985	0.98	1.019	1.021	1.006	0.965	0.00349747	0.0156362	1548	FALSE	FALSE	-0.0513992
P49769	Presenilin-1 OS=Mus musculus OX=10090 GN=Psen1 PE=1 SV=1	Psen1	52.639	9.9	4	3	7	0.976	0.956	0.938	1.044	1.061	1.03	0.915	0.00349804	0.0156362	1549	FALSE	FALSE	-0.128156
Q9D7I8	Protein FAM83D OS=Mus musculus OX=10090 GN=Fam83d PE=2 SV=1	Fam83d	64.324	4.3	3	3	3	1.129	1.133	1.112	0.863	0.957	0.847	1.265	0.00352319	0.0157384	1550	FALSE	FALSE	0.339137
Q5F293	Zinc finger and BTB domain-containing protein 4 OS=Mus musculus OX=10090 GN=Zbtb4 PE=2 SV=1	Zbtb4	102.66	2.7	2	2	2	1.058	1.076	1.049	0.974	0.917	0.931	1.128	0.00352761	0.0157426	1551	FALSE	FALSE	0.173767
Q9JJ94	Sjoegren syndrome nuclear autoantigen 1 homolog OS=Mus musculus OX=10090 GN=Ssna1 PE=1 SV=1	Ssna1	13.557	22.7	2	2	3	1.096	1.15	1.078	0.885	0.852	0.942	1.241	0.00352978	0.0157426	1552	FALSE	FALSE	0.311503
Q8C1B1	Calmodulin-regulated spectrin-associated protein 2 OS=Mus musculus OX=10090 GN=Camsap2 PE=1 SV=3	Camsap2	164.33	1.4	2	2	2	1.053	1.058	1.062	0.944	0.974	0.914	1.12	0.00353095	0.0157426	1553	FALSE	FALSE	0.163499
Q9DB43	Zinc finger protein-like 1 OS=Mus musculus OX=10090 GN=Zfpl1 PE=1 SV=1	Zfpl1	34.155	22.9	6	6	10	0.957	0.977	0.982	1.027	1.056	1.042	0.933	0.00355301	0.0158239	1554	FALSE	FALSE	-0.100051
A2AJ15	Endoplasmic reticulum mannosyl-oligosaccharide 1,2-alpha-mannosidase OS=Mus musculus OX=10090 GN=Man1b1 PE=1 SV=1	Man1b1	75.149	23.1	13	13	17	0.968	0.943	0.974	1.021	1.029	1.039	0.934	0.00355376	0.0158239	1555	FALSE	FALSE	-0.0985055
Q68FH4	N-acetylgalactosamine kinase OS=Mus musculus OX=10090 GN=Galk2 PE=1 SV=1	Galk2	50.503	10.5	5	5	5	1.057	1.038	1.062	0.926	0.96	0.898	1.134	0.00355605	0.015824	1556	FALSE	FALSE	0.181421
Q60648	Ganglioside GM2 activator OS=Mus musculus OX=10090 GN=Gm2a PE=1 SV=2	Gm2a	20.824	29.5	5	5	5	1.13	1.164	1.133	0.81	0.936	0.818	1.337	0.00356689	0.015855	1557	TRUE	FALSE	0.418999
Q9Z2B5	Eukaryotic translation initiation factor 2-alpha kinase 3 OS=Mus musculus OX=10090 GN=Eif2ak3 PE=1 SV=1	Eif2ak3	124.68	16.8	14	14	14	1.023	1.011	1.033	0.973	0.959	0.978	1.054	0.00356902	0.015855	1558	FALSE	FALSE	0.0758749
Q76MZ3	Serine/threonine-protein phosphatase 2A 65 kDa regulatory subunit A alpha isoform OS=Mus musculus OX=10090 GN=Ppp2r1a PE=1 SV=3	Ppp2r1a	65.322	43.1	21	19	39	1.052	1.058	1.022	0.977	0.952	0.958	1.085	0.00356989	0.015855	1559	FALSE	FALSE	0.117695
Q9WV98	Mitochondrial import inner membrane translocase subunit Tim9 OS=Mus musculus OX=10090 GN=Timm9 PE=1 SV=1	Timm9	10.344	68.5	5	5	9	0.934	0.96	0.938	1.079	1.054	1.023	0.897	0.00357356	0.0158591	1560	FALSE	FALSE	-0.15682
P06537	Glucocorticoid receptor OS=Mus musculus OX=10090 GN=Nr3c1 PE=1 SV=1	Nr3c1	86.052	5.6	3	3	3	1.067	1.132	1.094	0.868	0.95	0.888	1.217	0.00357539	0.0158591	1561	FALSE	FALSE	0.283329
Q70UZ7	von Willebrand factor A domain-containing protein 2 OS=Mus musculus OX=10090 GN=Vwa2 PE=1 SV=1	Vwa2	85.638	1.4	1	1	1	0.83	0.941	0.814	1.144	1.16	1.124	0.754	0.00357929	0.0158662	1562	FALSE	TRUE	-0.407364
Q8VE38	Oxidoreductase NAD-binding domain-containing protein 1 OS=Mus musculus OX=10090 GN=Oxnad1 PE=1 SV=2	Oxnad1	34.727	45	14	14	15	0.946	0.964	0.974	1.052	1.044	1.02	0.926	0.0035872	0.0158911	1563	FALSE	FALSE	-0.110916
Q62523	Zyxin OS=Mus musculus OX=10090 GN=Zyx PE=1 SV=2	Zyx	60.545	36.2	16	16	23	1.049	1.029	1.023	0.983	0.989	0.984	1.049	0.00360311	0.0159514	1564	FALSE	FALSE	0.0690147
P62270	40S ribosomal protein S18 OS=Mus musculus OX=10090 GN=Rps18 PE=1 SV=3	Rps18	17.718	33.6	6	5	15	1.031	1.12	1.062	0.925	0.917	0.924	1.162	0.0036067	0.015957	1565	FALSE	FALSE	0.21661
Q9Z261	Claudin-7 OS=Mus musculus OX=10090 GN=Cldn7 PE=1 SV=1	Cldn7	22.359	15.6	2	2	5	0.945	0.872	0.907	1.099	1.149	1.065	0.822	0.00361086	0.0159577	1566	FALSE	FALSE	-0.28279
Q91WN1	DnaJ homolog subfamily C member 9 OS=Mus musculus OX=10090 GN=Dnajc9 PE=1 SV=2	Dnajc9	30.059	24.3	6	6	8	1.048	1.091	1.045	0.911	0.961	0.931	1.136	0.00361146	0.0159577	1567	FALSE	FALSE	0.183963
P47941	Crk-like protein OS=Mus musculus OX=10090 GN=Crkl PE=1 SV=2	Crkl	33.83	25.1	6	6	7	1.056	1.052	1.028	0.973	0.958	0.933	1.095	0.00362536	0.0160089	1568	FALSE	FALSE	0.130931
P70257	Nuclear factor 1 X-type OS=Mus musculus OX=10090 GN=Nfix PE=1 SV=2	Nfix	53.394	13.9	8	6	11	1.042	1.093	1.06	0.928	0.958	0.902	1.146	0.00363046	0.0160212	1569	FALSE	FALSE	0.196607
G5E829	Plasma membrane calcium-transporting ATPase 1 OS=Mus musculus OX=10090 GN=Atp2b1 PE=1 SV=1	Atp2b1	134.75	34	31	23	53	0.947	0.955	0.966	1.018	1.014	1.047	0.931	0.00363628	0.0160367	1570	FALSE	FALSE	-0.103147
P61205	ADP-ribosylation factor 3 OS=Mus musculus OX=10090 GN=Arf3 PE=2 SV=2	Arf3	20.601	43.1	7	3	26	1.064	1.037	1.047	0.975	0.942	0.976	1.088	0.0036496	0.0160852	1571	FALSE	FALSE	0.121679
Q9QXY9	Peroxisomal biogenesis factor 3 OS=Mus musculus OX=10090 GN=Pex3 PE=1 SV=1	Pex3	42.223	19.6	7	7	9	0.963	0.948	0.977	1.017	1.017	1.013	0.948	0.00365653	0.0161055	1572	FALSE	FALSE	-0.077041
Q6KCD5	Nipped-B-like protein OS=Mus musculus OX=10090 GN=Nipbl PE=1 SV=1	Nipbl	315.45	25.6	61	61	77	0.956	0.978	0.963	1.027	1.026	1.056	0.932	0.00367327	0.0161689	1573	FALSE	FALSE	-0.101598
Q505F5	Leucine-rich repeat-containing protein 47 OS=Mus musculus OX=10090 GN=Lrrc47 PE=1 SV=1	Lrrc47	63.589	30.1	13	13	13	1.023	1.08	1.093	0.932	0.93	0.947	1.138	0.00368755	0.0162134	1574	FALSE	FALSE	0.186501
Q8BHS3	Pre-mRNA-splicing factor RBM22 OS=Mus musculus OX=10090 GN=Rbm22 PE=1 SV=1	Rbm22	46.895	30.2	12	12	18	1.013	1.06	1.038	0.957	0.957	0.958	1.083	0.00368805	0.0162134	1575	FALSE	FALSE	0.115033
O70551	SRSF protein kinase 1 OS=Mus musculus OX=10090 GN=Srpk1 PE=1 SV=2	Srpk1	73.088	25.9	13	12	20	1.044	1.08	1.064	0.931	0.932	0.978	1.122	0.00369279	0.0162188	1576	FALSE	FALSE	0.166073
Q9QZW0	Phospholipid-transporting ATPase 11C OS=Mus musculus OX=10090 GN=Atp11c PE=1 SV=2	Atp11c	129.24	9.9	11	9	11	0.984	0.939	0.947	1.05	1.049	1.076	0.904	0.00369397	0.0162188	1577	FALSE	FALSE	-0.145605
Q8K3J9	G-protein coupled receptor family C group 5 member C OS=Mus musculus OX=10090 GN=Gprc5c PE=1 SV=2	Gprc5c	48.421	15.7	5	5	18	0.929	0.902	0.956	1.082	1.044	1.04	0.88	0.00369875	0.0162295	1578	FALSE	FALSE	-0.184425
Q9WVL3	Solute carrier family 12 member 7 OS=Mus musculus OX=10090 GN=Slc12a7 PE=1 SV=1	Slc12a7	119.48	11.7	11	10	12	0.909	0.938	0.968	1.056	1.042	1.065	0.89	0.00370934	0.0162656	1579	FALSE	FALSE	-0.168123
Q8BGR2	Volume-regulated anion channel subunit LRRC8D OS=Mus musculus OX=10090 GN=Lrrc8d PE=1 SV=1	Lrrc8d	98.112	12.8	9	9	11	0.933	0.971	0.959	1.06	1.027	1.051	0.912	0.00371501	0.0162731	1580	FALSE	FALSE	-0.132894
P28301	Protein-lysine 6-oxidase OS=Mus musculus OX=10090 GN=Lox PE=1 SV=1	Lox	46.7	10.5	3	3	3	0.981	0.964	0.928	1.069	1.052	1.073	0.899	0.00371573	0.0162731	1581	FALSE	FALSE	-0.153607
P51150	Ras-related protein Rab-7a OS=Mus musculus OX=10090 GN=Rab7a PE=1 SV=2	Rab7a	23.489	68.1	12	12	47	0.955	0.959	0.989	1.031	1.04	1.039	0.933	0.0037235	0.0162968	1582	FALSE	FALSE	-0.100051
Q9Z0Y1	Dynactin subunit 3 OS=Mus musculus OX=10090 GN=Dctn3 PE=1 SV=2	Dctn3	20.978	43	9	9	10	1.077	1.026	1.067	0.931	0.956	0.96	1.113	0.00373005	0.0163055	1583	FALSE	FALSE	0.154454
Q9ESU6	Bromodomain-containing protein 4 OS=Mus musculus OX=10090 GN=Brd4 PE=1 SV=2	Brd4	155.89	22.1	27	22	38	1.024	1.063	1.046	0.966	0.937	0.964	1.093	0.00373021	0.0163055	1584	FALSE	FALSE	0.128293
Q9Z2M7	Phosphomannomutase 2 OS=Mus musculus OX=10090 GN=Pmm2 PE=1 SV=1	Pmm2	27.656	30.2	8	8	9	1.111	1.026	1.073	0.889	0.923	0.924	1.173	0.00374269	0.0163437	1585	FALSE	FALSE	0.230203
Q8C4J7	Transducin beta-like protein 3 OS=Mus musculus OX=10090 GN=Tbl3 PE=2 SV=1	Tbl3	88.265	41.6	25	25	40	0.984	0.951	0.957	1.046	1.033	1.027	0.931	0.00374367	0.0163437	1586	FALSE	FALSE	-0.103147
P61290	Proteasome activator complex subunit 3 OS=Mus musculus OX=10090 GN=Psme3 PE=1 SV=1	Psme3	29.506	26.8	6	6	10	1.062	1.056	1.116	0.898	0.921	0.956	1.165	0.00374724	0.016349	1587	FALSE	FALSE	0.22033
Q8CIH5	1-phosphatidylinositol 4,5-bisphosphate phosphodiesterase gamma-2 OS=Mus musculus OX=10090 GN=Plcg2 PE=1 SV=1	Plcg2	147.59	6.6	7	7	7	1.05	1.056	1.075	0.904	0.955	0.958	1.129	0.00376007	0.0163853	1588	FALSE	FALSE	0.175045
Q8BTY8	Sec1 family domain-containing protein 2 OS=Mus musculus OX=10090 GN=Scfd2 PE=1 SV=1	Scfd2	74.75	13	7	7	8	0.938	0.96	0.941	1.018	1.046	1.071	0.906	0.00376028	0.0163853	1589	FALSE	FALSE	-0.142417
Q60973	Histone-binding protein RBBP7 OS=Mus musculus OX=10090 GN=Rbbp7 PE=1 SV=1	Rbbp7	47.789	46.8	15	9	33	1.02	1.046	1.074	0.942	0.95	0.96	1.101	0.00376456	0.0163936	1590	FALSE	FALSE	0.138814
P30285	Cyclin-dependent kinase 4 OS=Mus musculus OX=10090 GN=Cdk4 PE=1 SV=1	Cdk4	33.75	25.4	7	6	10	1.083	1.028	1.049	0.924	0.898	0.948	1.141	0.00377933	0.0164254	1591	FALSE	FALSE	0.190299
Q9JKV5	Secretory carrier-associated membrane protein 4 OS=Mus musculus OX=10090 GN=Scamp4 PE=1 SV=1	Scamp4	25.342	4.8	1	1	1	0.896	0.955	0.943	1.099	1.057	1.059	0.869	0.0037802	0.0164254	1592	FALSE	FALSE	-0.202572
P35831	Tyrosine-protein phosphatase non-receptor type 12 OS=Mus musculus OX=10090 GN=Ptpn12 PE=1 SV=3	Ptpn12	86.525	11.6	8	8	8	1.072	1.13	1.046	0.92	0.948	0.911	1.169	0.00378035	0.0164254	1593	FALSE	FALSE	0.225275
Q9CR68	Cytochrome b-c1 complex subunit Rieske, mitochondrial OS=Mus musculus OX=10090 GN=Uqcrfs1 PE=1 SV=1	Uqcrfs1	29.367	29.9	9	9	14	1.025	1.046	1.024	0.968	0.973	0.944	1.073	0.00378321	0.0164254	1594	FALSE	FALSE	0.10165
P07607	Thymidylate synthase OS=Mus musculus OX=10090 GN=Tyms PE=1 SV=1	Tyms	34.958	21.2	7	7	7	1.09	1.03	1.08	0.937	0.884	0.869	1.19	0.00378373	0.0164254	1595	FALSE	FALSE	0.250962
P02469	Laminin subunit beta-1 OS=Mus musculus OX=10090 GN=Lamb1 PE=1 SV=3	Lamb1	197.09	28.9	40	40	63	0.978	0.946	0.957	1.053	1.037	1.023	0.925	0.0037998	0.0164849	1596	FALSE	FALSE	-0.112475
P55098	Peroxisome biogenesis factor 2 OS=Mus musculus OX=10090 GN=Pex2 PE=2 SV=1	Pex2	34.731	8.9	3	3	3	0.953	0.964	0.975	1.075	1.031	1.043	0.918	0.00380489	0.0164966	1597	FALSE	FALSE	-0.123434
Q810S1	Calcium uniporter regulatory subunit MCUb, mitochondrial OS=Mus musculus OX=10090 GN=Mcub PE=1 SV=1	Mcub	39.799	7.8	2	2	2	1.176	1.148	1.053	0.889	0.834	0.904	1.285	0.00381332	0.0165228	1598	FALSE	FALSE	0.361768
Q9QZM0	Ubiquilin-2 OS=Mus musculus OX=10090 GN=Ubqln2 PE=1 SV=2	Ubqln2	67.35	20.1	8	6	11	1.022	1.068	1.041	0.96	0.962	0.97	1.083	0.00382207	0.0165433	1599	FALSE	FALSE	0.115033
Q9JJ06	Glycoprotein-N-acetylgalactosamine 3-beta-galactosyltransferase 1 OS=Mus musculus OX=10090 GN=C1galt1 PE=1 SV=1	C1galt1	42.304	31.4	9	9	11	0.974	0.972	0.961	1.041	1.018	1.056	0.933	0.00382282	0.0165433	1600	FALSE	FALSE	-0.100051
Q6PHQ8	N-alpha-acetyltransferase 35, NatC auxiliary subunit OS=Mus musculus OX=10090 GN=Naa35 PE=1 SV=1	Naa35	83.305	15.4	9	9	10	1.048	1.07	1.059	0.911	0.923	0.972	1.132	0.00382812	0.0165516	1601	FALSE	FALSE	0.178874
Q8VIJ6	Splicing factor, proline- and glutamine-rich OS=Mus musculus OX=10090 GN=Sfpq PE=1 SV=1	Sfpq	75.441	40.9	26	25	107	0.991	0.977	0.979	1.03	1.014	1.019	0.962	0.00382952	0.0165516	1602	FALSE	FALSE	-0.0558912
P58466	Carboxy-terminal domain RNA polymerase II polypeptide A small phosphatase 1 OS=Mus musculus OX=10090 GN=Ctdsp1 PE=1 SV=1	Ctdsp1	29.266	14.2	4	2	6	0.891	0.952	0.897	1.108	1.046	1.116	0.838	0.0038351	0.0165653	1603	FALSE	FALSE	-0.254978
Q8BM75	AT-rich interactive domain-containing protein 5B OS=Mus musculus OX=10090 GN=Arid5b PE=1 SV=3	Arid5b	131.84	5.4	5	5	5	1.049	1.063	1.017	0.959	0.927	0.922	1.114	0.0038409	0.0165801	1604	FALSE	FALSE	0.155749
Q6ZWX6	Eukaryotic translation initiation factor 2 subunit 1 OS=Mus musculus OX=10090 GN=Eif2s1 PE=1 SV=3	Eif2s1	36.108	53.3	17	17	38	1.011	1.04	1.029	0.977	0.977	0.969	1.054	0.00385144	0.0166152	1605	FALSE	FALSE	0.0758749
Q8QZT1	Acetyl-CoA acetyltransferase, mitochondrial OS=Mus musculus OX=10090 GN=Acat1 PE=1 SV=1	Acat1	44.816	53.1	16	16	38	0.984	0.971	0.968	1.022	1.05	1.027	0.943	0.00385498	0.0166201	1606	FALSE	FALSE	-0.0846703
P63242	Eukaryotic translation initiation factor 5A-1 OS=Mus musculus OX=10090 GN=Eif5a PE=1 SV=2	Eif5a	16.832	69.5	9	9	24	1.034	1.04	1.091	0.919	0.952	0.914	1.136	0.00386062	0.0166341	1607	FALSE	FALSE	0.183963
Q8BYA0	Tubulin-specific chaperone D OS=Mus musculus OX=10090 GN=Tbcd PE=1 SV=1	Tbcd	133.32	15.6	15	15	16	1.052	1.05	1.07	0.929	0.943	0.982	1.111	0.00386536	0.0166441	1608	FALSE	FALSE	0.151859
Q5SXY1	Cytospin-B OS=Mus musculus OX=10090 GN=Specc1 PE=1 SV=2	Specc1	118.1	34.8	33	32	41	0.952	0.952	0.936	1.069	1.019	1.075	0.898	0.00386847	0.0166471	1609	FALSE	FALSE	-0.155213
P62821	Ras-related protein Rab-1A OS=Mus musculus OX=10090 GN=Rab1A PE=1 SV=3	Rab1A	22.677	68.3	12	7	34	0.962	0.95	0.938	1.06	1.016	1.06	0.909	0.00387266	0.016652	1610	FALSE	FALSE	-0.137648
Q61881	DNA replication licensing factor MCM7 OS=Mus musculus OX=10090 GN=Mcm7 PE=1 SV=1	Mcm7	81.21	33.9	21	21	50	0.958	0.98	0.986	1.035	1.026	1.028	0.947	0.00387441	0.016652	1611	FALSE	FALSE	-0.0785637
P59328	WD repeat and HMG-box DNA-binding protein 1 OS=Mus musculus OX=10090 GN=Wdhd1 PE=1 SV=2	Wdhd1	124.25	12	10	10	11	1.115	1.086	1.048	0.902	0.852	0.932	1.21	0.00388469	0.0166859	1612	FALSE	FALSE	0.275007
Q6NZF1	Zinc finger CCCH domain-containing protein 11A OS=Mus musculus OX=10090 GN=Zc3h11a PE=1 SV=1	Zc3h11a	86.491	39.3	25	25	33	0.98	0.969	0.98	1.042	1.023	1.016	0.951	0.00389071	0.0166938	1613	FALSE	FALSE	-0.0724828
P52479	Ubiquitin carboxyl-terminal hydrolase 10 OS=Mus musculus OX=10090 GN=Usp10 PE=1 SV=3	Usp10	87.021	15.2	9	9	11	1.057	1.028	1.06	0.956	0.972	0.931	1.1	0.00389136	0.0166938	1614	FALSE	FALSE	0.137504
Q8CHK4	Histone acetyltransferase KAT5 OS=Mus musculus OX=10090 GN=Kat5 PE=1 SV=2	Kat5	58.597	16.4	8	8	9	0.947	0.942	0.978	1.037	1.068	1.037	0.912	0.00389776	0.0167109	1615	FALSE	FALSE	-0.132894
P14733	Lamin-B1 OS=Mus musculus OX=10090 GN=Lmnb1 PE=1 SV=3	Lmnb1	66.785	61.7	37	33	148	0.986	0.994	0.983	1.023	1.029	1.013	0.967	0.00391097	0.0167572	1616	FALSE	FALSE	-0.0484122
O54879	High mobility group protein B3 OS=Mus musculus OX=10090 GN=Hmgb3 PE=1 SV=3	Hmgb3	23.01	14.5	4	3	5	1.099	1.034	1.072	0.927	0.942	0.962	1.132	0.00391692	0.0167723	1617	FALSE	FALSE	0.178874
Q8BX10	Serine/threonine-protein phosphatase PGAM5, mitochondrial OS=Mus musculus OX=10090 GN=Pgam5 PE=1 SV=1	Pgam5	31.994	46.2	13	13	28	0.985	0.963	0.965	1.024	1.051	1.03	0.938	0.00394446	0.0168695	1618	FALSE	FALSE	-0.0923402
Q9CYH6	Ribosome biogenesis regulatory protein homolog OS=Mus musculus OX=10090 GN=Rrs1 PE=1 SV=1	Rrs1	41.551	31	10	10	16	0.958	0.944	0.98	1.026	1.055	1.05	0.92	0.00394449	0.0168695	1619	FALSE	FALSE	-0.120294
P62274	40S ribosomal protein S29 OS=Mus musculus OX=10090 GN=Rps29 PE=1 SV=2	Rps29	6.6767	19.6	1	1	5	1.034	1.116	1.131	0.927	0.876	0.9	1.214	0.00394772	0.0168728	1620	FALSE	FALSE	0.279768
P54923	[Protein ADP-ribosylarginine] hydrolase OS=Mus musculus OX=10090 GN=Adprh PE=1 SV=1	Adprh	40.068	12.2	4	4	6	1.034	1.025	1.041	0.985	0.951	0.96	1.07	0.00395146	0.0168739	1621	FALSE	FALSE	0.0976108
Q80XI3	Eukaryotic translation initiation factor 4 gamma 3 OS=Mus musculus OX=10090 GN=Eif4g3 PE=1 SV=2	Eif4g3	174.89	15.5	20	16	29	1.068	1.044	1.026	0.961	0.958	0.927	1.103	0.00395503	0.0168739	1622	FALSE	FALSE	0.141433
Q61102	ATP-binding cassette sub-family B member 7, mitochondrial OS=Mus musculus OX=10090 GN=Abcb7 PE=1 SV=3	Abcb7	82.58	16.5	9	9	15	0.96	0.98	0.973	1.01	1.03	1.028	0.949	0.00395742	0.0168739	1623	FALSE	FALSE	-0.07552
Q922Y1	UBX domain-containing protein 1 OS=Mus musculus OX=10090 GN=Ubxn1 PE=1 SV=1	Ubxn1	33.572	29	7	7	9	1.134	1.125	1.077	0.962	0.873	0.885	1.226	0.00395772	0.0168739	1624	FALSE	FALSE	0.293959
Q99KR8	Plasma alpha-L-fucosidase OS=Mus musculus OX=10090 GN=Fuca2 PE=1 SV=1	Fuca2	53.645	14.8	6	6	7	1.105	1.048	1.046	0.917	0.938	0.956	1.138	0.0039619	0.0168814	1625	FALSE	FALSE	0.186501
P61406	Telomerase-binding protein EST1A OS=Mus musculus OX=10090 GN=Smg6 PE=1 SV=1	Smg6	160.49	3.3	5	5	5	1.037	1.057	1.052	0.937	0.934	0.98	1.103	0.00397138	0.0169113	1626	FALSE	FALSE	0.141433
Q8BRF7	Sec1 family domain-containing protein 1 OS=Mus musculus OX=10090 GN=Scfd1 PE=1 SV=1	Scfd1	72.322	43.5	22	22	36	0.976	0.974	0.962	1.03	1.02	1.054	0.938	0.00400146	0.0170289	1627	FALSE	FALSE	-0.0923402
P22907	Porphobilinogen deaminase OS=Mus musculus OX=10090 GN=Hmbs PE=1 SV=2	Hmbs	39.344	12.7	5	5	5	1.033	1.11	1.109	0.912	0.942	0.935	1.166	0.00401073	0.0170579	1628	FALSE	FALSE	0.221568
Q924T3	DNA repair protein XRCC4 OS=Mus musculus OX=10090 GN=Xrcc4 PE=1 SV=1	Xrcc4	37.06	9.2	3	3	3	1.118	1.039	1.064	0.948	0.912	0.926	1.156	0.00401473	0.0170622	1629	FALSE	FALSE	0.209141
P57776	Elongation factor 1-delta OS=Mus musculus OX=10090 GN=Eef1d PE=1 SV=3	Eef1d	31.293	54.1	14	12	43	1.068	1.046	1.079	0.945	0.975	0.917	1.125	0.00401666	0.0170622	1630	FALSE	FALSE	0.169925
Q6NZL6	Tonsoku-like protein OS=Mus musculus OX=10090 GN=Tonsl PE=1 SV=2	Tonsl	151.11	4	6	6	6	1.064	1.057	1.135	0.95	0.949	0.943	1.146	0.00404243	0.0171552	1631	FALSE	FALSE	0.196607
Q9CXW4	60S ribosomal protein L11 OS=Mus musculus OX=10090 GN=Rpl11 PE=1 SV=4	Rpl11	20.252	42.7	9	9	20	1.044	1.073	1.054	0.951	0.976	0.923	1.113	0.00404351	0.0171552	1632	FALSE	FALSE	0.154454
Q9D0D3	Poly(A) RNA polymerase, mitochondrial OS=Mus musculus OX=10090 GN=Mtpap PE=1 SV=1	Mtpap	65.229	36.6	16	16	22	0.966	0.971	0.989	1.022	1.018	1.032	0.952	0.00404758	0.0171595	1633	FALSE	FALSE	-0.0709665
Q7TPQ3	E3 ubiquitin-protein ligase SHPRH OS=Mus musculus OX=10090 GN=Shprh PE=1 SV=1	Shprh	191.49	4.3	6	6	6	1.082	1.015	1.064	0.938	0.936	0.944	1.122	0.00404949	0.0171595	1634	FALSE	FALSE	0.166073
Q80Y17	Lethal(2) giant larvae protein homolog 1 OS=Mus musculus OX=10090 GN=Llgl1 PE=1 SV=1	Llgl1	112.62	23.2	17	17	20	1.038	1.036	1.017	0.969	0.968	0.988	1.057	0.00405592	0.0171763	1635	FALSE	FALSE	0.0799754
Q8BKT8	HAUS augmin-like complex subunit 7 OS=Mus musculus OX=10090 GN=Haus7 PE=1 SV=2	Haus7	40.656	15.4	4	4	4	1.077	1.043	1.09	0.962	0.934	0.9	1.148	0.00406345	0.0171976	1636	FALSE	FALSE	0.199123
P19157	Glutathione S-transferase P 1 OS=Mus musculus OX=10090 GN=Gstp1 PE=1 SV=2	Gstp1	23.609	52.9	11	11	23	1.024	1.066	1.038	0.975	0.957	0.955	1.083	0.00406955	0.0172129	1637	FALSE	FALSE	0.115033
Q61458	Cyclin-H OS=Mus musculus OX=10090 GN=Ccnh PE=1 SV=2	Ccnh	37.506	14.9	4	4	5	1.049	1.046	1.087	0.929	0.957	0.972	1.113	0.00407589	0.0172292	1638	FALSE	FALSE	0.154454
A2RTL5	Arginine/serine-rich coiled-coil protein 2 OS=Mus musculus OX=10090 GN=Rsrc2 PE=2 SV=1	Rsrc2	43.876	10.4	3	3	3	1.126	1.108	1.036	0.914	0.936	0.886	1.195	0.00408118	0.017241	1639	FALSE	FALSE	0.257011
P19536	Cytochrome c oxidase subunit 5B, mitochondrial OS=Mus musculus OX=10090 GN=Cox5b PE=1 SV=1	Cox5b	13.813	37.5	5	5	30	0.977	0.984	0.956	1.032	1.05	1.028	0.938	0.00410866	0.0173466	1640	FALSE	FALSE	-0.0923402
Q8K2H2	Deubiquitinase OTUD6B OS=Mus musculus OX=10090 GN=Otud6b PE=1 SV=1	Otud6b	33.758	22.4	5	5	7	1.017	1.065	1.045	0.91	0.954	0.929	1.12	0.00411395	0.0173583	1641	FALSE	FALSE	0.163499
Q03137	Ephrin type-A receptor 4 OS=Mus musculus OX=10090 GN=Epha4 PE=1 SV=2	Epha4	109.81	9.6	8	6	14	0.896	0.916	0.976	1.12	1.092	1.077	0.848	0.00411776	0.0173638	1642	FALSE	FALSE	-0.237864
Q9DBJ3	Brain-specific angiogenesis inhibitor 1-associated protein 2-like protein 1 OS=Mus musculus OX=10090 GN=Baiap2l1 PE=1 SV=1	Baiap2l1	57.187	32.3	15	14	18	0.956	0.987	0.98	1.047	1.044	1.029	0.937	0.00412258	0.0173725	1643	FALSE	FALSE	-0.093879
Q9CQM5	Thioredoxin domain-containing protein 17 OS=Mus musculus OX=10090 GN=Txndc17 PE=1 SV=1	Txndc17	14.015	30.1	3	3	6	1.149	1.08	1.054	0.948	0.924	0.919	1.176	0.0041257	0.0173725	1644	FALSE	FALSE	0.233888
Q78YY6	DnaJ homolog subfamily C member 15 OS=Mus musculus OX=10090 GN=Dnajc15 PE=1 SV=1	Dnajc15	15.953	27.5	4	4	4	0.936	0.976	0.936	1.034	1.052	1.073	0.902	0.00412735	0.0173725	1645	FALSE	FALSE	-0.148801
Q80X85	28S ribosomal protein S7, mitochondrial OS=Mus musculus OX=10090 GN=Mrps7 PE=1 SV=1	Mrps7	28.062	42.1	9	9	12	0.969	0.992	0.97	1.021	1.027	1.022	0.955	0.00413347	0.0173877	1646	FALSE	FALSE	-0.0664274
Q9CRC8	Leucine-rich repeat-containing protein 40 OS=Mus musculus OX=10090 GN=Lrrc40 PE=1 SV=2	Lrrc40	68.075	25.7	13	13	13	1.044	1.012	1.02	0.96	0.971	0.969	1.061	0.00414004	0.0174048	1647	FALSE	FALSE	0.0854247
Q9R190	Metastasis-associated protein MTA2 OS=Mus musculus OX=10090 GN=Mta2 PE=1 SV=1	Mta2	75.029	38.3	21	17	35	1.035	1.021	1.043	0.981	0.967	0.949	1.07	0.00414725	0.0174245	1648	FALSE	FALSE	0.0976108
Q8C863	E3 ubiquitin-protein ligase Itchy OS=Mus musculus OX=10090 GN=Itch PE=1 SV=2	Itch	98.992	23.1	15	13	17	0.976	0.969	0.997	1.033	1.038	1.052	0.942	0.00415145	0.0174292	1649	FALSE	FALSE	-0.086201
Q99K74	Mediator of RNA polymerase II transcription subunit 24 OS=Mus musculus OX=10090 GN=Med24 PE=1 SV=1	Med24	109.98	11.7	8	8	9	1.1	1.046	1.052	0.97	0.932	0.942	1.124	0.0041534	0.0174292	1650	FALSE	FALSE	0.168642
Q9QZS3	Protein numb homolog OS=Mus musculus OX=10090 GN=Numb PE=1 SV=1	Numb	70.812	17.2	10	7	12	1.011	1.015	1.001	0.98	0.981	0.97	1.033	0.00418176	0.017524	1651	FALSE	FALSE	0.0468403
Q5RKS2	Small integral membrane protein 7 OS=Mus musculus OX=10090 GN=Smim7 PE=3 SV=1	Smim7	8.5551	26.7	3	3	3	1.111	1.024	1.1	0.932	0.924	0.915	1.167	0.00418344	0.017524	1652	FALSE	FALSE	0.222805
Q3ULD5	Methylcrotonoyl-CoA carboxylase beta chain, mitochondrial OS=Mus musculus OX=10090 GN=Mccc2 PE=1 SV=1	Mccc2	61.378	36.8	18	18	28	0.981	0.988	0.972	1.033	1.021	1.014	0.959	0.00418359	0.017524	1653	FALSE	FALSE	-0.0603973
Q8BJ71	Nuclear pore complex protein Nup93 OS=Mus musculus OX=10090 GN=Nup93 PE=1 SV=1	Nup93	93.28	52.9	41	41	90	0.973	0.988	0.99	1.014	1.022	1.02	0.966	0.00419561	0.0175559	1654	FALSE	FALSE	-0.0499049
Q8CCP0	Nuclear export mediator factor Nemf OS=Mus musculus OX=10090 GN=Nemf PE=1 SV=2	Nemf	121.19	5	5	5	5	1.078	1.095	1.042	0.901	0.935	0.961	1.149	0.00419671	0.0175559	1655	FALSE	FALSE	0.200379
P51855	Glutathione synthetase OS=Mus musculus OX=10090 GN=Gss PE=1 SV=1	Gss	52.246	10.1	5	5	5	1.099	1.166	1.048	0.856	0.921	0.879	1.247	0.00419882	0.0175559	1656	FALSE	FALSE	0.318461
Q9D0F6	Replication factor C subunit 5 OS=Mus musculus OX=10090 GN=Rfc5 PE=1 SV=1	Rfc5	38.096	32.2	8	8	14	1.034	1.031	1.051	0.973	0.945	0.979	1.076	0.00421402	0.0176088	1657	FALSE	FALSE	0.105678
Q8BSP2	Condensin-2 complex subunit H2 OS=Mus musculus OX=10090 GN=Ncaph2 PE=1 SV=1	Ncaph2	68.945	13.2	5	5	5	1.027	1.084	1.091	0.907	0.909	0.952	1.157	0.00423077	0.0176554	1658	FALSE	FALSE	0.210389
O70201	Baculoviral IAP repeat-containing protein 5 OS=Mus musculus OX=10090 GN=Birc5 PE=1 SV=1	Birc5	16.297	59.3	6	6	10	1.018	1.021	1.039	0.985	0.966	0.965	1.056	0.00423143	0.0176554	1659	FALSE	FALSE	0.0786098
P47955	60S acidic ribosomal protein P1 OS=Mus musculus OX=10090 GN=Rplp1 PE=1 SV=1	Rplp1	11.475	74.6	3	3	8	1.058	1.118	1.072	0.948	0.887	0.941	1.17	0.00423282	0.0176554	1660	FALSE	FALSE	0.226509
Q69Z66	Histone H2A deubiquitinase MYSM1 OS=Mus musculus OX=10090 GN=Mysm1 PE=1 SV=2	Mysm1	93.474	2.6	2	2	2	1.105	1.111	1.034	0.947	0.91	0.897	1.18	0.00423683	0.0176615	1661	FALSE	FALSE	0.238787
Q8R015	Biogenesis of lysosome-related organelles complex 1 subunit 5 OS=Mus musculus OX=10090 GN=Bloc1s5 PE=1 SV=1	Bloc1s5	21.283	22.7	4	4	4	1.054	1.046	1.071	0.891	0.934	0.958	1.139	0.00424101	0.0176683	1662	FALSE	FALSE	0.187768
Q62432	Mothers against decapentaplegic homolog 2 OS=Mus musculus OX=10090 GN=Smad2 PE=1 SV=2	Smad2	52.265	22.5	10	5	11	1.062	1.031	1.042	0.976	0.984	0.994	1.061	0.00424826	0.0176879	1663	FALSE	FALSE	0.0854247
Q09XV5	Chromodomain-helicase-DNA-binding protein 8 OS=Mus musculus OX=10090 GN=Chd8 PE=1 SV=1	Chd8	290.84	2.3	6	5	6	1.07	1.096	1.048	0.928	0.957	0.888	1.159	0.0042578	0.0177129	1664	FALSE	FALSE	0.212881
Q6PDL0	Cytoplasmic dynein 1 light intermediate chain 2 OS=Mus musculus OX=10090 GN=Dync1li2 PE=1 SV=2	Dync1li2	54.218	18.1	6	5	8	1.042	1.038	1.018	0.962	0.984	0.978	1.06	0.00425939	0.0177129	1665	FALSE	FALSE	0.0840643
Q9DCV4	Regulator of microtubule dynamics protein 1 OS=Mus musculus OX=10090 GN=Rmdn1 PE=1 SV=2	Rmdn1	35	18	5	5	7	0.969	0.992	0.974	1.029	1.05	1.029	0.944	0.00427215	0.0177522	1666	FALSE	FALSE	-0.0831412
Q91W92	Cdc42 effector protein 1 OS=Mus musculus OX=10090 GN=Cdc42ep1 PE=1 SV=1	Cdc42ep1	43.095	31.8	8	8	10	0.966	0.937	0.975	1.057	1.028	1.05	0.918	0.00427397	0.0177522	1667	FALSE	FALSE	-0.123434
Q9JKK1	Syntaxin-6 OS=Mus musculus OX=10090 GN=Stx6 PE=1 SV=1	Stx6	28.996	16.1	3	3	4	0.961	0.95	0.989	1.038	1.034	1.039	0.932	0.00428968	0.0178068	1668	FALSE	FALSE	-0.101598
Q8BGQ6	EF-hand calcium-binding domain-containing protein 14 OS=Mus musculus OX=10090 GN=Efcab14 PE=2 SV=1	Efcab14	53.693	9.5	4	4	4	0.93	0.97	0.959	1.032	1.034	1.021	0.926	0.00430194	0.017847	1669	FALSE	FALSE	-0.110916
P84099	60S ribosomal protein L19 OS=Mus musculus OX=10090 GN=Rpl19 PE=1 SV=1	Rpl19	23.466	21.9	4	4	17	1.04	1.105	1.091	0.943	0.891	0.866	1.199	0.00430869	0.0178643	1670	FALSE	FALSE	0.261832
Q62392	Pleckstrin homology-like domain family A member 1 OS=Mus musculus OX=10090 GN=Phlda1 PE=1 SV=2	Phlda1	45.582	4	2	2	2	0.958	0.965	0.962	1.022	1.068	1.032	0.924	0.00431907	0.0178966	1671	FALSE	FALSE	-0.114035
P43277	Histone H1.3 OS=Mus musculus OX=10090 GN=H1-3 PE=1 SV=2	H1-3	22.099	37.6	10	1	28	0.966	0.919	0.887	1.07	1.109	1.071	0.853	0.00433517	0.0179526	1672	FALSE	FALSE	-0.229382
Q924C6	Lysyl oxidase homolog 4 OS=Mus musculus OX=10090 GN=Loxl4 PE=2 SV=2	Loxl4	84.778	16.6	9	9	10	0.923	0.949	0.961	1.067	1.045	1.114	0.878	0.00433944	0.0179595	1673	FALSE	FALSE	-0.187707
Q91VH2	Sorting nexin-9 OS=Mus musculus OX=10090 GN=Snx9 PE=1 SV=1	Snx9	66.545	19.2	10	10	14	1.012	1.022	1.029	0.974	0.976	0.99	1.042	0.00434478	0.0179709	1674	FALSE	FALSE	0.0593553
P32921	Tryptophan--tRNA ligase, cytoplasmic OS=Mus musculus OX=10090 GN=Wars1 PE=1 SV=2	Wars1	54.357	21.4	8	8	15	1.033	1.021	1.053	0.978	0.953	0.97	1.071	0.00436518	0.0180445	1675	FALSE	FALSE	0.0989585
P15208	Insulin receptor OS=Mus musculus OX=10090 GN=Insr PE=1 SV=2	Insr	155.61	19.7	23	20	28	0.956	0.98	0.933	1.048	1.036	1.062	0.912	0.00437033	0.018055	1676	FALSE	FALSE	-0.132894
Q9JL35	High mobility group nucleosome-binding domain-containing protein 5 OS=Mus musculus OX=10090 GN=Hmgn5 PE=1 SV=2	Hmgn5	45.343	32.5	11	11	21	1.054	1.08	1.043	0.946	0.968	0.912	1.124	0.00437318	0.018056	1677	FALSE	FALSE	0.168642
Q9QZV9	NTF2-related export protein 1 OS=Mus musculus OX=10090 GN=Nxt1 PE=1 SV=2	Nxt1	15.847	35.7	4	4	5	0.957	0.974	0.976	1.053	1.043	1.018	0.934	0.00438158	0.0180799	1678	FALSE	FALSE	-0.0985055
Q8C080	Sorting nexin-16 OS=Mus musculus OX=10090 GN=Snx16 PE=1 SV=2	Snx16	38.817	34.9	10	10	11	0.964	0.97	0.96	1.054	1.014	1.029	0.934	0.00439877	0.0181244	1679	FALSE	FALSE	-0.0985055
Q99L45	Eukaryotic translation initiation factor 2 subunit 2 OS=Mus musculus OX=10090 GN=Eif2s2 PE=1 SV=1	Eif2s2	38.092	52.3	19	19	30	1.031	1.021	1.02	0.984	0.976	0.957	1.053	0.00439945	0.0181244	1680	FALSE	FALSE	0.0745054
O55128	Histone deacetylase complex subunit SAP18 OS=Mus musculus OX=10090 GN=Sap18 PE=1 SV=1	Sap18	17.595	62.1	12	12	22	0.968	0.969	0.97	1.025	1.055	1.018	0.938	0.00440023	0.0181244	1681	FALSE	FALSE	-0.0923402
Q91VU7	Pseudouridylate synthase 7 homolog OS=Mus musculus OX=10090 GN=Pus7 PE=2 SV=2	Pus7	74.792	30.2	14	14	16	1.087	1.078	1.042	0.931	0.906	0.968	1.143	0.00441495	0.0181743	1682	FALSE	FALSE	0.192825
Q9JKR6	Hypoxia up-regulated protein 1 OS=Mus musculus OX=10090 GN=Hyou1 PE=1 SV=1	Hyou1	111.18	42	33	33	83	0.943	0.946	0.973	1.054	1.058	1.019	0.914	0.0044588	0.0183438	1683	FALSE	FALSE	-0.129734
Q9CR00	26S proteasome non-ATPase regulatory subunit 9 OS=Mus musculus OX=10090 GN=Psmd9 PE=1 SV=1	Psmd9	24.72	32	6	6	9	1.033	1.045	1.031	0.963	0.994	0.976	1.06	0.00446262	0.0183487	1684	FALSE	FALSE	0.0840643
Q9R078	5'-AMP-activated protein kinase subunit beta-1 OS=Mus musculus OX=10090 GN=Prkab1 PE=1 SV=2	Prkab1	30.308	23	4	4	6	0.928	0.954	0.974	1.028	1.053	1.052	0.912	0.00447679	0.018396	1685	FALSE	FALSE	-0.132894
Q6URW6	Myosin-14 OS=Mus musculus OX=10090 GN=Myh14 PE=1 SV=1	Myh14	228.58	30.6	50	44	72	1.037	1.007	1.038	0.964	0.969	0.972	1.061	0.00448401	0.0184148	1686	FALSE	FALSE	0.0854247
Q3ULW8	Protein mono-ADP-ribosyltransferase PARP3 OS=Mus musculus OX=10090 GN=Parp3 PE=2 SV=1	Parp3	59.948	16.1	7	7	7	1.051	1.033	1.034	0.94	0.97	0.978	1.08	0.00449433	0.0184321	1687	FALSE	FALSE	0.111031
Q5Y5T1	Palmitoyltransferase ZDHHC20 OS=Mus musculus OX=10090 GN=Zdhhc20 PE=1 SV=1	Zdhhc20	43.975	13.9	5	4	7	0.903	0.956	0.957	1.067	1.09	1.047	0.879	0.0044961	0.0184321	1688	FALSE	FALSE	-0.186065
P43276	Histone H1.5 OS=Mus musculus OX=10090 GN=H1-5 PE=1 SV=2	H1-5	22.576	36.3	9	7	19	0.961	0.935	0.923	1.026	1.075	1.036	0.899	0.00449621	0.0184321	1689	FALSE	FALSE	-0.153607
Q6PDY2	2-aminoethanethiol dioxygenase OS=Mus musculus OX=10090 GN=Ado PE=1 SV=2	Ado	28.372	20.7	5	5	5	1.102	1.068	1.112	0.92	0.951	0.86	1.202	0.00450131	0.0184325	1690	FALSE	FALSE	0.265437
P00397	Cytochrome c oxidase subunit 1 OS=Mus musculus OX=10090 GN=Mtco1 PE=1 SV=2	Mtco1	56.909	6.2	1	1	4	0.898	0.94	0.958	1.066	1.07	1.035	0.882	0.00450164	0.0184325	1691	FALSE	FALSE	-0.181149
Q9DAP7	Histone chaperone ASF1B OS=Mus musculus OX=10090 GN=Asf1b PE=1 SV=1	Asf1b	22.464	6.9	1	1	1	1.087	1.071	1.047	0.946	0.959	0.896	1.144	0.00450455	0.0184329	1692	FALSE	FALSE	0.194087
Q91XE8	Transmembrane protein 205 OS=Mus musculus OX=10090 GN=Tmem205 PE=1 SV=1	Tmem205	21.18	22.2	4	4	5	0.971	0.965	0.981	1.052	1.038	1.017	0.939	0.00450936	0.0184329	1693	FALSE	FALSE	-0.0908029
P28828	Receptor-type tyrosine-protein phosphatase mu OS=Mus musculus OX=10090 GN=Ptprm PE=1 SV=2	Ptprm	163.65	2.6	3	2	3	0.938	0.942	0.971	1.077	1.056	1.026	0.903	0.00451263	0.0184329	1694	FALSE	FALSE	-0.147202
Q8CC35	Synaptopodin OS=Mus musculus OX=10090 GN=Synpo PE=1 SV=2	Synpo	99.55	25.1	18	18	21	0.975	0.931	0.967	1.044	1.037	1.039	0.921	0.00451464	0.0184329	1695	FALSE	FALSE	-0.118727
Q9D2C7	Bax inhibitor 1 OS=Mus musculus OX=10090 GN=Tmbim6 PE=1 SV=1	Tmbim6	26.477	9.3	3	3	4	1.084	1.132	1.09	0.862	0.951	0.929	1.206	0.00451596	0.0184329	1696	FALSE	FALSE	0.27023
Q60716	Prolyl 4-hydroxylase subunit alpha-2 OS=Mus musculus OX=10090 GN=P4ha2 PE=1 SV=1	P4ha2	61.001	27.6	12	12	24	0.987	0.965	0.96	1.028	1.051	1.028	0.937	0.00451771	0.0184329	1697	FALSE	FALSE	-0.093879
Q9CWM4	Prefoldin subunit 1 OS=Mus musculus OX=10090 GN=Pfdn1 PE=1 SV=1	Pfdn1	14.254	13.9	2	2	2	1.07	1.086	1.102	0.92	0.958	0.868	1.186	0.00453868	0.0185033	1698	FALSE	FALSE	0.246104
Q9D771	Proton-activated chloride channel OS=Mus musculus OX=10090 GN=Pacc1 PE=1 SV=1	Pacc1	40.178	26.3	7	7	9	0.964	0.925	0.929	1.025	1.079	1.072	0.887	0.00454032	0.0185033	1699	FALSE	FALSE	-0.172994
Q5NBX1	Protein cordon-bleu OS=Mus musculus OX=10090 GN=Cobl PE=1 SV=1	Cobl	143.86	12.4	14	14	15	0.948	0.957	0.973	1.063	1.097	1.036	0.901	0.0045532	0.0185449	1700	FALSE	FALSE	-0.150401
Q64127	Transcription intermediary factor 1-alpha OS=Mus musculus OX=10090 GN=Trim24 PE=1 SV=1	Trim24	116.66	23.1	20	19	22	0.956	0.975	0.95	1.015	1.052	1.039	0.928	0.00456168	0.0185637	1701	FALSE	FALSE	-0.107803
P21460	Cystatin-C OS=Mus musculus OX=10090 GN=Cst3 PE=1 SV=2	Cst3	15.531	27.1	3	3	5	0.871	0.876	0.837	1.155	1.022	1.164	0.773	0.00456734	0.0185637	1702	FALSE	FALSE	-0.37146
Q8BGS0	Protein MAK16 homolog OS=Mus musculus OX=10090 GN=Mak16 PE=1 SV=1	Mak16	35.185	29.4	6	6	7	0.985	0.964	0.936	1.042	1.054	1.062	0.914	0.00456804	0.0185637	1703	FALSE	FALSE	-0.129734
Q8BGP6	Solute carrier family 25 member 40 OS=Mus musculus OX=10090 GN=Slc25a40 PE=1 SV=1	Slc25a40	37.963	8.9	3	3	4	1.053	1.042	1.051	0.927	0.96	0.979	1.098	0.00456855	0.0185637	1704	FALSE	FALSE	0.134878
Q7TT50	Serine/threonine-protein kinase MRCK beta OS=Mus musculus OX=10090 GN=Cdc42bpb PE=1 SV=2	Cdc42bpb	194.75	28.1	40	36	48	1.017	1.043	1.021	0.968	0.967	0.983	1.056	0.00457369	0.0185737	1705	FALSE	FALSE	0.0786098
Q8BQ33	Treslin OS=Mus musculus OX=10090 GN=Ticrr PE=1 SV=2	Ticrr	208.33	2.4	4	4	4	1.024	1.099	1.056	0.936	0.943	0.944	1.126	0.00457776	0.0185794	1706	FALSE	FALSE	0.171207
Q05816	Fatty acid-binding protein 5 OS=Mus musculus OX=10090 GN=Fabp5 PE=1 SV=3	Fabp5	15.137	61.5	7	7	21	1.02	1.031	1.03	0.974	0.969	0.94	1.069	0.00458132	0.0185829	1707	FALSE	FALSE	0.0962619
Q9WVA3	Mitotic checkpoint protein BUB3 OS=Mus musculus OX=10090 GN=Bub3 PE=1 SV=2	Bub3	36.954	47.2	11	11	19	1.027	1.06	1.038	0.972	0.964	0.936	1.088	0.00460048	0.0186497	1708	FALSE	FALSE	0.121679
P47811	Mitogen-activated protein kinase 14 OS=Mus musculus OX=10090 GN=Mapk14 PE=1 SV=3	Mapk14	41.287	28.9	8	8	8	1.047	1.111	1.072	0.963	0.938	0.907	1.15	0.0046069	0.0186648	1709	FALSE	FALSE	0.201634
P18052	Receptor-type tyrosine-protein phosphatase alpha OS=Mus musculus OX=10090 GN=Ptpra PE=1 SV=3	Ptpra	93.696	14.7	9	9	13	0.928	0.924	0.961	1.054	1.021	1.077	0.892	0.0046202	0.0186868	1710	FALSE	FALSE	-0.164884
Q99JR6	Nicotinamide/nicotinic acid mononucleotide adenylyltransferase 3 OS=Mus musculus OX=10090 GN=Nmnat3 PE=1 SV=1	Nmnat3	27.702	28.6	6	6	7	0.975	0.955	0.975	1.035	1.032	1.011	0.944	0.00462334	0.0186868	1711	FALSE	FALSE	-0.0831412
Q91VW9	Zinc finger protein with KRAB and SCAN domains 3 OS=Mus musculus OX=10090 GN=Zkscan3 PE=1 SV=1	Zkscan3	62.641	14.1	6	6	7	0.929	0.936	0.955	1.057	1.007	1.051	0.905	0.00462873	0.0186868	1712	FALSE	FALSE	-0.14401
Q9D8Z1	Activating signal cointegrator 1 complex subunit 1 OS=Mus musculus OX=10090 GN=Ascc1 PE=1 SV=1	Ascc1	41.279	12.9	5	5	7	1.026	1.028	1.022	1.001	0.984	0.982	1.037	0.00462987	0.0186868	1713	FALSE	FALSE	0.0524159
Q3THE2	Myosin regulatory light chain 12B OS=Mus musculus OX=10090 GN=Myl12b PE=1 SV=2	Myl12b	19.779	45.3	6	6	18	1.058	1.058	1.046	0.926	0.942	0.983	1.109	0.00462999	0.0186868	1714	FALSE	FALSE	0.149259
Q8C5Q4	G-rich sequence factor 1 OS=Mus musculus OX=10090 GN=Grsf1 PE=1 SV=2	Grsf1	53.076	48.9	17	17	27	0.993	0.984	0.993	1.016	1.031	1.018	0.969	0.00463022	0.0186868	1715	FALSE	FALSE	-0.0454314
Q3UPH1	Protein PRRC1 OS=Mus musculus OX=10090 GN=Prrc1 PE=1 SV=1	Prrc1	46.297	5.4	2	2	2	1.204	1.046	1.108	0.88	0.892	0.878	1.267	0.00463122	0.0186868	1716	FALSE	FALSE	0.341417
P28867	Protein kinase C delta type OS=Mus musculus OX=10090 GN=Prkcd PE=1 SV=3	Prkcd	77.546	29.1	17	17	24	0.946	0.978	0.946	1.054	1.043	1.021	0.92	0.00463928	0.0187069	1717	FALSE	FALSE	-0.120294
Q8BIA4	F-box/WD repeat-containing protein 8 OS=Mus musculus OX=10090 GN=Fbxw8 PE=1 SV=2	Fbxw8	67.955	2.3	1	1	1	0.848	0.858	0.95	1.122	1.079	1.155	0.791	0.0046416	0.0187069	1718	FALSE	FALSE	-0.33825
Q8R3L5	Solute carrier organic anion transporter family member 3A1 OS=Mus musculus OX=10090 GN=Slco3a1 PE=1 SV=1	Slco3a1	76.762	3.5	2	2	2	0.956	0.942	0.888	1.1	1.054	1.072	0.864	0.00464897	0.0187257	1719	FALSE	FALSE	-0.210897
P62858	40S ribosomal protein S28 OS=Mus musculus OX=10090 GN=Rps28 PE=1 SV=1	Rps28	7.8409	46.4	3	3	8	1.078	1.078	1.064	0.939	0.953	0.875	1.164	0.00467324	0.0188125	1720	FALSE	FALSE	0.219091
Q8BY71	Histone acetyltransferase type B catalytic subunit OS=Mus musculus OX=10090 GN=Hat1 PE=1 SV=1	Hat1	49.278	12.7	4	4	4	1.093	1.07	1.104	0.949	0.858	0.85	1.23	0.00467629	0.0188138	1721	FALSE	FALSE	0.298658
Q8JZS6	NEDD4-binding protein 2-like 2 OS=Mus musculus OX=10090 GN=N4bp2l2 PE=2 SV=2	N4bp2l2	66.25	7.5	4	4	4	1.032	1.061	1.098	0.952	0.935	0.904	1.143	0.00468142	0.0188236	1722	FALSE	FALSE	0.192825
Q9Z2Q2	Lysine-rich nucleolar protein 1 OS=Mus musculus OX=10090 GN=Knop1 PE=1 SV=2	Knop1	53.846	22.6	9	9	12	0.948	0.947	0.987	1.039	1.035	1.046	0.924	0.0046963	0.0188724	1723	FALSE	FALSE	-0.114035
Q8C3Y4	Kinetochore-associated protein 1 OS=Mus musculus OX=10090 GN=Kntc1 PE=1 SV=2	Kntc1	250.36	6.3	14	14	17	1.054	1.064	1.045	0.912	0.958	0.968	1.115	0.00470527	0.0188975	1724	FALSE	FALSE	0.157044
Q9QZ49	UBX domain-containing protein 8 OS=Mus musculus OX=10090 GN=Ubxn8 PE=1 SV=1	Ubxn8	31.555	2.9	1	1	1	0.963	0.984	0.952	1.032	1.025	1.051	0.933	0.0047111	0.01891	1725	FALSE	FALSE	-0.100051
Q8K304	E3 ubiquitin-protein ligase TM129 OS=Mus musculus OX=10090 GN=Tmem129 PE=2 SV=1	Tmem129	40.627	10.8	4	4	4	0.924	0.893	0.823	1.137	1.072	1.082	0.802	0.00471885	0.0189301	1726	FALSE	FALSE	-0.318326
Q3UM18	Large subunit GTPase 1 homolog OS=Mus musculus OX=10090 GN=Lsg1 PE=1 SV=2	Lsg1	73.156	19.6	10	10	12	0.974	0.96	0.987	1.018	1.027	1.035	0.948	0.00472457	0.0189421	1727	FALSE	FALSE	-0.077041
P70388	DNA repair protein RAD50 OS=Mus musculus OX=10090 GN=Rad50 PE=1 SV=1	Rad50	153.49	30.7	40	40	49	1.02	1.031	1.017	0.989	0.969	0.966	1.049	0.00474149	0.0189803	1728	FALSE	FALSE	0.0690147
Q9D7F7	Charged multivesicular body protein 4c OS=Mus musculus OX=10090 GN=Chmp4c PE=2 SV=1	Chmp4c	26.279	21.1	5	4	5	1.064	1.026	1.069	0.982	0.964	0.97	1.083	0.0047416	0.0189803	1729	FALSE	FALSE	0.115033
Q99LW6	YY1-associated factor 2 OS=Mus musculus OX=10090 GN=Yaf2 PE=1 SV=1	Yaf2	19.655	8.9	1	1	2	1.048	1.098	1.098	0.963	0.909	0.889	1.175	0.00474341	0.0189803	1730	FALSE	FALSE	0.232661
P56394	Cytochrome c oxidase copper chaperone OS=Mus musculus OX=10090 GN=Cox17 PE=1 SV=2	Cox17	6.784	52.4	3	3	6	1.032	1.079	1.047	0.935	0.917	0.966	1.121	0.00474508	0.0189803	1731	FALSE	FALSE	0.164786
Q80T85	DDB1- and CUL4-associated factor 5 OS=Mus musculus OX=10090 GN=Dcaf5 PE=1 SV=2	Dcaf5	103.67	6.1	4	4	4	1.101	1.094	1.04	0.91	0.876	0.95	1.182	0.00475689	0.0190166	1732	FALSE	FALSE	0.24123
Q9DAS9	Guanine nucleotide-binding protein G(I)/G(S)/G(O) subunit gamma-12 OS=Mus musculus OX=10090 GN=Gng12 PE=1 SV=3	Gng12	7.9972	66.7	4	4	18	0.947	0.984	0.939	1.046	1.052	1.033	0.917	0.00476045	0.0190198	1733	FALSE	FALSE	-0.125006
A2A5R2	Brefeldin A-inhibited guanine nucleotide-exchange protein 2 OS=Mus musculus OX=10090 GN=Arfgef2 PE=1 SV=1	Arfgef2	202.24	12.4	20	16	21	1.049	1.053	1.054	0.976	0.956	0.918	1.107	0.0047797	0.0190772	1734	FALSE	FALSE	0.146655
P62754	40S ribosomal protein S6 OS=Mus musculus OX=10090 GN=Rps6 PE=1 SV=1	Rps6	28.68	26.9	8	8	18	1.059	1.082	1.036	0.959	0.95	0.907	1.128	0.00478171	0.0190772	1735	FALSE	FALSE	0.173767
A2ABV5	Mediator of RNA polymerase II transcription subunit 14 OS=Mus musculus OX=10090 GN=Med14 PE=1 SV=1	Med14	160.96	7.1	8	8	9	1.098	1.02	1.069	0.938	0.926	0.944	1.135	0.00478307	0.0190772	1736	FALSE	FALSE	0.182692
Q9JJU8	SH3 domain-binding glutamic acid-rich-like protein OS=Mus musculus OX=10090 GN=Sh3bgrl PE=1 SV=1	Sh3bgrl	12.811	62.3	5	5	7	1.084	1.136	1.106	0.971	0.898	0.875	1.212	0.00479108	0.0190981	1737	FALSE	FALSE	0.27739
A3KGS3	Ral GTPase-activating protein subunit alpha-2 OS=Mus musculus OX=10090 GN=Ralgapa2 PE=1 SV=2	Ralgapa2	210.29	1.2	2	2	2	1.134	1.037	1.106	0.938	0.88	0.909	1.202	0.00479894	0.0191184	1738	FALSE	FALSE	0.265437
Q6EDY6	F-actin-uncapping protein LRRC16A OS=Mus musculus OX=10090 GN=Carmil1 PE=1 SV=2	Carmil1	151.86	8.7	11	11	11	0.967	0.977	0.998	1.043	1.054	1.033	0.94	0.00481167	0.0191493	1739	FALSE	FALSE	-0.0892673
Q9ESZ8	General transcription factor II-I OS=Mus musculus OX=10090 GN=Gtf2i PE=1 SV=3	Gtf2i	112.26	40.7	37	37	67	0.981	0.982	0.973	1.014	1.044	1.03	0.951	0.00481733	0.0191493	1740	FALSE	FALSE	-0.0724828
P60824	Cold-inducible RNA-binding protein OS=Mus musculus OX=10090 GN=Cirbp PE=1 SV=1	Cirbp	18.607	28.5	5	5	8	1.026	1.064	1.067	0.961	0.955	0.918	1.114	0.00481738	0.0191493	1741	FALSE	FALSE	0.155749
Q8C9S4	Coiled-coil domain-containing protein 186 OS=Mus musculus OX=10090 GN=Ccdc186 PE=1 SV=2	Ccdc186	104.9	4	3	3	3	1.128	1.058	1.15	0.839	0.898	0.931	1.25	0.00481857	0.0191493	1742	FALSE	FALSE	0.321928
Q99K43	Protein regulator of cytokinesis 1 OS=Mus musculus OX=10090 GN=Prc1 PE=1 SV=2	Prc1	70.289	40	19	19	26	1.021	1.026	1.049	0.957	0.967	0.982	1.065	0.00482052	0.0191493	1743	FALSE	FALSE	0.0908534
Q9DBG6	Dolichyl-diphosphooligosaccharide--protein glycosyltransferase subunit 2 OS=Mus musculus OX=10090 GN=Rpn2 PE=1 SV=1	Rpn2	69.062	34.7	18	18	51	0.954	0.98	0.981	1.021	1.036	1.04	0.941	0.00482831	0.0191693	1744	FALSE	FALSE	-0.0877334
Q9JKV1	Proteasomal ubiquitin receptor ADRM1 OS=Mus musculus OX=10090 GN=Adrm1 PE=1 SV=2	Adrm1	42.06	16.5	5	5	8	1.145	1.05	1.167	0.91	0.93	0.937	1.211	0.00483898	0.0192006	1745	FALSE	FALSE	0.276199
P61924	Coatomer subunit zeta-1 OS=Mus musculus OX=10090 GN=Copz1 PE=1 SV=1	Copz1	20.198	22.6	3	3	3	1.066	1.094	1.039	0.943	0.959	0.903	1.14	0.00484982	0.0192326	1746	FALSE	FALSE	0.189034
F6ZDS4	Nucleoprotein TPR OS=Mus musculus OX=10090 GN=Tpr PE=1 SV=1	Tpr	273.99	43.5	97	97	199	0.986	0.991	0.982	1.022	1.015	1.007	0.972	0.00487101	0.0193056	1747	FALSE	FALSE	-0.0409718
Q91WA1	TIMELESS-interacting protein OS=Mus musculus OX=10090 GN=Tipin PE=1 SV=2	Tipin	31.497	3.2	1	1	1	1.106	1.044	1.132	0.892	0.949	0.882	1.205	0.00487622	0.0193152	1748	FALSE	FALSE	0.269033
Q8K009	Mitochondrial 10-formyltetrahydrofolate dehydrogenase OS=Mus musculus OX=10090 GN=Aldh1l2 PE=1 SV=2	Aldh1l2	101.59	17.1	13	13	14	0.992	0.955	0.977	1.035	1.04	1.05	0.936	0.0048958	0.0193805	1749	FALSE	FALSE	-0.0954196
P58871	182 kDa tankyrase-1-binding protein OS=Mus musculus OX=10090 GN=Tnks1bp1 PE=1 SV=2	Tnks1bp1	181.82	28.5	35	35	38	1.008	1.007	1.017	0.989	0.981	0.99	1.024	0.00489831	0.0193805	1750	FALSE	FALSE	0.0342157
Q9DC70	NADH dehydrogenase [ubiquinone] iron-sulfur protein 7, mitochondrial OS=Mus musculus OX=10090 GN=Ndufs7 PE=1 SV=1	Ndufs7	24.683	21.4	5	5	6	0.955	0.992	0.963	1.031	1.046	1.041	0.933	0.0049088	0.0194109	1751	FALSE	FALSE	-0.100051
Q60961	Lysosomal-associated transmembrane protein 4A OS=Mus musculus OX=10090 GN=Laptm4a PE=1 SV=1	Laptm4a	26.857	5.6	1	1	3	0.935	0.847	0.888	1.067	1.102	1.174	0.799	0.00494101	0.0195256	1752	FALSE	FALSE	-0.323733
Q8R1Q8	Cytoplasmic dynein 1 light intermediate chain 1 OS=Mus musculus OX=10090 GN=Dync1li1 PE=1 SV=1	Dync1li1	56.614	29.3	13	12	13	1.047	1.026	1.066	0.982	0.952	0.956	1.086	0.00494344	0.0195256	1753	FALSE	FALSE	0.119024
Q9D4J7	PHD finger protein 6 OS=Mus musculus OX=10090 GN=Phf6 PE=1 SV=1	Phf6	41.139	34.3	10	10	18	1.02	1.054	1.041	0.976	0.94	0.956	1.085	0.00494832	0.0195337	1754	FALSE	FALSE	0.117695
Q8BIJ6	Isoleucine--tRNA ligase, mitochondrial OS=Mus musculus OX=10090 GN=Iars2 PE=1 SV=1	Iars2	112.8	33.1	25	25	57	0.966	0.983	0.981	1.019	1.021	1.042	0.951	0.00496407	0.0195695	1755	FALSE	FALSE	-0.0724828
Q76LL6	FH1/FH2 domain-containing protein 3 OS=Mus musculus OX=10090 GN=Fhod3 PE=1 SV=1	Fhod3	175.65	6.1	7	7	8	0.961	0.936	0.969	1.03	1.014	1.043	0.928	0.00496619	0.0195695	1756	FALSE	FALSE	-0.107803
Q7TS74	Cytoskeleton-associated protein 2-like OS=Mus musculus OX=10090 GN=Ckap2l PE=1 SV=1	Ckap2l	82.998	10.2	5	5	5	1.014	1.029	1.032	0.97	0.967	0.938	1.07	0.00496859	0.0195695	1757	FALSE	FALSE	0.0976108
Q8BMA6	Signal recognition particle subunit SRP68 OS=Mus musculus OX=10090 GN=Srp68 PE=1 SV=2	Srp68	70.573	46.6	26	26	32	1.016	1.055	1.044	0.955	0.977	0.963	1.076	0.00496868	0.0195695	1758	FALSE	FALSE	0.105678
Q9Z0H4	CUGBP Elav-like family member 2 OS=Mus musculus OX=10090 GN=Celf2 PE=1 SV=1	Celf2	54.27	20.7	9	8	19	0.916	0.932	0.97	1.05	1.028	1.06	0.898	0.00497856	0.0195972	1759	FALSE	FALSE	-0.155213
Q8R366	Immunoglobulin superfamily member 8 OS=Mus musculus OX=10090 GN=Igsf8 PE=1 SV=2	Igsf8	65.01	9.8	5	5	5	1.045	1.017	1.022	0.982	0.981	0.975	1.05	0.004995	0.0196508	1760	FALSE	FALSE	0.0703893
Q8K2T8	RNA polymerase II-associated factor 1 homolog OS=Mus musculus OX=10090 GN=Paf1 PE=1 SV=1	Paf1	60.518	22.6	12	12	16	1.048	1.044	1.031	0.953	0.979	0.93	1.091	0.00500357	0.0196733	1761	FALSE	FALSE	0.125651
P43136	Nuclear receptor subfamily 2 group F member 6 OS=Mus musculus OX=10090 GN=Nr2f6 PE=1 SV=2	Nr2f6	41.967	15.4	5	4	6	1.034	1.07	1.06	0.96	0.893	0.926	1.139	0.00500645	0.0196735	1762	FALSE	FALSE	0.187768
Q91W96	Anaphase-promoting complex subunit 4 OS=Mus musculus OX=10090 GN=Anapc4 PE=1 SV=1	Anapc4	91.707	4.8	3	3	3	1.085	1.058	1.049	0.92	0.976	0.917	1.135	0.00501365	0.0196906	1763	FALSE	FALSE	0.182692
Q8BGZ2	Protein FAM168A OS=Mus musculus OX=10090 GN=Fam168a PE=1 SV=1	Fam168a	26.184	7.4	2	2	2	1.035	1.056	1.057	0.932	0.982	0.94	1.103	0.00502389	0.0197196	1764	FALSE	FALSE	0.141433
Q8BGA9	Mitochondrial inner membrane protein OXA1L OS=Mus musculus OX=10090 GN=Oxa1l PE=1 SV=1	Oxa1l	48.219	18.9	8	8	14	0.97	0.978	0.946	1.027	1.033	1.017	0.941	0.00504109	0.0197759	1765	FALSE	FALSE	-0.0877334
Q9CQH0	PDZK1-interacting protein 1 OS=Mus musculus OX=10090 GN=Pdzk1ip1 PE=1 SV=1	Pdzk1ip1	12.298	9.6	1	1	1	0.978	0.929	0.923	1.044	1.056	1.081	0.89	0.00504703	0.019788	1766	FALSE	FALSE	-0.168123
Q6ZWQ7	Signal peptidase complex subunit 3 OS=Mus musculus OX=10090 GN=Spcs3 PE=1 SV=1	Spcs3	20.313	17.8	3	3	10	0.963	0.975	0.98	1.034	1.036	1.01	0.947	0.005067	0.0198498	1767	FALSE	FALSE	-0.0785637
P60867	40S ribosomal protein S20 OS=Mus musculus OX=10090 GN=Rps20 PE=1 SV=1	Rps20	13.373	25.2	3	3	8	1.03	1.09	1.074	0.959	0.968	0.937	1.115	0.00506853	0.0198498	1768	FALSE	FALSE	0.157044
Q9D5V6	Synapse-associated protein 1 OS=Mus musculus OX=10090 GN=Syap1 PE=1 SV=1	Syap1	41.349	27.9	7	7	7	1.117	1.049	1.063	0.953	0.954	0.911	1.146	0.00509323	0.0199353	1769	FALSE	FALSE	0.196607
Q99MU3	Double-stranded RNA-specific adenosine deaminase OS=Mus musculus OX=10090 GN=Adar PE=1 SV=2	Adar	130.45	13.8	13	13	14	1.072	1.05	1.014	0.956	0.944	0.956	1.098	0.00511171	0.0199963	1770	FALSE	FALSE	0.134878
Q6NZB0	DnaJ homolog subfamily C member 8 OS=Mus musculus OX=10090 GN=Dnajc8 PE=1 SV=2	Dnajc8	29.812	39.9	10	10	13	1.045	1.034	1.035	0.969	0.963	0.923	1.091	0.00511531	0.0199991	1771	FALSE	FALSE	0.125651
Q6PGH1	Protein BUD31 homolog OS=Mus musculus OX=10090 GN=Bud31 PE=1 SV=2	Bud31	17	41.7	5	5	9	1.037	1.071	1.033	0.949	0.981	0.956	1.088	0.00514491	0.0201035	1772	FALSE	FALSE	0.121679
Q9JM58	Cytokine receptor-like factor 1 OS=Mus musculus OX=10090 GN=Crlf1 PE=1 SV=1	Crlf1	46.661	12.9	5	5	5	1.116	1.072	1.152	0.874	0.891	0.964	1.224	0.00516445	0.0201684	1773	FALSE	FALSE	0.291604
Q9QYE5	Protein jagged-2 OS=Mus musculus OX=10090 GN=Jag2 PE=2 SV=2	Jag2	134.74	2.5	3	3	3	1.174	1.074	1.066	0.911	0.92	0.86	1.232	0.00517391	0.020194	1774	FALSE	FALSE	0.301002
Q99LS3	Phosphoserine phosphatase OS=Mus musculus OX=10090 GN=Psph PE=1 SV=1	Psph	25.096	35.6	7	7	9	1.042	1.007	1.028	0.948	0.971	0.958	1.07	0.0051824	0.0202158	1775	FALSE	FALSE	0.0976108
Q6NVF4	DNA helicase B OS=Mus musculus OX=10090 GN=Helb PE=1 SV=2	Helb	121.47	8.1	7	7	7	1.047	1.068	1.069	0.899	0.949	0.965	1.132	0.00518544	0.0202162	1776	FALSE	FALSE	0.178874
O08749	Dihydrolipoyl dehydrogenase, mitochondrial OS=Mus musculus OX=10090 GN=Dld PE=1 SV=2	Dld	54.272	42.8	16	16	58	1	0.989	0.991	1.014	1.015	1.011	0.98	0.00519914	0.0202572	1777	FALSE	FALSE	-0.0291463
Q3TDN2	FAS-associated factor 2 OS=Mus musculus OX=10090 GN=Faf2 PE=1 SV=2	Faf2	52.471	42	14	14	41	0.978	0.965	0.986	1.026	1.014	1.013	0.959	0.0052044	0.0202572	1778	FALSE	FALSE	-0.0603973
P60521	Gamma-aminobutyric acid receptor-associated protein-like 2 OS=Mus musculus OX=10090 GN=Gabarapl2 PE=1 SV=1	Gabarapl2	13.667	24.8	3	2	5	0.777	0.898	0.904	1.137	1.113	1.165	0.755	0.00520473	0.0202572	1779	FALSE	TRUE	-0.405451
Q8C8R3	Ankyrin-2 OS=Mus musculus OX=10090 GN=Ank2 PE=1 SV=2	Ank2	426.26	2.6	8	4	8	0.928	0.977	0.905	1.058	1.06	1.065	0.883	0.00521271	0.0202769	1780	FALSE	FALSE	-0.179515
Q9D024	Coiled-coil domain-containing protein 47 OS=Mus musculus OX=10090 GN=Ccdc47 PE=1 SV=2	Ccdc47	55.843	30.4	13	13	30	0.954	0.978	0.958	1.016	1.022	1.046	0.937	0.0052204	0.0202847	1781	FALSE	FALSE	-0.093879
P26883	Peptidyl-prolyl cis-trans isomerase FKBP1A OS=Mus musculus OX=10090 GN=Fkbp1a PE=1 SV=2	Fkbp1a	11.922	39.8	3	3	9	1.022	1.029	1.03	0.959	0.964	0.99	1.058	0.00522057	0.0202847	1782	FALSE	FALSE	0.0813396
P39061	Collagen alpha-1(XVIII) chain OS=Mus musculus OX=10090 GN=Col18a1 PE=1 SV=4	Col18a1	182.17	14.1	17	17	26	0.957	0.987	0.942	1.035	1.038	1.047	0.925	0.00522976	0.020309	1783	FALSE	FALSE	-0.112475
Q91W40	Kinesin light chain 3 OS=Mus musculus OX=10090 GN=Klc3 PE=1 SV=1	Klc3	56.005	28.1	11	9	12	1.088	1.036	1.054	0.926	0.9	0.961	1.14	0.00524511	0.0203572	1784	FALSE	FALSE	0.189034
Q8BIK4	Dedicator of cytokinesis protein 9 OS=Mus musculus OX=10090 GN=Dock9 PE=1 SV=2	Dock9	235.31	4.5	8	8	8	1.026	1.018	1.025	0.968	0.992	0.968	1.048	0.00524935	0.0203622	1785	FALSE	FALSE	0.0676387
Q9CWJ9	Bifunctional purine biosynthesis protein ATIC OS=Mus musculus OX=10090 GN=Atic PE=1 SV=2	Atic	64.217	43.9	17	17	28	1.009	1.03	1.049	0.967	0.969	0.959	1.067	0.00525518	0.0203734	1786	FALSE	FALSE	0.0935602
Q8BXA1	Golgi integral membrane protein 4 OS=Mus musculus OX=10090 GN=Golim4 PE=1 SV=1	Golim4	76.784	24.9	15	15	22	1.064	1.028	1.051	0.944	0.977	0.974	1.086	0.00526283	0.0203916	1787	FALSE	FALSE	0.119024
Q9QXE7	F-box-like/WD repeat-containing protein TBL1X OS=Mus musculus OX=10090 GN=Tbl1x PE=1 SV=2	Tbl1x	56.802	34.9	12	8	14	1.043	1.05	1.016	0.958	0.978	0.975	1.068	0.00529036	0.0204868	1788	FALSE	FALSE	0.0949116
Q8JZL3	Thiamine-triphosphatase OS=Mus musculus OX=10090 GN=Thtpa PE=1 SV=3	Thtpa	24.264	4.9	1	1	1	1.14	1.081	1.034	0.908	0.904	0.938	1.184	0.00531848	0.0205842	1789	FALSE	FALSE	0.243669
Q924Z4	Ceramide synthase 2 OS=Mus musculus OX=10090 GN=Cers2 PE=1 SV=1	Cers2	45.024	12.9	4	4	9	0.966	0.977	0.959	1.006	1.015	1.032	0.951	0.00535199	0.0206893	1790	FALSE	FALSE	-0.0724828
Q61234	Alpha-1-syntrophin OS=Mus musculus OX=10090 GN=Snta1 PE=1 SV=1	Snta1	53.664	20.5	10	9	12	0.97	0.948	0.953	1.065	1.018	1.034	0.921	0.00535307	0.0206893	1791	FALSE	FALSE	-0.118727
Q8VE99	Coiled-coil domain-containing protein 115 OS=Mus musculus OX=10090 GN=Ccdc115 PE=1 SV=1	Ccdc115	19.742	16.7	3	3	4	1.039	1.018	1.063	0.965	0.956	0.974	1.078	0.00535459	0.0206893	1792	FALSE	FALSE	0.108357
Q9CRT8	Exportin-T OS=Mus musculus OX=10090 GN=Xpot PE=1 SV=3	Xpot	109.73	9.7	9	9	9	1.054	1.027	1.036	0.985	0.959	0.948	1.078	0.0053694	0.0207349	1793	FALSE	FALSE	0.108357
A6X8Z5	Rho GTPase-activating protein 31 OS=Mus musculus OX=10090 GN=Arhgap31 PE=1 SV=1	Arhgap31	155.27	1.3	2	2	2	1.062	1.061	1.044	0.974	0.952	0.912	1.116	0.00538312	0.0207756	1794	FALSE	FALSE	0.158337
Q9CQ18	Ribonuclease H2 subunit C OS=Mus musculus OX=10090 GN=Rnaseh2c PE=1 SV=1	Rnaseh2c	17.823	18.7	2	2	4	1.066	1.072	1.107	0.959	0.868	0.882	1.198	0.00538594	0.0207756	1795	FALSE	FALSE	0.260628
Q3UBX0	Transmembrane protein 109 OS=Mus musculus OX=10090 GN=Tmem109 PE=1 SV=2	Tmem109	26.306	12.3	3	3	7	0.953	0.921	0.973	1.054	1.03	1.056	0.907	0.00539208	0.0207877	1796	FALSE	FALSE	-0.140826
Q69ZS7	HBS1-like protein OS=Mus musculus OX=10090 GN=Hbs1l PE=1 SV=2	Hbs1l	75.1	21.6	12	12	13	1.033	1.001	1.021	0.967	0.96	0.97	1.055	0.00541213	0.0208534	1797	FALSE	FALSE	0.077243
G5E8K5	Ankyrin-3 OS=Mus musculus OX=10090 GN=Ank3 PE=1 SV=1	Ank3	214.06	24	37	33	53	0.954	0.973	0.964	1.022	1.057	1.021	0.933	0.00542386	0.020887	1798	FALSE	FALSE	-0.100051
Q9Z1T1	AP-3 complex subunit beta-1 OS=Mus musculus OX=10090 GN=Ap3b1 PE=1 SV=2	Ap3b1	122.74	16.8	17	17	19	1.046	1.043	1.026	0.95	0.979	0.983	1.07	0.00543226	0.0208998	1799	FALSE	FALSE	0.0976108
Q99J77	Sialic acid synthase OS=Mus musculus OX=10090 GN=Nans PE=1 SV=1	Nans	40.024	27.9	7	7	7	1.053	1.077	1.103	0.949	0.947	0.881	1.164	0.00543322	0.0208998	1800	FALSE	FALSE	0.219091
P35123	Ubiquitin carboxyl-terminal hydrolase 4 OS=Mus musculus OX=10090 GN=Usp4 PE=1 SV=3	Usp4	108.34	14.4	12	11	14	1.072	1.018	1.037	0.954	0.954	0.964	1.089	0.00543828	0.0209076	1801	FALSE	FALSE	0.123004
Q9CQF3	Cleavage and polyadenylation specificity factor subunit 5 OS=Mus musculus OX=10090 GN=Nudt21 PE=1 SV=1	Nudt21	26.24	38.3	9	9	14	0.972	0.989	0.978	1.02	1.015	1.007	0.966	0.0054426	0.0209126	1802	FALSE	FALSE	-0.0499049
P25976	Nucleolar transcription factor 1 OS=Mus musculus OX=10090 GN=Ubtf PE=1 SV=1	Ubtf	89.508	38.6	29	28	46	0.98	0.993	0.967	1.023	1.02	1.024	0.959	0.00545257	0.0209284	1803	FALSE	FALSE	-0.0603973
Q8C5N3	Pre-mRNA-splicing factor CWC22 homolog OS=Mus musculus OX=10090 GN=Cwc22 PE=1 SV=1	Cwc22	104.77	22.6	21	21	33	1.029	1.011	1.023	0.994	0.991	0.99	1.03	0.00545274	0.0209284	1804	FALSE	FALSE	0.0426443
Q9CPT3	N-acylneuraminate-9-phosphatase OS=Mus musculus OX=10090 GN=Nanp PE=1 SV=1	Nanp	27.808	8.9	2	2	2	1.061	1.048	1.09	0.929	0.904	0.972	1.14	0.0054649	0.0209634	1805	FALSE	FALSE	0.189034
Q91WM3	U3 small nucleolar RNA-interacting protein 2 OS=Mus musculus OX=10090 GN=Rrp9 PE=1 SV=1	Rrp9	52.106	28.6	12	12	14	0.988	0.981	0.97	1.01	1.025	1.016	0.963	0.00548134	0.0210149	1806	FALSE	FALSE	-0.0543923
Q9QZF2	Glypican-1 OS=Mus musculus OX=10090 GN=Gpc1 PE=1 SV=1	Gpc1	61.359	24.2	10	10	12	0.949	0.967	0.92	1.048	1.027	1.072	0.901	0.00549359	0.0210502	1807	FALSE	FALSE	-0.150401
Q06335	Amyloid-like protein 2 OS=Mus musculus OX=10090 GN=Aplp2 PE=1 SV=4	Aplp2	80.466	19.1	12	11	18	0.9	0.961	0.935	1.049	1.108	1.057	0.87	0.00551148	0.021107	1808	FALSE	FALSE	-0.200913
Q8K273	Membrane magnesium transporter 1 OS=Mus musculus OX=10090 GN=Mmgt1 PE=1 SV=1	Mmgt1	14.677	38.9	5	5	8	0.958	0.94	0.957	1.06	1.022	1.088	0.901	0.00552111	0.0211322	1809	FALSE	FALSE	-0.150401
Q9WUL7	ADP-ribosylation factor-like protein 3 OS=Mus musculus OX=10090 GN=Arl3 PE=1 SV=1	Arl3	20.486	23.6	3	3	3	1.014	1.061	1.067	0.944	0.958	0.961	1.097	0.0055274	0.0211446	1810	FALSE	FALSE	0.133564
Q8K2X3	CST complex subunit STN1 OS=Mus musculus OX=10090 GN=Stn1 PE=1 SV=2	Stn1	43.485	24.3	8	8	10	1.026	1.038	1.046	0.948	0.958	0.987	1.075	0.0055418	0.0211879	1811	FALSE	FALSE	0.104337
P61089	Ubiquitin-conjugating enzyme E2 N OS=Mus musculus OX=10090 GN=Ube2n PE=1 SV=1	Ube2n	17.138	43.4	5	5	6	1.111	1.027	1.058	0.909	0.923	0.946	1.15	0.00554485	0.0211879	1812	FALSE	FALSE	0.201634
Q80UY2	E3 ubiquitin-protein ligase KCMF1 OS=Mus musculus OX=10090 GN=Kcmf1 PE=1 SV=1	Kcmf1	41.791	4.7	2	2	2	1.147	1.052	1.084	0.865	0.927	0.929	1.207	0.00555984	0.0212267	1813	FALSE	FALSE	0.271426
P62073	Mitochondrial import inner membrane translocase subunit Tim10 OS=Mus musculus OX=10090 GN=Timm10 PE=1 SV=1	Timm10	10.333	67.8	6	6	12	0.906	0.874	0.93	0.993	1.019	1.034	0.89	0.00556306	0.0212267	1814	FALSE	FALSE	-0.168123
P45952	Medium-chain specific acyl-CoA dehydrogenase, mitochondrial OS=Mus musculus OX=10090 GN=Acadm PE=1 SV=1	Acadm	46.481	36.8	16	16	25	0.983	0.976	0.971	1.01	1.014	1.033	0.958	0.0055642	0.0212267	1815	FALSE	FALSE	-0.0619024
Q8VDD8	WASH complex subunit 1 OS=Mus musculus OX=10090 GN=Washc1 PE=1 SV=1	Washc1	51.658	11.8	4	4	5	0.955	0.983	0.973	1.028	1.065	1.039	0.929	0.00557166	0.0212435	1816	FALSE	FALSE	-0.106249
O35857	Mitochondrial import inner membrane translocase subunit TIM44 OS=Mus musculus OX=10090 GN=Timm44 PE=1 SV=2	Timm44	51.091	39.2	17	17	27	0.982	0.974	0.968	1.03	1.01	1.04	0.949	0.00558105	0.0212676	1817	FALSE	FALSE	-0.07552
Q6JPI3	Mediator of RNA polymerase II transcription subunit 13-like OS=Mus musculus OX=10090 GN=Med13l PE=1 SV=2	Med13l	241.76	1.3	3	3	3	1.06	1.049	1.122	0.948	0.892	0.936	1.164	0.00558579	0.021274	1818	FALSE	FALSE	0.219091
Q9D9Z5	DET1- and DDB1-associated protein 1 OS=Mus musculus OX=10090 GN=Dda1 PE=1 SV=1	Dda1	11.753	19.6	2	2	2	1.12	1.164	1.036	0.863	0.896	0.922	1.238	0.00559559	0.0212962	1819	FALSE	FALSE	0.308011
Q2KN98	Cytospin-A OS=Mus musculus OX=10090 GN=Specc1l PE=1 SV=1	Specc1l	124.49	26.9	23	23	28	0.952	0.937	0.951	1.029	1.019	1.076	0.909	0.00559812	0.0212962	1820	FALSE	FALSE	-0.137648
Q9CQX2	Cytochrome b5 type B OS=Mus musculus OX=10090 GN=Cyb5b PE=1 SV=1	Cyb5b	16.318	55.5	5	5	23	0.955	0.949	0.977	1.021	1.023	1.053	0.93	0.00560086	0.0212962	1821	FALSE	FALSE	-0.104697
Q8BMJ2	Leucine--tRNA ligase, cytoplasmic OS=Mus musculus OX=10090 GN=Lars1 PE=1 SV=2	Lars1	134.19	28.3	29	29	45	1.03	1.047	1.026	0.964	0.962	0.991	1.064	0.00560763	0.0213102	1822	FALSE	FALSE	0.0894982
P97346	Nucleoredoxin OS=Mus musculus OX=10090 GN=Nxn PE=1 SV=1	Nxn	48.343	2.1	1	1	1	1.063	1.086	1.073	0.909	0.895	0.976	1.159	0.00564161	0.0214128	1823	FALSE	FALSE	0.212881
Q7TSI0	Zinc finger protein 12 OS=Mus musculus OX=10090 GN=Znf12 PE=2 SV=1	Znf12	78.616	12.4	7	5	8	1.042	1.003	1.067	0.932	0.944	0.94	1.105	0.00564192	0.0214128	1824	FALSE	FALSE	0.144046
Q9WV03	Protein FAM50A OS=Mus musculus OX=10090 GN=Fam50a PE=1 SV=1	Fam50a	40.251	25.7	8	8	8	1.034	1.063	1.042	0.944	0.964	0.986	1.085	0.00564389	0.0214128	1825	FALSE	FALSE	0.117695
P51569	Alpha-galactosidase A OS=Mus musculus OX=10090 GN=Gla PE=1 SV=1	Gla	47.642	19.8	7	7	15	1.038	1.058	1.024	0.983	0.952	0.951	1.081	0.00564907	0.02142	1826	FALSE	FALSE	0.112367
Q11136	Xaa-Pro dipeptidase OS=Mus musculus OX=10090 GN=Pepd PE=1 SV=3	Pepd	55.028	10.5	5	5	6	1.141	1.058	1.071	0.923	0.92	0.849	1.215	0.005652	0.02142	1827	FALSE	FALSE	0.280956
Q9CSV6	Vesicle transport protein SFT2C OS=Mus musculus OX=10090 GN=Sft2d3 PE=1 SV=3	Sft2d3	21.949	8.5	2	2	2	0.956	0.936	0.924	1.052	1.034	1.109	0.881	0.00566099	0.0214424	1828	FALSE	FALSE	-0.182786
Q9JIF0	Protein arginine N-methyltransferase 1 OS=Mus musculus OX=10090 GN=Prmt1 PE=1 SV=1	Prmt1	42.435	35.6	14	14	33	1.044	1.063	1.021	0.932	0.944	0.973	1.098	0.00566984	0.0214642	1829	FALSE	FALSE	0.134878
Q71RI9	Kynurenine--oxoglutarate transaminase 3 OS=Mus musculus OX=10090 GN=Kyat3 PE=1 SV=1	Kyat3	51.126	10.5	5	5	6	0.94	0.984	0.962	1.044	1.028	1.04	0.927	0.00570407	0.0215738	1830	FALSE	FALSE	-0.109359
O55236	mRNA-capping enzyme OS=Mus musculus OX=10090 GN=Rngtt PE=1 SV=1	Rngtt	68.683	8	4	4	5	1.015	1.039	1.069	0.945	0.965	0.942	1.095	0.00570502	0.0215738	1831	FALSE	FALSE	0.130931
Q8VEK6	Inhibitor of growth protein 3 OS=Mus musculus OX=10090 GN=Ing3 PE=1 SV=2	Ing3	46.846	9.5	4	4	4	0.914	0.904	0.983	1.065	1.093	1.103	0.859	0.00572037	0.02162	1832	FALSE	FALSE	-0.21927
Q7TSZ8	Nucleus accumbens-associated protein 1 OS=Mus musculus OX=10090 GN=Nacc1 PE=1 SV=1	Nacc1	56.536	17.5	7	6	11	1.043	1.094	1.097	0.86	0.91	0.947	1.19	0.00572636	0.0216308	1833	FALSE	FALSE	0.250962
P19137	Laminin subunit alpha-1 OS=Mus musculus OX=10090 GN=Lama1 PE=1 SV=2	Lama1	338.14	1.9	5	5	5	0.865	0.883	0.915	1.188	1.046	1.09	0.801	0.0057374	0.0216607	1834	FALSE	FALSE	-0.320126
Q91XL3	UDP-glucuronic acid decarboxylase 1 OS=Mus musculus OX=10090 GN=Uxs1 PE=1 SV=1	Uxs1	47.552	17.9	5	5	6	0.963	0.923	0.924	1.1	1.055	1.032	0.882	0.00574778	0.0216881	1835	FALSE	FALSE	-0.181149
Q9WTZ8	Protein BEX2 OS=Mus musculus OX=10090 GN=Bex2 PE=1 SV=1	Bex2	15.452	10.9	2	2	2	1.225	1.139	1.035	0.864	0.876	0.865	1.305	0.00576383	0.0217368	1836	TRUE	FALSE	0.38405
P42669	Transcriptional activator protein Pur-alpha OS=Mus musculus OX=10090 GN=Pura PE=1 SV=1	Pura	34.883	31.5	6	6	11	1.032	1.103	1.062	0.966	0.935	0.946	1.123	0.00577028	0.0217493	1837	FALSE	FALSE	0.167358
Q9CY64	Biliverdin reductase A OS=Mus musculus OX=10090 GN=Blvra PE=1 SV=1	Blvra	33.524	31.9	7	7	9	1.083	1.06	1.074	0.906	0.903	0.978	1.154	0.00577567	0.0217577	1838	FALSE	FALSE	0.206643
Q5DW34	Histone-lysine N-methyltransferase EHMT1 OS=Mus musculus OX=10090 GN=Ehmt1 PE=1 SV=2	Ehmt1	142	34.4	30	29	42	0.99	0.979	0.988	1.013	1.029	1.014	0.968	0.00578425	0.0217782	1839	FALSE	FALSE	-0.046921
P97742	Carnitine O-palmitoyltransferase 1, liver isoform OS=Mus musculus OX=10090 GN=Cpt1a PE=1 SV=4	Cpt1a	88.25	22.4	13	13	15	1.069	1.037	1.054	0.944	0.92	0.978	1.112	0.00578823	0.0217799	1840	FALSE	FALSE	0.153157
Q3TDD9	Protein phosphatase 1 regulatory subunit 21 OS=Mus musculus OX=10090 GN=Ppp1r21 PE=1 SV=2	Ppp1r21	88.337	5.5	3	3	3	1.055	1.025	1.032	0.978	0.969	0.944	1.076	0.005791	0.0217799	1841	FALSE	FALSE	0.105678
Q7TQH0	Ataxin-2-like protein OS=Mus musculus OX=10090 GN=Atxn2l PE=1 SV=1	Atxn2l	110.65	23.1	21	20	36	1.01	1.063	1.059	0.96	0.948	0.952	1.095	0.00580184	0.0218089	1842	FALSE	FALSE	0.130931
P70193	Leucine-rich repeats and immunoglobulin-like domains protein 1 OS=Mus musculus OX=10090 GN=Lrig1 PE=1 SV=2	Lrig1	119.15	9.8	8	8	10	0.954	0.869	0.886	1.139	1.096	1.054	0.824	0.00580994	0.021816	1843	FALSE	FALSE	-0.279284
Q80YR4	E3 ubiquitin-protein ligase ZNF598 OS=Mus musculus OX=10090 GN=Znf598 PE=1 SV=1	Znf598	99.191	14.8	11	11	14	1.076	1.043	1.084	0.972	0.912	0.956	1.128	0.00581012	0.021816	1844	FALSE	FALSE	0.173767
Q8R023	Polycomb group RING finger protein 1 OS=Mus musculus OX=10090 GN=Pcgf1 PE=2 SV=2	Pcgf1	30.318	6.2	2	2	2	1.051	1.168	1.09	0.857	0.912	0.922	1.23	0.00581368	0.021816	1845	FALSE	FALSE	0.298658
Q922D4	Serine/threonine-protein phosphatase 6 regulatory subunit 3 OS=Mus musculus OX=10090 GN=Ppp6r3 PE=1 SV=1	Ppp6r3	94.652	16.5	11	11	11	1.05	1.042	1.058	0.948	0.994	0.974	1.08	0.00581634	0.021816	1846	FALSE	FALSE	0.111031
Q63932	Dual specificity mitogen-activated protein kinase kinase 2 OS=Mus musculus OX=10090 GN=Map2k2 PE=1 SV=2	Map2k2	44.402	21.9	9	4	10	1.087	1.019	1.07	0.925	0.956	0.945	1.124	0.00582745	0.0218376	1847	FALSE	FALSE	0.168642
Q9ESY9	Gamma-interferon-inducible lysosomal thiol reductase OS=Mus musculus OX=10090 GN=Ifi30 PE=1 SV=3	Ifi30	27.784	38.7	5	5	9	1.018	1.034	1.039	0.98	0.99	0.965	1.053	0.0058284	0.0218376	1848	FALSE	FALSE	0.0745054
Q8K2Y7	39S ribosomal protein L47, mitochondrial OS=Mus musculus OX=10090 GN=Mrpl47 PE=1 SV=2	Mrpl47	29.725	30.6	8	8	11	1.029	1.03	1.019	0.984	0.981	0.956	1.054	0.0058382	0.0218625	1849	FALSE	FALSE	0.0758749
Q6ZQ88	Lysine-specific histone demethylase 1A OS=Mus musculus OX=10090 GN=Kdm1a PE=1 SV=2	Kdm1a	92.849	34.9	23	23	33	1.014	1.047	1.021	0.95	0.96	0.975	1.068	0.00584482	0.0218754	1850	FALSE	FALSE	0.0949116
O70152	Dolichol-phosphate mannosyltransferase subunit 1 OS=Mus musculus OX=10090 GN=Dpm1 PE=1 SV=1	Dpm1	29.174	38.5	8	8	10	0.989	0.972	0.971	1.01	1.015	1.025	0.961	0.00585345	0.0218959	1851	FALSE	FALSE	-0.0573917
Q6DID3	SR-related and CTD-associated factor 8 OS=Mus musculus OX=10090 GN=Scaf8 PE=1 SV=1	Scaf8	139.57	8.8	9	8	11	1.028	1.051	1.018	0.968	0.982	0.979	1.057	0.00585788	0.0218988	1852	FALSE	FALSE	0.0799754
Q3UGS4	Mapk-regulated corepressor-interacting protein 1 OS=Mus musculus OX=10090 GN=Mcrip1 PE=1 SV=1	Mcrip1	11.101	45.4	4	4	5	1.068	1.089	1.054	0.932	0.869	0.951	1.167	0.00586242	0.0218988	1853	FALSE	FALSE	0.222805
Q64704	Syntaxin-3 OS=Mus musculus OX=10090 GN=Stx3 PE=1 SV=1	Stx3	33.243	18.7	6	6	10	0.968	0.943	0.962	1.05	1.039	1.101	0.901	0.00586371	0.0218988	1854	FALSE	FALSE	-0.150401
Q8K3C3	Protein LZIC OS=Mus musculus OX=10090 GN=Lzic PE=1 SV=1	Lzic	21.536	28.4	4	4	5	1.042	1.063	1.072	0.948	0.956	0.89	1.137	0.00588573	0.0219692	1855	FALSE	FALSE	0.185232
Q62086	Serum paraoxonase/arylesterase 2 OS=Mus musculus OX=10090 GN=Pon2 PE=1 SV=2	Pon2	39.617	41.2	10	10	14	0.942	0.972	0.975	1.018	1.039	1.032	0.935	0.00589416	0.0219888	1856	FALSE	FALSE	-0.0969617
Q9WVM1	Rac GTPase-activating protein 1 OS=Mus musculus OX=10090 GN=Racgap1 PE=1 SV=1	Racgap1	70.158	29.5	14	14	20	1.06	1.02	1.034	0.953	0.95	0.978	1.081	0.00590505	0.0220092	1857	FALSE	FALSE	0.112367
Q9QZB7	Actin-related protein 10 OS=Mus musculus OX=10090 GN=Actr10 PE=1 SV=2	Actr10	46.207	31.2	9	9	10	1.045	1.033	1.022	0.957	0.968	0.989	1.064	0.00590598	0.0220092	1858	FALSE	FALSE	0.0894982
Q9DAT5	Mitochondrial tRNA-specific 2-thiouridylase 1 OS=Mus musculus OX=10090 GN=Trmu PE=1 SV=1	Trmu	47.24	21.6	8	8	10	0.95	0.958	0.96	1.043	1.005	1.053	0.925	0.00591743	0.02204	1859	FALSE	FALSE	-0.112475
Q9DBU0	Transmembrane 9 superfamily member 1 OS=Mus musculus OX=10090 GN=Tm9sf1 PE=2 SV=2	Tm9sf1	68.927	21	10	10	11	1.023	1.063	1.056	0.948	0.957	0.982	1.088	0.00592405	0.0220528	1860	FALSE	FALSE	0.121679
P45878	Peptidyl-prolyl cis-trans isomerase FKBP2 OS=Mus musculus OX=10090 GN=Fkbp2 PE=1 SV=1	Fkbp2	15.344	33.6	6	6	18	0.942	0.946	0.96	1.051	1.054	1.005	0.916	0.00593192	0.0220702	1861	FALSE	FALSE	-0.12658
P61514	60S ribosomal protein L37a OS=Mus musculus OX=10090 GN=Rpl37a PE=1 SV=2	Rpl37a	10.275	51.1	5	5	13	1.031	1.094	1.047	0.93	0.944	0.965	1.117	0.00595109	0.0221296	1862	FALSE	FALSE	0.159629
Q8BXJ9	Transmembrane protein 62 OS=Mus musculus OX=10090 GN=Tmem62 PE=2 SV=1	Tmem62	72.861	7.6	4	4	4	0.964	0.954	0.922	1.012	1.023	1.025	0.928	0.00595939	0.0221486	1863	FALSE	FALSE	-0.107803
Q8K183	Pyridoxal kinase OS=Mus musculus OX=10090 GN=Pdxk PE=1 SV=1	Pdxk	35.015	13.1	4	4	4	1.042	1.078	1.076	0.897	0.899	0.968	1.156	0.00597163	0.0221822	1864	FALSE	FALSE	0.209141
P51943	Cyclin-A2 OS=Mus musculus OX=10090 GN=Ccna2 PE=1 SV=2	Ccna2	47.269	26.1	8	8	11	1.002	1.026	1.027	0.976	0.974	0.976	1.044	0.00597528	0.0221838	1865	FALSE	FALSE	0.0621217
Q8R3C0	Mini-chromosome maintenance complex-binding protein OS=Mus musculus OX=10090 GN=Mcmbp PE=1 SV=1	Mcmbp	72.89	7.5	4	4	4	1.106	1.11	1.081	0.859	0.883	0.968	1.217	0.00598556	0.0222101	1866	FALSE	FALSE	0.283329
P62843	40S ribosomal protein S15 OS=Mus musculus OX=10090 GN=Rps15 PE=1 SV=2	Rps15	17.04	54.5	8	8	21	1.008	1.088	1.093	0.915	0.926	0.926	1.153	0.00600555	0.0222636	1867	FALSE	FALSE	0.205393
Q8CCF0	U4/U6 small nuclear ribonucleoprotein Prp31 OS=Mus musculus OX=10090 GN=Prpf31 PE=1 SV=3	Prpf31	55.429	34.7	14	14	20	0.972	0.992	0.978	1.023	1.039	1.018	0.955	0.00600703	0.0222636	1868	FALSE	FALSE	-0.0664274
P10639	Thioredoxin OS=Mus musculus OX=10090 GN=Txn PE=1 SV=3	Txn	11.675	65.7	8	8	19	1.022	1.059	1.071	0.968	0.954	0.927	1.106	0.0060099	0.0222636	1869	FALSE	FALSE	0.145351
Q8VH51	RNA-binding protein 39 OS=Mus musculus OX=10090 GN=Rbm39 PE=1 SV=2	Rbm39	59.406	39.6	17	17	43	0.981	0.99	0.993	1.014	1.011	1.024	0.972	0.00601284	0.0222636	1870	FALSE	FALSE	-0.0409718
Q8K2T4	Ubiquinol-cytochrome-c reductase complex assembly factor 3 OS=Mus musculus OX=10090 GN=Uqcc3 PE=1 SV=1	Uqcc3	9.5839	21.3	2	2	3	0.972	0.932	0.941	1.052	1.029	1.086	0.898	0.00602869	0.0223103	1871	FALSE	FALSE	-0.155213
Q9D1L9	Ragulator complex protein LAMTOR5 OS=Mus musculus OX=10090 GN=Lamtor5 PE=1 SV=1	Lamtor5	9.6418	96.7	5	5	16	0.944	0.927	0.952	1.003	1.058	1.035	0.912	0.00606633	0.0224377	1872	FALSE	FALSE	-0.132894
Q8CFN5	Myocyte-specific enhancer factor 2C OS=Mus musculus OX=10090 GN=Mef2c PE=1 SV=2	Mef2c	51.278	2.1	1	1	1	0.775	0.919	0.869	1.106	1.205	1.135	0.744	0.00609129	0.0225179	1873	FALSE	TRUE	-0.426625
Q9CZ42	ATP-dependent (S)-NAD(P)H-hydrate dehydratase OS=Mus musculus OX=10090 GN=Naxd PE=1 SV=1	Naxd	36.717	24.2	6	6	10	0.956	0.975	0.958	1.007	1.043	1.036	0.936	0.00610427	0.0225539	1874	FALSE	FALSE	-0.0954196
Q8BHY2	Nucleolar complex protein 4 homolog OS=Mus musculus OX=10090 GN=Noc4l PE=2 SV=1	Noc4l	58.675	30.4	12	12	18	0.925	0.981	0.959	1.056	1.039	1.064	0.907	0.00610958	0.0225615	1875	FALSE	FALSE	-0.140826
P97855	Ras GTPase-activating protein-binding protein 1 OS=Mus musculus OX=10090 GN=G3bp1 PE=1 SV=1	G3bp1	51.828	44.9	17	16	47	1.02	1.099	1.067	0.932	0.94	0.953	1.128	0.00611577	0.0225723	1876	FALSE	FALSE	0.173767
Q9JI11	Serine/threonine-protein kinase 4 OS=Mus musculus OX=10090 GN=Stk4 PE=1 SV=1	Stk4	55.541	19.7	9	5	11	1.019	1.066	1.077	0.953	0.967	0.939	1.106	0.00612722	0.0225961	1877	FALSE	FALSE	0.145351
Q8K385	Ferric-chelate reductase 1 OS=Mus musculus OX=10090 GN=FRRS1 PE=1 SV=1	FRRS1	66.047	11.3	5	5	7	0.971	0.96	0.981	1.063	1.023	1.034	0.933	0.00612875	0.0225961	1878	FALSE	FALSE	-0.100051
P27046	Alpha-mannosidase 2 OS=Mus musculus OX=10090 GN=Man2a1 PE=1 SV=2	Man2a1	131.63	24.6	24	23	31	0.978	0.929	0.945	1.035	1.049	1.08	0.901	0.00614404	0.0226404	1879	FALSE	FALSE	-0.150401
Q6A028	Switch-associated protein 70 OS=Mus musculus OX=10090 GN=Swap70 PE=1 SV=2	Swap70	68.995	23.8	10	10	11	1.016	1.049	1.05	0.953	0.972	0.978	1.073	0.00617572	0.022745	1880	FALSE	FALSE	0.10165
Q8R1T4	UDP-N-acetylglucosamine transporter OS=Mus musculus OX=10090 GN=Slc35a3 PE=2 SV=1	Slc35a3	35.976	4.6	1	1	1	0.926	0.978	0.961	1.033	1.053	1.056	0.912	0.00618013	0.0227492	1881	FALSE	FALSE	-0.132894
Q61249	Immunoglobulin-binding protein 1 OS=Mus musculus OX=10090 GN=Igbp1 PE=1 SV=1	Igbp1	38.97	10.3	3	3	3	1.083	1.034	1.056	0.97	0.966	0.928	1.108	0.00622048	0.0228678	1882	FALSE	FALSE	0.147958
Q3UHG7	DENN domain-containing protein 11 OS=Mus musculus OX=10090 GN=Dennd11 PE=2 SV=1	Dennd11	51.427	8.1	4	4	4	1.032	1.023	1.028	0.979	0.956	0.988	1.055	0.00622202	0.0228678	1883	FALSE	FALSE	0.077243
P35288	Ras-related protein Rab-23 OS=Mus musculus OX=10090 GN=Rab23 PE=1 SV=2	Rab23	26.678	51.9	10	10	14	0.951	0.964	0.958	1.039	1.001	1.04	0.933	0.00622226	0.0228678	1884	FALSE	FALSE	-0.100051
P54731	FAS-associated factor 1 OS=Mus musculus OX=10090 GN=Faf1 PE=1 SV=2	Faf1	73.862	7.2	4	4	4	1.052	1.072	1.074	0.895	0.891	0.97	1.16	0.00622705	0.0228733	1885	FALSE	FALSE	0.214125
A2A8U2	Transmembrane protein 201 OS=Mus musculus OX=10090 GN=Tmem201 PE=1 SV=1	Tmem201	72.499	13	7	7	8	0.977	0.978	0.957	1.03	1.03	1.066	0.932	0.00624205	0.0229162	1886	FALSE	FALSE	-0.101598
Q80VQ0	Aldehyde dehydrogenase family 3 member B1 OS=Mus musculus OX=10090 GN=Aldh3b1 PE=1 SV=1	Aldh3b1	52.292	17.7	7	7	7	0.964	0.985	0.952	1.028	1.071	1.048	0.922	0.00625062	0.0229355	1887	FALSE	FALSE	-0.117161
P06797	Procathepsin L OS=Mus musculus OX=10090 GN=Ctsl PE=1 SV=2	Ctsl	37.547	29.3	9	9	23	1.049	1.018	1.048	0.959	0.957	0.985	1.074	0.00625852	0.0229472	1888	FALSE	FALSE	0.102994
Q6ZWV7	60S ribosomal protein L35 OS=Mus musculus OX=10090 GN=Rpl35 PE=1 SV=1	Rpl35	14.552	19.5	3	3	7	1.069	1.059	1.028	0.972	0.923	0.916	1.123	0.00626043	0.0229472	1889	FALSE	FALSE	0.167358
Q8VBW6	NEDD8-activating enzyme E1 regulatory subunit OS=Mus musculus OX=10090 GN=Nae1 PE=1 SV=1	Nae1	60.273	10.7	4	4	4	1.144	1.085	1.068	0.941	0.884	0.959	1.184	0.00627164	0.0229761	1890	FALSE	FALSE	0.243669
Q3V0K9	Plastin-1 OS=Mus musculus OX=10090 GN=Pls1 PE=1 SV=1	Pls1	70.407	28.1	14	12	18	1.082	1.028	1.038	0.967	0.945	0.963	1.095	0.00627691	0.0229833	1891	FALSE	FALSE	0.130931
P02340	Cellular tumor antigen p53 OS=Mus musculus OX=10090 GN=Tp53 PE=1 SV=4	Tp53	43.458	58.7	19	19	72	1.028	1.028	1.031	0.996	0.976	0.964	1.051	0.00629348	0.0230047	1892	FALSE	FALSE	0.0717627
Q9Z1D1	Eukaryotic translation initiation factor 3 subunit G OS=Mus musculus OX=10090 GN=Eif3g PE=1 SV=2	Eif3g	35.638	55.9	15	15	28	1.016	1.051	1.062	0.955	0.964	0.976	1.081	0.00629392	0.0230047	1893	FALSE	FALSE	0.112367
P24547	Inosine-5'-monophosphate dehydrogenase 2 OS=Mus musculus OX=10090 GN=Impdh2 PE=1 SV=2	Impdh2	55.814	37.7	19	17	27	1.029	1.033	1.078	0.97	0.96	0.968	1.084	0.00629572	0.0230047	1894	FALSE	FALSE	0.116365
Q60953	Protein PML OS=Mus musculus OX=10090 GN=Pml PE=1 SV=3	Pml	98.241	25.8	15	15	19	1.028	1.034	1.034	0.966	0.952	0.991	1.064	0.00629678	0.0230047	1895	FALSE	FALSE	0.0894982
Q924T2	28S ribosomal protein S2, mitochondrial OS=Mus musculus OX=10090 GN=Mrps2 PE=1 SV=1	Mrps2	32.313	26.1	5	5	9	0.926	0.965	0.95	1.019	1.064	1.073	0.9	0.00629939	0.0230047	1896	FALSE	FALSE	-0.152003
Q9CZN8	Glutamyl-tRNA(Gln) amidotransferase subunit A, mitochondrial OS=Mus musculus OX=10090 GN=Qrsl1 PE=1 SV=1	Qrsl1	56.782	25.1	10	10	13	0.978	0.93	0.972	1.046	1.043	1.041	0.92	0.00630754	0.0230224	1897	FALSE	FALSE	-0.120294
Q9CWN7	CCR4-NOT transcription complex subunit 11 OS=Mus musculus OX=10090 GN=Cnot11 PE=1 SV=1	Cnot11	54.959	3.4	2	2	2	1.068	1.046	1.107	0.887	0.954	0.942	1.157	0.00631282	0.0230232	1898	FALSE	FALSE	0.210389
Q91X78	Erlin-1 OS=Mus musculus OX=10090 GN=Erlin1 PE=1 SV=2	Erlin1	39.182	28.4	10	8	26	0.948	0.976	0.95	1.051	1.014	1.054	0.921	0.00631443	0.0230232	1899	FALSE	FALSE	-0.118727
Q3TJ91	LLGL scribble cell polarity complex component 2 OS=Mus musculus OX=10090 GN=Llgl2 PE=1 SV=2	Llgl2	114.32	34.8	24	24	36	0.933	0.942	0.98	1.037	1.062	1.031	0.912	0.00631783	0.0230235	1900	FALSE	FALSE	-0.132894
P13020	Gelsolin OS=Mus musculus OX=10090 GN=Gsn PE=1 SV=3	Gsn	85.941	42.9	25	11	22	1.038	1.011	1.023	0.968	0.98	0.983	1.048	0.00632731	0.0230425	1901	FALSE	FALSE	0.0676387
Q80V26	Golgi-resident adenosine 3',5'-bisphosphate 3'-phosphatase OS=Mus musculus OX=10090 GN=Bpnt2 PE=1 SV=1	Bpnt2	38.616	19.9	8	8	14	1.056	1.082	1.042	0.927	0.972	0.903	1.135	0.00632969	0.0230425	1902	FALSE	FALSE	0.182692
Q9CQJ6	Density-regulated protein OS=Mus musculus OX=10090 GN=Denr PE=1 SV=1	Denr	22.166	37.4	6	6	6	0.994	1.031	1.048	0.94	0.936	0.948	1.088	0.00633692	0.0230548	1903	FALSE	FALSE	0.121679
Q9Z277	Tyrosine-protein kinase BAZ1B OS=Mus musculus OX=10090 GN=Baz1b PE=1 SV=2	Baz1b	170.65	41.3	59	59	96	0.982	0.985	0.989	1.017	1.009	1.03	0.967	0.00633973	0.0230548	1904	FALSE	FALSE	-0.0484122
Q9DBY8	Nuclear valosin-containing protein-like OS=Mus musculus OX=10090 GN=Nvl PE=1 SV=1	Nvl	94.475	36	25	25	35	1.015	1.036	1.014	0.974	0.974	0.987	1.044	0.00636742	0.0231433	1905	FALSE	FALSE	0.0621217
A2A8Z1	Oxysterol-binding protein-related protein 9 OS=Mus musculus OX=10090 GN=Osbpl9 PE=1 SV=1	Osbpl9	83.108	7.3	5	5	6	1.022	1.041	1.058	0.973	0.926	0.95	1.095	0.00637162	0.0231464	1906	FALSE	FALSE	0.130931
E9Q5G3	Kinesin-like protein KIF23 OS=Mus musculus OX=10090 GN=Kif23 PE=1 SV=1	Kif23	108.77	37.9	29	29	34	1.027	1.011	1.006	0.983	0.982	0.977	1.035	0.00637901	0.02315	1907	FALSE	FALSE	0.0496308
P97470	Serine/threonine-protein phosphatase 4 catalytic subunit OS=Mus musculus OX=10090 GN=Ppp4c PE=1 SV=2	Ppp4c	35.08	23.8	5	4	7	1.066	1.104	1.071	0.93	0.943	0.853	1.189	0.00637929	0.02315	1908	FALSE	FALSE	0.249749
Q8R1B4	Eukaryotic translation initiation factor 3 subunit C OS=Mus musculus OX=10090 GN=Eif3c PE=1 SV=1	Eif3c	105.53	32.3	27	27	46	1.054	1.025	1.028	0.984	0.958	0.977	1.064	0.00639269	0.0231847	1909	FALSE	FALSE	0.0894982
Q61009	Scavenger receptor class B member 1 OS=Mus musculus OX=10090 GN=Scarb1 PE=1 SV=1	Scarb1	56.753	8.1	3	3	5	0.957	0.968	0.951	1.06	1.015	1.07	0.914	0.00639555	0.0231847	1910	FALSE	FALSE	-0.129734
P52293	Importin subunit alpha-1 OS=Mus musculus OX=10090 GN=Kpna2 PE=1 SV=2	Kpna2	57.927	44.8	17	17	34	1.02	1.024	1.01	0.973	0.992	0.978	1.038	0.006401	0.0231923	1911	FALSE	FALSE	0.0538064
Q80UW5	Serine/threonine-protein kinase MRCK gamma OS=Mus musculus OX=10090 GN=Cdc42bpg PE=1 SV=2	Cdc42bpg	172.14	8.3	9	7	10	1.052	1.04	1.028	0.947	0.919	0.974	1.099	0.00642443	0.0232573	1912	FALSE	FALSE	0.136191
Q61205	Platelet-activating factor acetylhydrolase IB subunit alpha1 OS=Mus musculus OX=10090 GN=Pafah1b3 PE=1 SV=1	Pafah1b3	25.853	31.5	5	5	9	1.132	1.088	1.036	0.904	0.9	0.954	1.181	0.00642816	0.0232573	1913	FALSE	FALSE	0.240009
Q99KW9	T-cell immunomodulatory protein OS=Mus musculus OX=10090 GN=Itfg1 PE=1 SV=2	Itfg1	67.464	14.1	5	5	6	0.954	0.953	0.92	1.024	1.05	1.089	0.894	0.00642902	0.0232573	1914	FALSE	FALSE	-0.161653
Q3UJB9	Enhancer of mRNA-decapping protein 4 OS=Mus musculus OX=10090 GN=Edc4 PE=1 SV=2	Edc4	152.48	29.7	28	28	42	1.018	1.014	1.038	0.98	0.988	0.982	1.041	0.00643681	0.0232734	1915	FALSE	FALSE	0.0579701
P10810	Monocyte differentiation antigen CD14 OS=Mus musculus OX=10090 GN=Cd14 PE=1 SV=1	Cd14	39.203	9.8	3	3	3	1.043	1.028	1.074	0.978	0.943	0.939	1.1	0.00647588	0.0234024	1916	FALSE	FALSE	0.137504
P61222	ATP-binding cassette sub-family E member 1 OS=Mus musculus OX=10090 GN=Abce1 PE=1 SV=1	Abce1	67.314	33.4	17	17	21	1.031	1.041	1.016	0.99	0.974	0.966	1.054	0.00650489	0.023495	1917	FALSE	FALSE	0.0758749
Q5SXJ3	Fanconi anemia group J protein homolog OS=Mus musculus OX=10090 GN=Brip1 PE=2 SV=1	Brip1	131.36	4	4	4	4	1.074	1.036	1.02	0.949	0.93	0.964	1.101	0.00652465	0.0235532	1918	FALSE	FALSE	0.138814
Q8K301	Probable ATP-dependent RNA helicase DDX52 OS=Mus musculus OX=10090 GN=Ddx52 PE=2 SV=2	Ddx52	67.473	36	16	16	18	0.981	0.984	0.968	1.008	1.014	1.027	0.962	0.00652782	0.0235532	1919	FALSE	FALSE	-0.0558912
Q3UHJ0	AP2-associated protein kinase 1 OS=Mus musculus OX=10090 GN=Aak1 PE=1 SV=2	Aak1	103.35	12.5	9	9	10	1.06	1.086	1.036	0.956	0.912	0.966	1.123	0.00654404	0.0235816	1920	FALSE	FALSE	0.167358
Q64373	Bcl-2-like protein 1 OS=Mus musculus OX=10090 GN=Bcl2l1 PE=1 SV=1	Bcl2l1	26.132	24	3	3	5	0.985	0.993	0.968	1.028	1.028	1.018	0.958	0.00654559	0.0235816	1921	FALSE	FALSE	-0.0619024
Q9D1X9	Transmembrane protein 50B OS=Mus musculus OX=10090 GN=Tmem50b PE=1 SV=1	Tmem50b	17.948	7	1	1	1	0.932	0.945	0.976	1.034	1.04	1.08	0.905	0.00654591	0.0235816	1922	FALSE	FALSE	-0.14401
Q6P542	ATP-binding cassette sub-family F member 1 OS=Mus musculus OX=10090 GN=Abcf1 PE=1 SV=1	Abcf1	94.944	26.3	18	18	26	1.031	1.035	1.023	0.994	0.976	0.962	1.054	0.00657043	0.0236483	1923	FALSE	FALSE	0.0758749
P47758	Signal recognition particle receptor subunit beta OS=Mus musculus OX=10090 GN=Srprb PE=1 SV=1	Srprb	29.579	53.5	12	12	28	0.956	0.966	0.99	1.027	1.022	1.025	0.947	0.00657126	0.0236483	1924	FALSE	FALSE	-0.0785637
Q924M7	Mannose-6-phosphate isomerase OS=Mus musculus OX=10090 GN=Mpi PE=1 SV=1	Mpi	46.575	9.7	3	3	5	1.054	1.185	1.151	0.914	0.814	0.891	1.294	0.00658073	0.0236701	1925	FALSE	FALSE	0.371838
Q3UJV1	Centrosomal protein CCDC61 OS=Mus musculus OX=10090 GN=Ccdc61 PE=1 SV=1	Ccdc61	57.368	9.8	5	5	5	0.953	0.971	0.965	1.054	1.045	1.01	0.929	0.00659965	0.0237259	1926	FALSE	FALSE	-0.106249
P70362	Ubiquitin recognition factor in ER-associated degradation protein 1 OS=Mus musculus OX=10090 GN=Ufd1 PE=1 SV=2	Ufd1	34.481	36.2	8	8	9	1.068	1.046	1.05	0.966	0.932	0.89	1.135	0.00664546	0.0238781	1927	FALSE	FALSE	0.182692
Q64105	Sepiapterin reductase OS=Mus musculus OX=10090 GN=Spr PE=1 SV=1	Spr	27.883	32.2	6	6	8	1.055	1.05	1.025	0.948	0.925	0.977	1.098	0.00665623	0.023892	1928	FALSE	FALSE	0.134878
Q8VI84	Nucleolar complex protein 3 homolog OS=Mus musculus OX=10090 GN=Noc3l PE=2 SV=2	Noc3l	93.21	15.9	13	13	15	0.93	0.986	0.915	1.053	1.072	1.067	0.887	0.00665789	0.023892	1929	FALSE	FALSE	-0.172994
Q8K078	Solute carrier organic anion transporter family member 4A1 OS=Mus musculus OX=10090 GN=Slco4a1 PE=1 SV=2	Slco4a1	77.668	5.7	3	3	3	0.856	0.894	0.928	1.149	1.032	1.136	0.807	0.00665967	0.023892	1930	FALSE	FALSE	-0.309359
Q5DU41	Volume-regulated anion channel subunit LRRC8B OS=Mus musculus OX=10090 GN=Lrrc8b PE=1 SV=3	Lrrc8b	92.185	11.3	8	7	8	1.047	1.011	1.055	0.952	0.974	0.952	1.082	0.00666331	0.0238927	1931	FALSE	FALSE	0.1137
P28660	Nck-associated protein 1 OS=Mus musculus OX=10090 GN=Nckap1 PE=1 SV=2	Nckap1	128.78	26.6	26	26	33	0.961	0.987	0.967	1.028	1.045	1.017	0.943	0.00667094	0.0239077	1932	FALSE	FALSE	-0.0846703
O89017	Legumain OS=Mus musculus OX=10090 GN=Lgmn PE=1 SV=1	Lgmn	49.372	16.1	5	5	13	1.097	1.064	1.074	0.973	0.882	0.92	1.166	0.00667745	0.0239186	1933	FALSE	FALSE	0.221568
Q5SSZ5	Tensin-3 OS=Mus musculus OX=10090 GN=Tns3 PE=1 SV=1	Tns3	155.59	2.6	4	4	5	1.06	1.067	1.02	0.974	0.966	0.944	1.091	0.00668357	0.0239282	1934	FALSE	FALSE	0.125651
Q3US17	Zinc finger protein 48 OS=Mus musculus OX=10090 GN=Znf48 PE=1 SV=2	Znf48	64.599	23.2	8	7	8	1.04	1.035	1.039	0.978	0.957	0.924	1.089	0.00670175	0.0239808	1935	FALSE	FALSE	0.123004
Q69Z23	Dynein heavy chain 17, axonemal OS=Mus musculus OX=10090 GN=Dnah17 PE=1 SV=2	Dnah17	511.6	0.2	1	1	1	0.902	0.922	0.817	1.066	1.18	1.124	0.784	0.00671386	0.0240088	1936	FALSE	FALSE	-0.351074
Q8R0G9	Nuclear pore complex protein Nup133 OS=Mus musculus OX=10090 GN=Nup133 PE=1 SV=2	Nup133	128.62	39.7	37	37	64	0.972	0.968	0.986	1.033	1.037	1.01	0.95	0.00671649	0.0240088	1937	FALSE	FALSE	-0.0740006
Q6IMB1	Ras-like protein family member 11A OS=Mus musculus OX=10090 GN=Rasl11a PE=1 SV=1	Rasl11a	27.067	4.5	1	1	1	1.064	1.144	1.043	0.946	0.906	0.898	1.182	0.00672204	0.0240162	1938	FALSE	FALSE	0.24123
P61979	Heterogeneous nuclear ribonucleoprotein K OS=Mus musculus OX=10090 GN=Hnrnpk PE=1 SV=1	Hnrnpk	50.976	52.5	20	20	76	1.006	1.023	1.026	0.982	0.986	0.988	1.033	0.00673923	0.0240572	1939	FALSE	FALSE	0.0468403
Q6GQS1	Calcium-binding mitochondrial carrier protein SCaMC-3 OS=Mus musculus OX=10090 GN=Slc25a23 PE=1 SV=1	Slc25a23	52.496	8.1	4	3	4	1.115	1.075	1.042	0.953	0.981	0.959	1.117	0.00674046	0.0240572	1940	FALSE	FALSE	0.159629
Q99L27	GMP reductase 2 OS=Mus musculus OX=10090 GN=Gmpr2 PE=1 SV=2	Gmpr2	38.018	22.1	8	6	9	1.102	1.126	1.003	0.906	0.882	0.887	1.208	0.0067481	0.0240721	1941	FALSE	FALSE	0.27262
Q924C1	Exportin-5 OS=Mus musculus OX=10090 GN=Xpo5 PE=1 SV=1	Xpo5	136.97	6.8	8	8	12	1.072	1.046	1.011	0.962	0.944	0.944	1.098	0.00678264	0.0241811	1942	FALSE	FALSE	0.134878
Q3TNL8	Inositol 1,4,5-trisphosphate receptor-interacting protein OS=Mus musculus OX=10090 GN=Itprip PE=1 SV=1	Itprip	63.237	9.5	4	4	6	1.07	1.047	1.023	0.909	0.963	0.943	1.115	0.00678565	0.0241811	1943	FALSE	FALSE	0.157044
Q8R3Y8	Interferon regulatory factor 2-binding protein 1 OS=Mus musculus OX=10090 GN=Irf2bp1 PE=1 SV=2	Irf2bp1	61.75	20.5	12	12	13	1.026	1.062	1.028	0.966	0.974	0.941	1.082	0.00681522	0.024274	1944	FALSE	FALSE	0.1137
Q8CBY1	Protein Smaug homolog 1 OS=Mus musculus OX=10090 GN=Samd4a PE=1 SV=2	Samd4a	78.359	3.8	2	2	3	1.041	1.079	1.142	0.955	0.919	0.909	1.172	0.00681892	0.0242747	1945	FALSE	FALSE	0.228973
O88879	Apoptotic protease-activating factor 1 OS=Mus musculus OX=10090 GN=Apaf1 PE=1 SV=3	Apaf1	141	3.4	4	4	4	1.128	1.032	1.105	0.934	0.931	0.876	1.191	0.0068225	0.0242749	1946	FALSE	FALSE	0.252173
P60605	Ubiquitin-conjugating enzyme E2 G2 OS=Mus musculus OX=10090 GN=Ube2g2 PE=1 SV=1	Ube2g2	18.566	27.9	3	3	3	0.952	0.947	0.964	1.045	1.002	1.045	0.926	0.00683902	0.0243075	1947	FALSE	FALSE	-0.110916
Q9DCT6	Chromatin complexes subunit BAP18 OS=Mus musculus OX=10090 GN=Bap18 PE=1 SV=1	Bap18	17.996	33.9	4	4	4	0.941	0.943	0.946	1.064	1.009	1.082	0.897	0.00684166	0.0243075	1948	FALSE	FALSE	-0.15682
P58468	Protein FAM207A OS=Mus musculus OX=10090 GN=Fam207a PE=1 SV=1	Fam207a	24.814	16.4	3	3	3	1.05	1.078	1.038	0.939	0.987	0.951	1.1	0.00684218	0.0243075	1949	FALSE	FALSE	0.137504
O88876	Short-chain dehydrogenase/reductase 3 OS=Mus musculus OX=10090 GN=Dhrs3 PE=1 SV=2	Dhrs3	33.652	31.1	7	7	10	0.948	0.958	0.98	1.046	1.02	1.019	0.935	0.00685044	0.0243243	1950	FALSE	FALSE	-0.0969617
P09450	Transcription factor jun-B OS=Mus musculus OX=10090 GN=Junb PE=1 SV=1	Junb	35.765	38.1	9	8	10	0.929	0.95	0.95	1.087	1.026	1.028	0.901	0.00685589	0.0243312	1951	FALSE	FALSE	-0.150401
Q05769	Prostaglandin G/H synthase 2 OS=Mus musculus OX=10090 GN=Ptgs2 PE=1 SV=1	Ptgs2	69.012	13.6	7	6	8	0.93	0.968	0.945	1.042	1.054	1.01	0.915	0.00686016	0.0243339	1952	FALSE	FALSE	-0.128156
Q60631	Growth factor receptor-bound protein 2 OS=Mus musculus OX=10090 GN=Grb2 PE=1 SV=1	Grb2	25.238	49.8	10	10	16	1.049	1.018	1.012	0.966	0.97	0.952	1.066	0.00687423	0.0243713	1953	FALSE	FALSE	0.0922074
Q5SW45	Meckel syndrome type 1 protein homolog OS=Mus musculus OX=10090 GN=Mks1 PE=1 SV=1	Mks1	64.415	4.8	2	2	2	0.944	0.92	0.937	1.025	1.119	1.066	0.873	0.00688571	0.0243995	1954	FALSE	FALSE	-0.195946
Q9Z120	tRNA (guanine-N(7)-)-methyltransferase OS=Mus musculus OX=10090 GN=Mettl1 PE=1 SV=1	Mettl1	30.603	7.5	2	2	2	1.092	1.062	1.11	0.968	0.868	0.905	1.191	0.006895	0.0244199	1955	FALSE	FALSE	0.252173
Q3UV70	[Pyruvate dehydrogenase [acetyl-transferring]]-phosphatase 1, mitochondrial OS=Mus musculus OX=10090 GN=Pdp1 PE=1 SV=1	Pdp1	61.18	16.5	5	5	6	1.07	1.009	1.03	0.954	0.942	0.932	1.099	0.00690726	0.0244509	1956	FALSE	FALSE	0.136191
Q8VDS8	Syntaxin-18 OS=Mus musculus OX=10090 GN=Stx18 PE=1 SV=2	Stx18	38.381	17.4	6	6	8	0.97	0.956	0.935	1.007	1.037	1.037	0.929	0.00691348	0.0244543	1957	FALSE	FALSE	-0.106249
Q02013	Aquaporin-1 OS=Mus musculus OX=10090 GN=Aqp1 PE=1 SV=3	Aqp1	28.793	13.8	3	3	6	1.036	1.039	1.028	0.992	0.97	0.952	1.065	0.00691531	0.0244543	1958	FALSE	FALSE	0.0908534
Q99PV0	Pre-mRNA-processing-splicing factor 8 OS=Mus musculus OX=10090 GN=Prpf8 PE=1 SV=2	Prpf8	273.61	42.2	84	84	166	1.005	1.013	1.007	0.993	0.994	0.997	1.014	0.00694103	0.0245328	1959	FALSE	FALSE	0.0200577
Q5FWI3	Cell surface hyaluronidase OS=Mus musculus OX=10090 GN=Cemip2 PE=1 SV=1	Cemip2	153.8	24.4	28	28	31	0.991	0.97	0.979	1.014	1.014	1.027	0.962	0.00694719	0.0245358	1960	FALSE	FALSE	-0.0558912
Q3UM29	Conserved oligomeric Golgi complex subunit 7 OS=Mus musculus OX=10090 GN=Cog7 PE=1 SV=1	Cog7	86.072	11.8	8	8	10	1.045	1.019	1.059	0.965	0.984	0.978	1.067	0.00694896	0.0245358	1961	FALSE	FALSE	0.0935602
Q91V17	E3 ubiquitin-protein ligase ZNRF1 OS=Mus musculus OX=10090 GN=Znrf1 PE=1 SV=1	Znrf1	23.842	4.4	1	1	1	1.035	1.037	1.104	0.928	0.947	0.953	1.123	0.00696615	0.0245839	1962	FALSE	FALSE	0.167358
O88384	Vesicle transport through interaction with t-SNAREs homolog 1B OS=Mus musculus OX=10090 GN=Vti1b PE=1 SV=1	Vti1b	26.713	21.6	5	5	6	0.982	0.956	0.948	1.046	1.023	1.068	0.92	0.00699489	0.0246728	1963	FALSE	FALSE	-0.120294
Q8VD04	GRIP1-associated protein 1 OS=Mus musculus OX=10090 GN=Gripap1 PE=1 SV=1	Gripap1	92.714	2.6	2	2	2	1.075	1.151	1.084	0.84	0.899	0.948	1.232	0.00701408	0.0247278	1964	FALSE	FALSE	0.301002
Q8CBY8	Dynactin subunit 4 OS=Mus musculus OX=10090 GN=Dctn4 PE=1 SV=1	Dctn4	53.056	29.8	9	9	11	1.023	1.05	1.058	0.977	0.928	0.952	1.096	0.00702628	0.0247582	1965	FALSE	FALSE	0.132248
Q6GQT6	Sterol regulatory element-binding protein cleavage-activating protein OS=Mus musculus OX=10090 GN=Scap PE=1 SV=1	Scap	139.61	3.8	4	4	4	0.99	0.94	0.97	1.062	1.046	1.041	0.921	0.00704591	0.0248148	1966	FALSE	FALSE	-0.118727
Q9WV70	Nucleolar complex protein 2 homolog OS=Mus musculus OX=10090 GN=Noc2l PE=1 SV=2	Noc2l	85.423	15.4	12	12	18	0.948	0.974	0.967	1.065	1.019	1.037	0.926	0.00705931	0.0248493	1967	FALSE	FALSE	-0.110916
O35386	Phytanoyl-CoA dioxygenase, peroxisomal OS=Mus musculus OX=10090 GN=Phyh PE=1 SV=1	Phyh	38.607	25.4	8	8	9	1.074	1.068	1.044	0.948	0.881	0.953	1.145	0.00707181	0.0248807	1968	FALSE	FALSE	0.195348
P98195	Probable phospholipid-transporting ATPase IIB OS=Mus musculus OX=10090 GN=Atp9b PE=1 SV=4	Atp9b	129.02	8.1	8	6	9	0.984	0.963	0.963	1.023	1.044	1.014	0.944	0.00707754	0.0248882	1969	FALSE	FALSE	-0.0831412
E1U8D0	Protein SOGA1 OS=Mus musculus OX=10090 GN=Soga1 PE=1 SV=3	Soga1	159.18	1.6	2	2	2	1.089	1.027	1.04	0.966	0.936	0.948	1.107	0.00708729	0.0249098	1970	FALSE	FALSE	0.146655
Q9Z0H3	SWI/SNF-related matrix-associated actin-dependent regulator of chromatin subfamily B member 1 OS=Mus musculus OX=10090 GN=Smarcb1 PE=1 SV=1	Smarcb1	44.141	35.6	9	9	18	1.044	1.012	1.037	0.953	0.976	0.976	1.065	0.00711214	0.0249845	1971	FALSE	FALSE	0.0908534
Q9CQY5	Magnesium transporter protein 1 OS=Mus musculus OX=10090 GN=Magt1 PE=1 SV=1	Magt1	37.969	23.3	8	7	14	0.986	0.951	0.964	1.034	1.035	1.016	0.94	0.00711963	0.0249981	1972	FALSE	FALSE	-0.0892673
Q6DFV1	Condensin-2 complex subunit G2 OS=Mus musculus OX=10090 GN=Ncapg2 PE=1 SV=2	Ncapg2	130.89	10.7	10	10	10	1.051	1.068	1.022	0.948	0.98	0.967	1.085	0.0071399	0.0250566	1973	FALSE	FALSE	0.117695
P61226	Ras-related protein Rap-2b OS=Mus musculus OX=10090 GN=Rap2b PE=1 SV=1	Rap2b	20.504	19.7	3	1	5	0.871	0.889	0.94	1.032	1.143	1.136	0.815	0.00715378	0.0250926	1974	FALSE	FALSE	-0.295128
[truncated: 4,950 more rows]

## Sheet: Differentially expressed protei
Protein accession	Protein description	Gene name	MW [kDa]	Coverage [%]	Peptides	Unique peptides	PSMs	HG_1	HG_2	HG_3	NG_1	NG_2	NG_3	HG/NG Ratio	HG/NG P value	Qvalue（FDR）	K	Increase	Decrease	Log FC
[truncated: 134 more rows]

[truncated: 8 more sheets: Subcellular localization, Subcellular localization updown, GO enrichment, KEGG enrichment, Domain enrichment, Overlapping protein, HubbaTable, WB]
