# Supplementary material for: Lysine Acetylation in the Proteome of Renal Tubular Epithelial Cells in Diabetic Nephropathy
Source: Front Genet. 2021 Nov 25;12:767135. doi: 10.3389/fgene.2021.767135 (PMC8657754; doi:10.3389/fgene.2021.767135)
Supplement: Supplementary file 3 [file Table2.xls]

## Sheet: Summary
Acetylated proteome
Header line description of table 1			Table 1. MS/MS spectrum database search analysis summary
Total spectrum	Number of spectrum produced by mass spectrometer
Matched spectrum	Number of spectrum matched with alignment protein		Total spectrums	Matched spectrums	Peptides	Modified peptides	Identified proteins	Quantifiable proteins	Identified sites	Quantifiable sites
Peptides	Number of peptides which spectrum hit		92020	15596	7711	5189	2409	2012	5388	4311
Modified peptides	Total number of modified peptides identified
Identified proteins	Number of proteins detected by spectrum search analysis
Quantifiable proteins	Number of proteins quantifiable		Table 2. Differentially modified sites (modified proteins) summary
Identified sites	Number of modification sites detected by spectrum search analysis
Quantifiable sites	Number of modification sites quantifiable		Compare group	Regulated type	fold change >1.2	fold change >1.3	fold change >1.5	fold change >2
			HG/NG	Up-regulated	173 (150)	113 (102)	48 (47)	7(7)
Header line description of worksheet "Site_quant Normalized"				Down-regulated	482 (279)	374 (223)	140 (110)	4(4)
Protein accession	Protein accession number of database used for search
Position	Modification site localization in protein
Amino acid	The amino acid that modification site modified
Protein description	Protein functional description
Gene name	Name of the gene associated to the protein sequence
Localization probability	Probability of a certain amino acid containing this modification in this peptide
PEP	The maximal posterior error probability for peptides
Score	Andromeda score for the best associated MS/MS spectrum
Modified sequence	Identified peptide sequence marked with modification sites localization probabilities
Charge	The charge-state of the peptide
Mass error [ppm]	Parts per million ratio of peptide mass error between the theory and practice
MS/MS Counts	Number of spectrum matched with peptide
Header line description of worksheet "Peptide_quant"
ID	Identified peptide index number
Sequence	Identified peptide amino acid sequence
Length	Identified peptide amino acid length
Modifications	identified peptide with modification markers
Modified sequence	Identified peptide sequence marked with modification sites localization probabilities
Protein accession	Protein accession number of database used for search
Protein description	Protein functional description
Charge	The charge-state of the peptide
m/z	The recalibrated mass-over-charge value of the peptide
Mass error [ppm]	Parts per million ratio of peptide mass error between the theory and practice
PEP	The maximal posterior error probability for peptides
Score	Andromeda score for the best associated MS/MS spectrum
MS/MS Counts	Number of spectrum matched with peptide

## Sheet: All data
Modification sites information																		Protein quantitation						Normalized modification sites quantitation
Protein accession	Position	Amino acid	Protein description	Gene name	Localization probability	PEP	Score	Charge	Modified sequence	Mass error [ppm]	MS/MS Counts	HG_1	HG_2	HG_3	NG_1	NG_2	NG_3	HG_1	HG_2	HG_3	NG_1	NG_2	NG_3	HG_1	HG_2	HG_3	NG_1	NG_2	NG_3	HG/NG Ratio	HG/NG P value
A0AUP1	53	K	Coiled-coil domain-containing protein 112 OS=Mus musculus OX=10090 GN=Ccdc112 PE=2 SV=2	Ccdc112	1	0.0358939	55.717	3	IHNNVK(1)K	-3.0637	1	1.332	1.202	1.364	0.849	0.587	0.665	1.119	1.047	1.166	0.921	0.806	0.944	1.19	1.148	1.17	0.922	0.728	0.704	1.49	0.00897217
A0AUP1	183	K	Coiled-coil domain-containing protein 112 OS=Mus musculus OX=10090 GN=Ccdc112 PE=2 SV=2	Ccdc112	0.995881	0.0390505	54.405	4	VRNK(0.004)HK(0.996)GK	-3.5564	1	0.772	0.693	0.848	1.249	1.19	1.248	1.119	1.047	1.166	0.921	0.806	0.944	0.69	0.662	0.727	1.356	1.476	1.322	0.5	8.68417e-05
A2A432	593	K	Cullin-4B OS=Mus musculus OX=10090 GN=Cul4b PE=1 SV=1	Cul4b	1	0.000110709	115.31	4	VDHIIDTCFLK(1)NEK	3.7692	6	0.939	1.034	0.966	1.012	1.084	0.965	1.009	1.011	1.021	0.985	0.979	0.973	0.931	1.023	0.946	1.027	1.107	0.992	0.928	0.160724
A2A432	872	K	Cullin-4B OS=Mus musculus OX=10090 GN=Cul4b PE=1 SV=1	Cul4b	1	0.000751691	122.42	3	FICNDDFK(1)HK	-1.3449	1	0.889	1.025	0.924	1.056	1.108	0.998	1.009	1.011	1.021	0.985	0.979	0.973	0.881	1.014	0.905	1.072	1.132	1.026	0.867	0.0494224
A2A432	691	K	Cullin-4B OS=Mus musculus OX=10090 GN=Cul4b PE=1 SV=1	Cul4b	1	0.000785243	111.83	3	LK(1)HECGAAFTSK	0.14409	2	0.961	1.046	1.028	0.968	0.984	1.013	1.009	1.011	1.021	0.985	0.979	0.973	0.952	1.035	1.007	0.983	1.005	1.041	0.988	0.708372
A2A432	676	K	Cullin-4B OS=Mus musculus OX=10090 GN=Cul4b PE=1 SV=1	Cul4b	1	0.000235182	116.51	3	LLVGK(1)SASVDAEK	-2.0115	1	0.982	0.95	0.964	1.034	1.077	0.994	1.009	1.011	1.021	0.985	0.979	0.973	0.973	0.94	0.944	1.05	1.1	1.022	0.901	0.0123397
A2A432	112	K	Cullin-4B OS=Mus musculus OX=10090 GN=Cul4b PE=1 SV=1	Cul4b	1	0.000353041	99.392	3	SATDGNTSTTPPTSAK(1)K	-0.63909	1	1.056	1.122	1.247	0.756	0.907	0.911	1.009	1.011	1.021	0.985	0.979	0.973	1.047	1.11	1.221	0.768	0.926	0.936	1.284	0.0322197
A2A432	247	K	Cullin-4B OS=Mus musculus OX=10090 GN=Cul4b PE=1 SV=1	Cul4b	1	1.6162e-05	127.83	3	SSTAVSSFANSK(1)PGSAK	-0.51318	1	1.061	1.057	1.099	0.963	0.924	0.896	1.009	1.011	1.021	0.985	0.979	0.973	1.052	1.045	1.076	0.978	0.944	0.921	1.116	0.00489336
A2A4P0	577	K	ATP-dependent RNA helicase DHX8 OS=Mus musculus OX=10090 GN=Dhx8 PE=2 SV=1	Dhx8	1	0.0222732	92.943	2	K(1)TQMSILEQR	-1.5555	1	1.011	1.107	1.064	0.916	1.01	0.893	1.017	1.009	0.99	1.005	1.012	0.982	0.994	1.097	1.075	0.911	0.998	0.909	1.123	0.0536545
A2A6A1	479	K	G patch domain-containing protein 8 OS=Mus musculus OX=10090 GN=Gpatch8 PE=1 SV=1	Gpatch8	1	3.25706e-05	124.46	3	EAAVAGPSEPGGK(1)TETK	-0.26937	1	1.025	1.045	1.18	0.928	0.958	0.864	1.015	1.066	1.03	0.968	0.97	0.939	1.01	0.98	1.146	0.959	0.988	0.92	1.094	0.167943
A2A6A1	666	K	G patch domain-containing protein 8 OS=Mus musculus OX=10090 GN=Gpatch8 PE=1 SV=1	Gpatch8	0.999998	0.00554958	91.937	4	KEPSGK(1)SHR	0.1567	1	1.031	1.302	1.117	0.882	0.816	0.852	1.015	1.066	1.03	0.968	0.97	0.939	1.016	1.221	1.084	0.911	0.841	0.907	1.249	0.0211472
A2A791	1439	K	Zinc finger MYM-type protein 4 OS=Mus musculus OX=10090 GN=Zmym4 PE=1 SV=1	Zmym4	1	2.21234e-20	199.61	3	FFPPLQKPESEPDK(1)VTIGK	-1.0268	7	1.029	1.102	1.138	0.908	0.937	0.886	1.014	1.015	0.975	0.992	1.001	0.998	1.015	1.086	1.167	0.915	0.936	0.888	1.193	0.0152621
A2A791	761	K	Zinc finger MYM-type protein 4 OS=Mus musculus OX=10090 GN=Zmym4 PE=1 SV=1	Zmym4	1	0.00398953	98.048	3	LLYK(1)HDLGK	-1.7805	1	0.757	0.819	0.958	1.11	1.213	1.143	1.014	1.015	0.975	0.992	1.001	0.998	0.747	0.807	0.983	1.119	1.212	1.145	0.73	0.0195556
A2AD83	586	K	FERM domain-containing protein 7 OS=Mus musculus OX=10090 GN=Frmd7 PE=1 SV=1	Frmd7	1	0.0369712	47.261	2	SQSQSDMK(1)TIR	1.6667	2	1.763	0.925	0.96	0.752	0.88	0.72
A2AG58	93	K	BCLAF1 and THRAP3 family member 3 OS=Mus musculus OX=10090 GN=Bclaf3 PE=1 SV=1	Bclaf3	1	3.07742e-06	142.1	3	FDTYK(1)PHQEYFPGR	-1.3138	2	0.994	0.92	1.062	0.986	1.093	0.945	1.007	1.01	1.005	1.008	0.964	1.016	0.987	0.911	1.057	0.978	1.134	0.93	0.971	0.72913
A2AG58	163	K	BCLAF1 and THRAP3 family member 3 OS=Mus musculus OX=10090 GN=Bclaf3 PE=1 SV=1	Bclaf3	0.999985	0.00690901	87.566	3	GEKPPQMSLGK(1)PPK	-0.33908	1	0.943	0.975	1.021	1.032	1.016	1.013	1.007	1.01	1.005	1.008	0.964	1.016	0.936	0.965	1.016	1.024	1.054	0.997	0.949	0.139366
A2AGH6	1770	K	Mediator of RNA polymerase II transcription subunit 12 OS=Mus musculus OX=10090 GN=Med12 PE=1 SV=1	Med12	0.998947	0.000350475	100.7	4	KAPEPPK(0.999)TDK(0.001)PGAAPPSTEER	0.20333	1	1.005	1.244	1.276	0.98	0.707	0.788	1.108	1.043	1.027	0.96	0.927	0.961	0.907	1.193	1.242	1.021	0.763	0.82	1.283	0.133574
A2AGH6	1800	K	Mediator of RNA polymerase II transcription subunit 12 OS=Mus musculus OX=10090 GN=Med12 PE=1 SV=1	Med12	1	4.39779e-08	152.94	2	SQPATK(1)NEDYGMGPGR	-0.99939	3	1.164	1.452	1.199	0.852	0.703	0.63	1.108	1.043	1.027	0.96	0.927	0.961	1.051	1.392	1.167	0.888	0.758	0.656	1.568	0.019764
A2AGH6	1002	K	Mediator of RNA polymerase II transcription subunit 12 OS=Mus musculus OX=10090 GN=Med12 PE=1 SV=1	Med12	1	5.44326e-05	112.82	3	VK(1)NTIYCNVEPSESNMR	3.9634	1	1.083	1.252	1.068	0.695	1.056	0.846	1.108	1.043	1.027	0.96	0.927	0.961	0.977	1.2	1.04	0.724	1.139	0.88	1.173	0.297796
A2AGX3	427	K	PR domain-containing protein 11 OS=Mus musculus OX=10090 GN=Prdm11 PE=1 SV=1	Prdm11	1	0.0332024	45.863	4	VRELQAELDMLK(1)SGK	-3.0794	1	0.748	0.899	0.832	1.032	1.22	1.269
A2AIV8	510	K	Caspase recruitment domain-containing protein 9 OS=Mus musculus OX=10090 GN=Card9 PE=1 SV=1	Card9	0.999988	0.0357805	51.875	3	KRALRK(1)MQNSWR	-3.7002	1	0.993	1.115	1.034	0.941	0.95	0.968
Q9CY00	448	K	Tetratricopeptide repeat protein 30B OS=Mus musculus OX=10090 GN=Ttc30b PE=1 SV=1	Ttc30b	1	0.00875717	79.466	3	K(1)SVEFCNDHDVWK	3.541	1	0.948	1.038	1.058	0.955	0.934	1.067
A2AM29	325	K	Protein AF-9 OS=Mus musculus OX=10090 GN=Mllt3 PE=1 SV=1	Mllt3	1	4.81375e-07	147.53	3	SFSSAPPLILTCSADK(1)K	-0.96888	1	0.881	0.845	0.893	1.045	1.149	1.188	0.865	0.912	0.965	1.07	1.034	1.04	1.018	0.927	0.925	0.977	1.111	1.142	0.889	0.111974
A2APB8	608	K	Targeting protein for Xklp2 OS=Mus musculus OX=10090 GN=Tpx2 PE=1 SV=1	Tpx2	1	0.000361266	122.64	3	AEMWK(1)HQLEEEQK	4.4682	5	0.971	1.058	0.988	0.997	1.021	0.965	1.009	1.014	1.017	0.985	0.978	0.977	0.962	1.043	0.971	1.012	1.044	0.988	0.978	0.487668
A2APB8	581	K	Targeting protein for Xklp2 OS=Mus musculus OX=10090 GN=Tpx2 PE=1 SV=1	Tpx2	1	5.14881e-07	142.85	4	ALPVPHFDTINLPEK(1)K	-0.61095	1	0.884	1.157	0.951	0.965	1.085	0.958	1.009	1.014	1.017	0.985	0.978	0.977	0.876	1.141	0.935	0.98	1.109	0.981	0.962	0.649194
A2APB8	523	K	Targeting protein for Xklp2 OS=Mus musculus OX=10090 GN=Tpx2 PE=1 SV=1	Tpx2	1	1.57099e-07	143.57	4	AQPVPHYGVPYK(1)PHIAEAR	-0.37852	3	1.035	1.1	1.038	0.886	1.009	0.931	1.009	1.014	1.017	0.985	0.978	0.977	1.026	1.085	1.021	0.899	1.032	0.953	1.086	0.133022
A2APB8	384	K	Targeting protein for Xklp2 OS=Mus musculus OX=10090 GN=Tpx2 PE=1 SV=1	Tpx2	1	1.56775e-14	186.75	3	AVTCK(1)STAEQEAEELEK	-0.81383	1	1.145	1.081	1.145	0.859	0.913	0.857	1.009	1.014	1.017	0.985	0.978	0.977	1.135	1.066	1.126	0.872	0.934	0.877	1.24	0.00188665
A2APB8	159	K	Targeting protein for Xklp2 OS=Mus musculus OX=10090 GN=Tpx2 PE=1 SV=1	Tpx2	1	0.000380754	112.51	3	CVAPATDCPPQK(1)R	-1.849	1	0.99	0.982	1.192	0.966	1.048	0.823	1.009	1.014	1.017	0.985	0.978	0.977	0.981	0.968	1.172	0.981	1.072	0.842	1.078	0.461515
A2APB8	358	K	Targeting protein for Xklp2 OS=Mus musculus OX=10090 GN=Tpx2 PE=1 SV=1	Tpx2	1	2.76385e-09	187.16	3	DESLLPSK(1)SVNK	-1.7104	3	0.983	0.942	0.956	0.969	1.057	1.093	1.009	1.014	1.017	0.985	0.978	0.977	0.974	0.929	0.94	0.984	1.081	1.119	0.893	0.0521842
A2APB8	476	K	Targeting protein for Xklp2 OS=Mus musculus OX=10090 GN=Tpx2 PE=1 SV=1	Tpx2	1	0.00288806	95.401	3	ILEDVVGVPEK(1)K	-0.80382	1	1.096	1.06	1.022	1.041	0.876	0.904	1.009	1.014	1.017	0.985	0.978	0.977	1.086	1.045	1.005	1.057	0.896	0.925	1.09	0.187218
A2APB8	128	K	Targeting protein for Xklp2 OS=Mus musculus OX=10090 GN=Tpx2 PE=1 SV=1	Tpx2	1	0.000674826	135.99	2	LSAQK(1)DLEQK	-0.90865	2	0.986	1.036	1.055	0.988	0.978	0.957	1.009	1.014	1.017	0.985	0.978	0.977	0.977	1.022	1.037	1.003	1	0.98	1.018	0.420994
A2APB8	500	K	Targeting protein for Xklp2 OS=Mus musculus OX=10090 GN=Tpx2 PE=1 SV=1	Tpx2	1	4.61142e-07	149.22	4	VPIK(1)DEEEEKPVVIK	-1.6565	2	0.957	1.076	0.984	0.983	1.032	0.969	1.009	1.014	1.017	0.985	0.978	0.977	0.948	1.061	0.968	0.998	1.055	0.992	0.978	0.587644
A2APY7	114	K	Arginine-hydroxylase NDUFAF5, mitochondrial OS=Mus musculus OX=10090 GN=Ndufaf5 PE=1 SV=1	Ndufaf5	1	9.30525e-05	111.57	3	ETVGK(1)IFQTDIAEHALK	-0.71261	1							0.988	1.012	1.036	0.98	1.014	0.974
A2AQ19	517	K	RNA polymerase-associated protein RTF1 homolog OS=Mus musculus OX=10090 GN=Rtf1 PE=1 SV=1	Rtf1	1	0.00146672	132.78	2	APPNYAMK(1)K	-1.6226	2	1.191	1.237	1.217	0.76	0.856	0.739	1.067	1.082	1.078	0.914	0.934	0.943	1.116	1.143	1.129	0.832	0.916	0.784	1.338	0.00307037
A2AQ25	1191	K	Sickle tail protein OS=Mus musculus OX=10090 GN=Skt PE=1 SV=1	Skt	1	5.94994e-10	159.88	3	K(1)SDVECENGPQVESQK	-1.5538	1	0.966	1.027	0.923	0.922	1.106	1.056	0.923	0.941	0.944	1.053	1.052	1.076	1.047	1.091	0.978	0.876	1.051	0.981	1.072	0.316304
A2AQH4	1171	K	BCL-6 corepressor-like protein 1 OS=Mus musculus OX=10090 GN=Bcorl1 PE=2 SV=1	Bcorl1	1	2.96356e-05	133.16	3	GALDSGK(1)EHNGVR	-1.4533	1							1.082	1.079	1.066	0.901	0.932	0.902
A2AQH4	1195	K	BCL-6 corepressor-like protein 1 OS=Mus musculus OX=10090 GN=Bcorl1 PE=2 SV=1	Bcorl1	1	0.00361151	93.823	4	KPTKPESQPPGK(1)R	0.068488	1	1.078	1.179	1.198	0.819	0.901	0.825	1.082	1.079	1.066	0.901	0.932	0.902	0.996	1.093	1.124	0.909	0.967	0.915	1.151	0.027978
A2AR02	383	K	Peptidyl-prolyl cis-trans isomerase G OS=Mus musculus OX=10090 GN=Ppig PE=1 SV=1	Ppig	1	0.00038228	146.16	2	GDK(1)SELNEIK	-0.2516	1	0.919	1.052	0.974	0.951	1.164	0.939	0.999	1.019	1.004	1.002	1.004	0.998	0.92	1.032	0.97	0.949	1.159	0.941	0.958	0.634533
A2AR02	103	K	Peptidyl-prolyl cis-trans isomerase G OS=Mus musculus OX=10090 GN=Ppig PE=1 SV=1	Ppig	1	2.94746e-07	135.09	3	GGESIYGGFFEDESFAVK(1)HNK	2.0075	1	0.953	1.003	1.017	0.985	1.074	0.967	0.999	1.019	1.004	1.002	1.004	0.998	0.954	0.984	1.013	0.983	1.07	0.969	0.977	0.550134
A2AR02	52	K	Peptidyl-prolyl cis-trans isomerase G OS=Mus musculus OX=10090 GN=Ppig PE=1 SV=1	Ppig	1	6.11557e-06	150.11	4	GTGK(1)STQKPLHYK	0.23445	2	0.989	1.062	0.964	0.941	1.031	1.013	0.999	1.019	1.004	1.002	1.004	0.998	0.99	1.042	0.96	0.939	1.027	1.015	1.004	0.921053
A2AR02	35	K	Peptidyl-prolyl cis-trans isomerase G OS=Mus musculus OX=10090 GN=Ppig PE=1 SV=1	Ppig	1	0.038658	44.005	3	VVFELFSDVCPK(1)TCENFR	3.1825	1							0.999	1.019	1.004	1.002	1.004	0.998
A2ASS6	27823	K	Titin OS=Mus musculus OX=10090 GN=Ttn PE=1 SV=1	Ttn	0.999871	0.0285445	50.675	3	EKNSLRWMRVNK(1)K	-4.4838	1	0.755	0.866	1.204	0.976	0.997	1.202	1.069	1.08	1.065	0.882	0.93	0.976	0.706	0.802	1.131	1.107	1.072	1.232	0.774	0.134295
A2ASZ8	312	K	Calcium-binding mitochondrial carrier protein SCaMC-2 OS=Mus musculus OX=10090 GN=Slc25a25 PE=1 SV=1	Slc25a25	1	0.00157995	110.38	2	K(1)TGQYSGMLDCAR	-1.915	1	0.547	0.777	0.79	1.102	1.514	1.27	0.958	0.984	0.983	1.013	1.021	1.022	0.571	0.79	0.804	1.088	1.483	1.243	0.568	0.0162811
A2AVR2	1025	K	Maestro heat-like repeat-containing protein family member 7 OS=Mus musculus OX=10090 GN=Mroh7 PE=3 SV=1	Mroh7	1	0.0417708	79.939	2	IFK(1)GQGK	-1.1764	1	0.84	0.896	0.891	1.111	1.191	1.071
A2BH40	24	K	AT-rich interactive domain-containing protein 1A OS=Mus musculus OX=10090 GN=Arid1a PE=1 SV=1	Arid1a	1	3.73349e-05	56.72	3	AAQVAPAAASSLGNPPPPPSELK(1)K	-0.5375	1	0.98	0.891	0.993	0.959	1.073	1.103	0.996	1.023	1.006	0.995	0.99	0.984	0.984	0.871	0.987	0.964	1.084	1.121	0.897	0.152647
A2BH40	251	K	AT-rich interactive domain-containing protein 1A OS=Mus musculus OX=10090 GN=Arid1a PE=1 SV=1	Arid1a	1	1.73766e-28	181.63	4	GGTPGSGAAAAAGSK(1)PPPSSSASASSSSSSFAQQR	-1.9605	2	0.387	1.233	0.716	1.461	1.267	0.936	0.996	1.023	1.006	0.995	0.99	0.984	0.389	1.205	0.712	1.468	1.28	0.951	0.623	0.186169
A2BH40	1903	K	AT-rich interactive domain-containing protein 1A OS=Mus musculus OX=10090 GN=Arid1a PE=1 SV=1	Arid1a	1	6.99817e-52	249.12	4	HLTTVEGTPGTTEQEGPPPDGLPEK(1)R	-0.58899	3	0.967	0.937	1.131	0.978	0.987	1	0.996	1.023	1.006	0.995	0.99	0.984	0.971	0.916	1.124	0.983	0.997	1.016	1.005	0.983758
A2BH40	1878	K	AT-rich interactive domain-containing protein 1A OS=Mus musculus OX=10090 GN=Arid1a PE=1 SV=1	Arid1a	1	5.19609e-44	228.25	3	K(1)HLTTVEGTPGTTEQEGPPPDGLPEK	-0.718	4	0.928	1.08	1.003	0.915	1.047	1.027	0.996	1.023	1.006	0.995	0.99	0.984	0.932	1.056	0.997	0.92	1.058	1.044	0.988	0.848678
A2BH40	1951	K	AT-rich interactive domain-containing protein 1A OS=Mus musculus OX=10090 GN=Arid1a PE=1 SV=1	Arid1a	1	0.00190816	99.669	3	NIK(1)ILEDEPHSK	-1.5537	1							0.996	1.023	1.006	0.995	0.99	0.984
A2CG63	472	K	AT-rich interactive domain-containing protein 4B OS=Mus musculus OX=10090 GN=Arid4b PE=1 SV=1	Arid4b	1	0.000298152	107.34	3	K(1)SLLECIPAQSDEEK	0.43516	1	0.9	1.046	0.908	1.003	1.06	1.083	0.944	1.002	0.98	1.014	1.034	1.03	0.953	1.044	0.927	0.989	1.025	1.051	0.954	0.295706
A2CG63	906	K	AT-rich interactive domain-containing protein 4B OS=Mus musculus OX=10090 GN=Arid4b PE=1 SV=1	Arid4b	1	1.28647e-08	164.92	2	TTSFYSGFSEVAEK(1)R	-1.9168	2	0.907	0.979	0.89	1.052	1.073	1.098	0.944	1.002	0.98	1.014	1.034	1.03	0.961	0.977	0.908	1.037	1.038	1.066	0.906	0.0144364
A2CG63	1195	K	AT-rich interactive domain-containing protein 4B OS=Mus musculus OX=10090 GN=Arid4b PE=1 SV=1	Arid4b	1	0.022905	82.287	2	VQSPGK(1)GGR	0.23489	1	0.975	1.006	1.023	0.891	1.146	0.958	0.944	1.002	0.98	1.014	1.034	1.03	1.033	1.004	1.044	0.879	1.108	0.93	1.056	0.447226
A2RSY1	544	K	KAT8 regulatory NSL complex subunit 3 OS=Mus musculus OX=10090 GN=Kansl3 PE=1 SV=1	Kansl3	1	8.02197e-05	156.69	2	TK(1)VTTVTSTQK	-1.4711	2	0.801	0.835	0.796	1.125	1.182	1.261	1.007	1	0.972	1.032	1.034	0.976	0.795	0.835	0.819	1.09	1.143	1.292	0.695	0.00234416
A3KFM7	1903	K	Chromodomain-helicase-DNA-binding protein 6 OS=Mus musculus OX=10090 GN=Chd6 PE=1 SV=1	Chd6	1	1.91616e-07	174.39	3	GK(1)NLSFHQDEAK	-0.76114	2	1.049	1.083	0.967	0.977	1	0.924	1.11	1.059	1.15	0.934	0.878	0.927	0.945	1.023	0.841	1.046	1.139	0.997	0.883	0.140727
A3KGB4	1099	K	TBC1 domain family member 8B OS=Mus musculus OX=10090 GN=Tbc1d8b PE=1 SV=1	Tbc1d8b	1	0.0354438	55.841	3	AK(1)LENAK(1)SSQLRSR	-1.783	1
A3KGB4	1104	K	TBC1 domain family member 8B OS=Mus musculus OX=10090 GN=Tbc1d8b PE=1 SV=1	Tbc1d8b	1	0.0354438	55.841	3	AK(1)LENAK(1)SSQLRSR	-1.783	1
A3KGS3	1146	K	Ral GTPase-activating protein subunit alpha-2 OS=Mus musculus OX=10090 GN=Ralgapa2 PE=1 SV=2	Ralgapa2	1	0.0203698	55.206	3	HYLINILLK(1)NATEEPNECAR	1.861	1	0.958	0.887	0.917	1.034	1.23	0.974	1.134	1.037	1.106	0.938	0.88	0.909	0.845	0.855	0.829	1.102	1.398	1.072	0.708	0.0162807
A6H611	229	K	Mitochondrial intermediate peptidase OS=Mus musculus OX=10090 GN=Mipep PE=1 SV=1	Mipep	1	0.00108266	124.3	5	K(1)SLLPEHIQHHFAR	-0.44219	1	0.781	0.952	0.847	0.929	1.312	1.178	0.981	0.965	0.96	1.003	1.022	1.052	0.796	0.987	0.882	0.926	1.284	1.12	0.8	0.127039
A6H611	85	K	Mitochondrial intermediate peptidase OS=Mus musculus OX=10090 GN=Mipep PE=1 SV=1	Mipep	1	0.0395424	85.533	2	K(1)TEWLVER	-0.48073	1	0.778	0.887	0.822	1.163	1.227	1.123	0.981	0.965	0.96	1.003	1.022	1.052	0.793	0.919	0.856	1.16	1.201	1.067	0.749	0.00631969
A6H611	543	K	Mitochondrial intermediate peptidase OS=Mus musculus OX=10090 GN=Mipep PE=1 SV=1	Mipep	1	5.51389e-10	157.42	3	VVSQFAK(1)HYQTGQPLPK	0.18024	2	0.903	1.096	0.967	0.914	1.077	1.042	0.981	0.965	0.96	1.003	1.022	1.052	0.92	1.136	1.007	0.911	1.054	0.99	1.037	0.671498
A6H619	820	K	PHD and RING finger domain-containing protein 1 OS=Mus musculus OX=10090 GN=Phrf1 PE=1 SV=2	Phrf1	1	3.35323e-07	175.49	2	ETPFPLFSIK(1)K	-2.7635	3	0.846	0.944	0.891	1.068	1.132	1.12	1.031	1.073	1.068	1.049	0.922	0.92	0.821	0.88	0.834	1.018	1.228	1.217	0.732	0.00877333
A6H619	768	K	PHD and RING finger domain-containing protein 1 OS=Mus musculus OX=10090 GN=Phrf1 PE=1 SV=2	Phrf1	1	2.37721e-05	157.03	2	GK(1)GIGSSFESFR	-3.1443	2	0.845	0.958	0.963	1.031	1.141	1.061	1.031	1.073	1.068	1.049	0.922	0.92	0.82	0.893	0.902	0.983	1.238	1.153	0.775	0.0281218
A6H694	139	K	Leucine-rich repeat-containing protein 63 OS=Mus musculus OX=10090 GN=Lrrc63 PE=2 SV=1	Lrrc63	1	0.036066	52.786	2	NTLSQMK(1)K	-1.7021	1	0.872	0.968	0.797	1.117	1.129	1.117
A6PWY4	291	K	WD repeat-containing protein 76 OS=Mus musculus OX=10090 GN=Wdr76 PE=1 SV=1	Wdr76	1	0.00654819	99.653	2	GLSSIK(1)SYK	-0.84666	1	1.029	0.974	1.109	0.949	0.944	0.994	1.006	0.982	0.978	1.026	1.031	0.997	1.023	0.992	1.134	0.925	0.916	0.997	1.11	0.10082
B1AQJ2	690	K	Ubiquitin carboxyl-terminal hydrolase 36 OS=Mus musculus OX=10090 GN=Usp36 PE=1 SV=1	Usp36	1	0.0117739	80.18	3	LALSAK(1)K	-1.1069	1							0.916	0.893	0.932	1.104	1.102	1.107
B1AR13	124	K	CDGSH iron-sulfur domain-containing protein 3, mitochondrial OS=Mus musculus OX=10090 GN=Cisd3 PE=1 SV=1	Cisd3	1	3.72823e-16	184.32	4	ATQRPPYCDGTHK(1)SEQVQK	0.046191	2	0.668	0.758	0.827	1.153	1.298	1.296	1.03	1.015	0.964	0.97	1.02	1.008	0.649	0.747	0.858	1.189	1.273	1.286	0.601	0.00364462
B1AUR6	1065	K	Protein MMS22-like OS=Mus musculus OX=10090 GN=Mms22l PE=1 SV=1	Mms22l	1	0.000528131	133.13	3	K(1)HTVHAIR	0.64997	1	1.415	1.071	1.372	0.757	0.672	0.713	1.044	1.038	1.049	0.962	0.956	0.956	1.355	1.032	1.308	0.787	0.703	0.746	1.653	0.00560332
B1AZI6	1084	K	THO complex subunit 2 OS=Mus musculus OX=10090 GN=Thoc2 PE=1 SV=1	Thoc2	1	0.00236965	77.229	3	ATGFDGGNK(1)ADQLDYENFR	-1.5057	1							1.003	0.986	0.994	1.008	1.01	1.013
B1AZI6	1243	K	THO complex subunit 2 OS=Mus musculus OX=10090 GN=Thoc2 PE=1 SV=1	Thoc2	1	0.000156965	149.96	2	AVNK(1)ASSTTPK	0.22003	1	1.198	1.169	1.132	0.713	0.851	0.936	1.003	0.986	0.994	1.008	1.01	1.013	1.194	1.186	1.139	0.707	0.843	0.924	1.422	0.0109662
B1AZI6	1513	K	THO complex subunit 2 OS=Mus musculus OX=10090 GN=Thoc2 PE=1 SV=1	Thoc2	1	0.0139619	78.373	3	HK(1)SESPCESQYPNEK	2.7609	1	0.823	0.845	0.939	0.976	1.315	1.101	1.003	0.986	0.994	1.008	1.01	1.013	0.821	0.857	0.945	0.968	1.302	1.087	0.781	0.0656092
B1AZI6	35	K	THO complex subunit 2 OS=Mus musculus OX=10090 GN=Thoc2 PE=1 SV=1	Thoc2	1	0.00825461	72.662	3	ILSENK(1)SHDSSTYR	0.19575	1							1.003	0.986	0.994	1.008	1.01	1.013
B1AZI6	1177	K	THO complex subunit 2 OS=Mus musculus OX=10090 GN=Thoc2 PE=1 SV=1	Thoc2	1	0.0150611	70.622	3	K(1)SHMIPENEFHHK	3.949	1	0.947	0.995	1.054	0.997	0.964	1.043	1.003	0.986	0.994	1.008	1.01	1.013	0.944	1.009	1.06	0.989	0.954	1.03	1.013	0.76744
B1AZI6	1106	K	THO complex subunit 2 OS=Mus musculus OX=10090 GN=Thoc2 PE=1 SV=1	Thoc2	1	7.35336e-11	166.47	4	LTK(1)ASVHCLETGEYTHIR	-2.2857	1	0.973	0.774	1.13	1.018	1.031	1.075	1.003	0.986	0.994	1.008	1.01	1.013	0.97	0.785	1.137	1.01	1.021	1.061	0.935	0.511239
B1AZI6	528	K	THO complex subunit 2 OS=Mus musculus OX=10090 GN=Thoc2 PE=1 SV=1	Thoc2	1	3.63377e-24	205.18	4	LYGQWK(1)NETYNGHPLLVK	4.1709	7	0.926	1.026	1.001	1.007	1.069	0.972	1.003	0.986	0.994	1.008	1.01	1.013	0.923	1.041	1.007	0.999	1.058	0.96	0.985	0.745987
B2KF05	89	K	Bromodomain and PHD finger-containing protein 3 OS=Mus musculus OX=10090 GN=Brpf3 PE=1 SV=1	Brpf3	1	6.34799e-06	151.54	4	ENSEQPQFPAK(1)SK(1)K	-2.4867	6	1.063	1.069	1.141	0.875	0.923	0.928	1.006	0.988	0.922	1.076	1.007	1.012	1.057	1.082	1.238	0.813	0.917	0.917	1.276	0.0187785
B2KF05	91	K	Bromodomain and PHD finger-containing protein 3 OS=Mus musculus OX=10090 GN=Brpf3 PE=1 SV=1	Brpf3	1	6.34799e-06	135.47	4	ENSEQPQFPAK(1)SK(1)K	-2.4867	3							1.006	0.988	0.922	1.076	1.007	1.012
B2KF05	105	K	Bromodomain and PHD finger-containing protein 3 OS=Mus musculus OX=10090 GN=Brpf3 PE=1 SV=1	Brpf3	1	7.3887e-36	231.06	3	K(1)ESCSK(1)HASGTSFHLPQPSFR	-0.52388	14	0.977	1.07	1.085	0.92	0.973	0.976	1.006	0.988	0.922	1.076	1.007	1.012	0.971	1.083	1.177	0.855	0.966	0.964	1.16	0.0993091
B2KF05	1038	K	Bromodomain and PHD finger-containing protein 3 OS=Mus musculus OX=10090 GN=Brpf3 PE=1 SV=1	Brpf3	1	0.00856671	106.36	2	GK(1)PALSR	-0.74214	1	0.977	1.006	0.932	1.071	0.975	1.039	1.006	0.988	0.922	1.076	1.007	1.012	0.971	1.018	1.011	0.995	0.968	1.027	1.003	0.887069
B2KF05	100	K	Bromodomain and PHD finger-containing protein 3 OS=Mus musculus OX=10090 GN=Brpf3 PE=1 SV=1	Brpf3	1	1.0177e-08	138.35	3	K(1)ESCSK(1)HASGTSFHLPQPSFR	-0.52388	4	0.87	1.046	0.899	1.02	1.014	1.15	1.006	0.988	0.922	1.076	1.007	1.012	0.865	1.059	0.975	0.948	1.007	1.136	0.938	0.46001
B2KF05	379	K	Bromodomain and PHD finger-containing protein 3 OS=Mus musculus OX=10090 GN=Brpf3 PE=1 SV=1	Brpf3	1	0.00282789	81.618	3	K(1)TAYCEAHSPSVAVAR	-0.75523	1							1.006	0.988	0.922	1.076	1.007	1.012
B2KF05	331	K	Bromodomain and PHD finger-containing protein 3 OS=Mus musculus OX=10090 GN=Brpf3 PE=1 SV=1	Brpf3	1	0.00101465	107.85	3	QK(1)GLGAAIQCHK	-0.86677	1	0.985	1.209	0.988	0.901	1.015	0.901	1.006	0.988	0.922	1.076	1.007	1.012	0.979	1.224	1.072	0.837	1.008	0.89	1.197	0.102514
B2KF05	545	K	Bromodomain and PHD finger-containing protein 3 OS=Mus musculus OX=10090 GN=Brpf3 PE=1 SV=1	Brpf3	1	0.00103378	125.75	3	TSAVK(1)EELK	-0.1337	4	0.928	1.024	0.984	1.003	1.104	0.958	1.006	0.988	0.922	1.076	1.007	1.012	0.922	1.036	1.067	0.932	1.096	0.947	1.017	0.81108
B2KF05	670	K	Bromodomain and PHD finger-containing protein 3 OS=Mus musculus OX=10090 GN=Brpf3 PE=1 SV=1	Brpf3	1	6.21218e-11	192.1	3	YNAK(1)DTIFHR	-1.1178	5	1.001	0.997	1.107	0.969	0.96	0.965	1.006	0.988	0.922	1.076	1.007	1.012	0.995	1.009	1.201	0.901	0.953	0.954	1.141	0.111911
B2RQC6	2036	K	CAD protein OS=Mus musculus OX=10090 GN=Cad PE=1 SV=1	Cad	1	0.000805254	88.768	4	HPQPGAVELAAK(1)HCR	-1.3468	1	1.154	0.987	0.986	0.98	0.87	1.023	1.012	1.031	1.022	0.983	0.96	0.995	1.14	0.957	0.965	0.997	0.906	1.028	1.045	0.57436
B2RQC6	1325	K	CAD protein OS=Mus musculus OX=10090 GN=Cad PE=1 SV=1	Cad	1	0.00570724	103.08	2	NK(1)SELLPTVR	-0.67419	1	1.075	1.027	0.977	0.984	1.034	0.904	1.012	1.031	1.022	0.983	0.96	0.995	1.062	0.996	0.956	1.001	1.077	0.909	1.009	0.865335
B2RRD7	18	K	Peregrin OS=Mus musculus OX=10090 GN=Brpf1 PE=1 SV=1	Brpf1	1	6.77559e-05	131.26	3	ATK(1)PPYECPVETCR	-0.29482	2	0.964	1.06	0.916	1.082	0.868	1.111	0.951	0.977	0.983	1.055	1.045	0.992	1.014	1.085	0.932	1.026	0.831	1.12	1.018	0.822137
B2RRD7	147	K	Peregrin OS=Mus musculus OX=10090 GN=Brpf1 PE=1 SV=1	Brpf1	1	4.60477e-10	161.91	3	ENTETPAATPK(1)SGK(1)HK	-0.11515	2	1.059	1.148	1.05	0.863	0.909	0.972	0.951	0.977	0.983	1.055	1.045	0.992	1.114	1.175	1.068	0.818	0.87	0.98	1.258	0.0178963
B2RRD7	150	K	Peregrin OS=Mus musculus OX=10090 GN=Brpf1 PE=1 SV=1	Brpf1	1	4.60477e-10	161.91	3	SGK(1)HK(1)NK(1)EK	-0.85716	2							0.951	0.977	0.983	1.055	1.045	0.992
B2RRD7	152	K	Peregrin OS=Mus musculus OX=10090 GN=Brpf1 PE=1 SV=1	Brpf1	1	0.00722903	91.961	3	SGK(1)HK(1)NK(1)EK	-0.85716	1							0.951	0.977	0.983	1.055	1.045	0.992
B2RRD7	1025	K	Peregrin OS=Mus musculus OX=10090 GN=Brpf1 PE=1 SV=1	Brpf1	1	0.00548457	113.7	2	GK(1)PSFSR	-0.089489	4	1.003	0.935	1.077	0.952	1.004	1.029	0.951	0.977	0.983	1.055	1.045	0.992	1.055	0.957	1.096	0.902	0.961	1.037	1.072	0.291476
B2RRD7	8	K	Peregrin OS=Mus musculus OX=10090 GN=Brpf1 PE=1 SV=1	Brpf1	1	1.61524e-08	169.04	3	GVDFDVK(1)TFCHNLR	-1.7978	1	1.048	0.993	0.967	0.966	1.025	1.001	0.951	0.977	0.983	1.055	1.045	0.992	1.102	1.016	0.984	0.916	0.981	1.009	1.067	0.216372
B2RRD7	154	K	Peregrin OS=Mus musculus OX=10090 GN=Brpf1 PE=1 SV=1	Brpf1	1	0.00722903	91.961	3	SGK(1)HK(1)NK(1)EK	-0.85716	1							0.951	0.977	0.983	1.055	1.045	0.992
B2RRD7	894	K	Peregrin OS=Mus musculus OX=10090 GN=Brpf1 PE=1 SV=1	Brpf1	1	0.00149006	135.79	2	TSVLFSK(1)K	-0.55437	4	0.925	0.967	0.951	0.994	1.109	1.053	0.951	0.977	0.983	1.055	1.045	0.992	0.973	0.99	0.967	0.942	1.061	1.061	0.956	0.34365
B2RRD7	709	K	Peregrin OS=Mus musculus OX=10090 GN=Brpf1 PE=1 SV=1	Brpf1	1	0.000339875	147.74	2	YNAK(1)DTIFYR	-0.82871	1	1.004	0.987	0.988	1.027	0.983	1.012	0.951	0.977	0.983	1.055	1.045	0.992	1.056	1.01	1.005	0.973	0.941	1.02	1.047	0.178502
B2RRE7	342	K	OTU domain-containing protein 4 OS=Mus musculus OX=10090 GN=Otud4 PE=1 SV=1	Otud4	1	1.47724e-27	236.02	3	NLKPPPPESWNTVSGK(1)K	-0.73915	2	1.129	1.299	1.186	0.778	0.846	0.761	1.017	1.034	1.03	0.97	0.956	0.954	1.11	1.256	1.151	0.802	0.885	0.798	1.415	0.00222692
B2RRE7	926	K	OTU domain-containing protein 4 OS=Mus musculus OX=10090 GN=Otud4 PE=1 SV=1	Otud4	1	5.97695e-05	113.54	4	VEGAHSLSAASVSSK(1)HEGR	-1.5098	2	1.078	1.102	1.197	0.776	0.927	0.92	1.017	1.034	1.03	0.97	0.956	0.954	1.06	1.066	1.162	0.8	0.97	0.964	1.203	0.0549789
B2RWS6	1636	K	Histone acetyltransferase p300 OS=Mus musculus OX=10090 GN=Ep300 PE=1 SV=2	Ep300	1	0.038268	66.023	3	DK(1)HLEFSSLR	0.084744	1	0.919	1.062	1.047	1.002	1.064	0.906	1.117	1.021	1.136	0.948	0.91	0.882	0.823	1.04	0.922	1.057	1.169	1.027	0.856	0.112694
P45481	1712	K	Histone lysine acetyltransferase CREBBP OS=Mus musculus OX=10090 GN=Crebbp PE=1 SV=3	Crebbp	1	3.18894e-71	300.03	3	FVYTCNECK(1)HHVETR	-0.36309	14	1.128	1.229	1.169	0.812	0.82	0.842	1.099	1.097	1.09	0.972	0.892	0.853	1.026	1.12	1.072	0.835	0.919	0.987	1.174	0.041299
B2RWS6	1545	K	Histone acetyltransferase p300 OS=Mus musculus OX=10090 GN=Ep300 PE=1 SV=2	Ep300	1	3.44932e-09	150.58	3	GDSK(1)NAK(1)K(1)K(1)NNK	-0.95343	5							1.117	1.021	1.136	0.948	0.91	0.882
B2RWS6	1548	K	Histone acetyltransferase p300 OS=Mus musculus OX=10090 GN=Ep300 PE=1 SV=2	Ep300	1	0.00141384	118.18	3	GDSK(1)NAK(1)K(1)K(1)NNK	-0.95343	4							1.117	1.021	1.136	0.948	0.91	0.882
B2RWS6	1549	K	Histone acetyltransferase p300 OS=Mus musculus OX=10090 GN=Ep300 PE=1 SV=2	Ep300	1	0.00141384	112.13	3	GDSK(1)NAK(1)K(1)K(1)NNK	-0.95343	3							1.117	1.021	1.136	0.948	0.91	0.882
B2RWS6	1550	K	Histone acetyltransferase p300 OS=Mus musculus OX=10090 GN=Ep300 PE=1 SV=2	Ep300	1	0.000814033	114.82	3	GDSK(1)NAK(1)K(1)K(1)NNK	-0.95343	3							1.117	1.021	1.136	0.948	0.91	0.882
B2RWS6	1553	K	Histone acetyltransferase p300 OS=Mus musculus OX=10090 GN=Ep300 PE=1 SV=2	Ep300	1	4.68345e-24	212.24	2	NNK(1)K(1)TSK(1)NK(1)SSLSR	-2.6047	3							1.117	1.021	1.136	0.948	0.91	0.882
B2RWS6	1179	K	Histone acetyltransferase p300 OS=Mus musculus OX=10090 GN=Ep300 PE=1 SV=2	Ep300	1	3.4164e-90	318.64	3	LEFSPQTLCCYGK(1)QLCTIPR	0.010813	14	1.032	1.075	1.08	0.918	0.96	0.935	1.117	1.021	1.136	0.948	0.91	0.882	0.924	1.053	0.951	0.968	1.055	1.06	0.95	0.349526
B2RWS6	1554	K	Histone acetyltransferase p300 OS=Mus musculus OX=10090 GN=Ep300 PE=1 SV=2	Ep300	1	4.68345e-24	212.24	2	NNK(1)K(1)TSK(1)NK(1)SSLSR	-2.6047	10							1.117	1.021	1.136	0.948	0.91	0.882
B2RWS6	1557	K	Histone acetyltransferase p300 OS=Mus musculus OX=10090 GN=Ep300 PE=1 SV=2	Ep300	1	4.68345e-24	212.24	3	TSK(1)NK(1)SSLSR	0.35536	12							1.117	1.021	1.136	0.948	0.91	0.882
B2RWS6	1559	K	Histone acetyltransferase p300 OS=Mus musculus OX=10090 GN=Ep300 PE=1 SV=2	Ep300	1	4.68345e-24	212.24	3	TSK(1)NK(1)SSLSR	0.35536	9							1.117	1.021	1.136	0.948	0.91	0.882
B2RWS6	1569	K	Histone acetyltransferase p300 OS=Mus musculus OX=10090 GN=Ep300 PE=1 SV=2	Ep300	1	4.26021e-14	151.01	4	K(1)PGMPNVSNDLSQK(1)LYATMEK(1)HK	-1.0606	6	1.154	1.059	1.016	0.905	0.993	0.873	1.117	1.021	1.136	0.948	0.91	0.882	1.033	1.037	0.894	0.955	1.091	0.99	0.976	0.714335
B2RWS6	1582	K	Histone acetyltransferase p300 OS=Mus musculus OX=10090 GN=Ep300 PE=1 SV=2	Ep300	1	4.26021e-14	151.01	4	K(1)PGMPNVSNDLSQK(1)LYATMEK(1)HK	-1.0606	1							1.117	1.021	1.136	0.948	0.91	0.882
B2RWS6	1589	K	Histone acetyltransferase p300 OS=Mus musculus OX=10090 GN=Ep300 PE=1 SV=2	Ep300	1	4.26021e-14	157.24	4	LYATMEK(1)HK	0.66596	17	1.045	1.159	1.128	0.856	0.864	0.948	1.117	1.021	1.136	0.948	0.91	0.882	0.936	1.135	0.993	0.903	0.949	1.075	1.047	0.58927
B2RWS6	1541	K	Histone acetyltransferase p300 OS=Mus musculus OX=10090 GN=Ep300 PE=1 SV=2	Ep300	1	3.44932e-09	150.58	4	KREENTSNESTDVTK(1)GDSK(1)NAK	-0.20674	1							1.117	1.021	1.136	0.948	0.91	0.882
P45481	1536	K	Histone lysine acetyltransferase CREBBP OS=Mus musculus OX=10090 GN=Crebbp PE=1 SV=3	Crebbp	1	2.52801e-14	158.65	3	LTSAK(1)ELPYFEGDFWPNVLEESIK	-2.2629	1	1.054	1.206	1.088	0.897	0.823	0.933	1.099	1.097	1.09	0.972	0.892	0.853	0.959	1.099	0.998	0.923	0.923	1.094	1.039	0.593548
B2RWS6	1703	K	Histone acetyltransferase p300 OS=Mus musculus OX=10090 GN=Ep300 PE=1 SV=2	Ep300	1	0.00584606	96.342	3	NHDHK(1)MEK	-0.2229	1							1.117	1.021	1.136	0.948	0.91	0.882
P45481	1832	K	Histone lysine acetyltransferase CREBBP OS=Mus musculus OX=10090 GN=Crebbp PE=1 SV=3	Crebbp	1	3.16988e-36	248.54	4	QLIALCCYHAK(1)HCQENK	-2.5558	1	1.18	1.266	1.132	0.81	0.762	0.851	1.099	1.097	1.09	0.972	0.892	0.853	1.074	1.154	1.039	0.833	0.854	0.998	1.217	0.0370002
P45481	1807	K	Histone lysine acetyltransferase CREBBP OS=Mus musculus OX=10090 GN=Crebbp PE=1 SV=3	Crebbp	1	4.9587e-11	186.74	3	VVQHTK(1)GCK(1)R	-1.421	3	1.172	1.328	1.244	0.812	0.702	0.742	1.099	1.097	1.09	0.972	0.892	0.853	1.066	1.211	1.141	0.835	0.787	0.87	1.372	0.00255477
P45481	1810	K	Histone lysine acetyltransferase CREBBP OS=Mus musculus OX=10090 GN=Crebbp PE=1 SV=3	Crebbp	1	4.9587e-11	186.74	3	VVQHTK(1)GCK(1)R	-1.421	1							1.099	1.097	1.09	0.972	0.892	0.853
B2RX14	784	K	Terminal uridylyltransferase 4 OS=Mus musculus OX=10090 GN=Tut4 PE=1 SV=2	Tut4	1	0.000290986	123.29	3	GQPAK(1)HDETEFTSQR	3.7187	1	1.244	1.186	1.045	0.758	0.884	0.883
B2RXC1	216	K	Trafficking protein particle complex subunit 11 OS=Mus musculus OX=10090 GN=Trappc11 PE=1 SV=1	Trappc11	1	6.07196e-05	121.92	3	EFLNK(1)TTHQLLFVR	3.405	1	0.992	0.952	0.956	0.971	1.064	1.064	1.1	0.989	0.978	1.03	0.952	0.987	0.902	0.963	0.978	0.943	1.118	1.078	0.906	0.166167
B2RXS4	1513	K	Plexin-B2 OS=Mus musculus OX=10090 GN=Plxnb2 PE=1 SV=1	Plxnb2	1	0.000136659	105.79	3	TQPCSCWPK(1)PDSVVLEWR	-1.3756	1	0.905	0.955	0.916	1.049	1.182	0.993	0.932	0.915	0.909	1.083	1.076	1.076	0.971	1.044	1.008	0.969	1.099	0.923	1.011	0.828783
B2RXV4	327	K	Feline leukemia virus subgroup C receptor-related protein 1 OS=Mus musculus OX=10090 GN=Flvcr1 PE=2 SV=1	Flvcr1	1	0.00198816	77.191	3	DSPPEEYSYK(1)SSIWNLCR	1.6374	1	1.075	0.905	0.991	0.864	1.057	1.108	1.07	0.903	0.908	1.05	1.082	1	1.005	1.002	1.091	0.823	0.977	1.108	1.065	0.483541
B2RY04	497	K	Dedicator of cytokinesis protein 5 OS=Mus musculus OX=10090 GN=Dock5 PE=1 SV=2	Dock5	1	0.00235705	71.535	4	AIHPGAGYEGVSEYK(1)SVVYYQVK	1.4806	1	1.074	0.997	0.967	1.015	0.963	0.984	1.051	1.015	1.016	1.012	0.956	0.982	1.022	0.982	0.952	1.003	1.007	1.002	0.981	0.404192
B2RY56	729	K	RNA-binding protein 25 OS=Mus musculus OX=10090 GN=Rbm25 PE=1 SV=2	Rbm25	1	0.00424647	115.78	2	GTVNTEEK(1)R	0.16161	1	0.992	1.049	1.297	0.925	0.891	0.846	1.01	1.007	1.015	0.981	1.018	0.989	0.982	1.042	1.278	0.943	0.875	0.855	1.235	0.0729609
B2RY56	734	K	RNA-binding protein 25 OS=Mus musculus OX=10090 GN=Rbm25 PE=1 SV=2	Rbm25	1	0.0117709	84.615	3	HIK(1)SLIEK	-0.13175	1	1.005	1.007	1.049	0.941	1.044	0.954	1.01	1.007	1.015	0.981	1.018	0.989	0.995	1	1.033	0.959	1.026	0.965	1.026	0.342172
B2RY56	155	K	RNA-binding protein 25 OS=Mus musculus OX=10090 GN=Rbm25 PE=1 SV=2	Rbm25	1	0.0019286	106.49	3	LLHDLQIGEK(1)K	-0.29554	1	0.916	1.091	0.954	0.911	1.147	0.982	1.01	1.007	1.015	0.981	1.018	0.989	0.907	1.083	0.94	0.929	1.127	0.993	0.961	0.640385
B2RY56	832	K	RNA-binding protein 25 OS=Mus musculus OX=10090 GN=Rbm25 PE=1 SV=2	Rbm25	1	0.00209379	111.06	3	LLIYETEAK(1)K	3.9032	1	0.923	0.958	0.956	1.068	1.13	0.966	1.01	1.007	1.015	0.981	1.018	0.989	0.914	0.951	0.942	1.089	1.11	0.977	0.884	0.0423238
B2RY56	135	K	RNA-binding protein 25 OS=Mus musculus OX=10090 GN=Rbm25 PE=1 SV=2	Rbm25	1	5.75839e-06	134.93	3	LQAFGFCEYK(1)EPESTLR	-2.0628	1	0.983	0.912	0.906	1.088	0.974	1.137	1.01	1.007	1.015	0.981	1.018	0.989	0.973	0.906	0.893	1.109	0.957	1.15	0.862	0.0782476
B7ZMP1	403	K	Xaa-Pro aminopeptidase 3 OS=Mus musculus OX=10090 GN=Xpnpep3 PE=1 SV=1	Xpnpep3	1	0.0258771	80.916	2	DLGITK(1)TSK	-1.4287	1							0.964	0.965	0.959	1.044	1.011	1.041
B7ZMP1	253	K	Xaa-Pro aminopeptidase 3 OS=Mus musculus OX=10090 GN=Xpnpep3 PE=1 SV=1	Xpnpep3	1	0.0112697	113.14	2	SPSEIK(1)R	-0.94212	1	0.782	0.896	0.798	1.226	1.128	1.17	0.964	0.965	0.959	1.044	1.011	1.041	0.811	0.928	0.832	1.174	1.116	1.124	0.753	0.00298844
B9EJ86	118	K	Oxysterol-binding protein-related protein 8 OS=Mus musculus OX=10090 GN=Osbpl8 PE=1 SV=1	Osbpl8	1	0.00432967	74.76	3	LTK(1)K(1)ESLK(1)VQK	4.3911	4							1.003	0.966	0.967	1.022	1.02	1.043
B9EJ86	122	K	Oxysterol-binding protein-related protein 8 OS=Mus musculus OX=10090 GN=Osbpl8 PE=1 SV=1	Osbpl8	1	0.00432967	74.76	3	LTK(1)K(1)ESLK(1)VQK	4.3911	4							1.003	0.966	0.967	1.022	1.02	1.043
B9EJ86	649	K	Oxysterol-binding protein-related protein 8 OS=Mus musculus OX=10090 GN=Osbpl8 PE=1 SV=1	Osbpl8	1	2.93132e-07	150.76	3	K(1)TDNSEIFWNPTPDIK	2.4667	1	0.905	1.042	0.953	1.022	1.094	0.984	1.003	0.966	0.967	1.022	1.02	1.043	0.902	1.079	0.986	1	1.073	0.943	0.984	0.795635
B9EJ86	117	K	Oxysterol-binding protein-related protein 8 OS=Mus musculus OX=10090 GN=Osbpl8 PE=1 SV=1	Osbpl8	1	0.00432967	74.76	3	LTK(1)K(1)ESLK(1)VQK	4.3911	3							1.003	0.966	0.967	1.022	1.02	1.043
B9EKI3	1075	K	TATA element modulatory factor OS=Mus musculus OX=10090 GN=Tmf1 PE=1 SV=2	Tmf1	1	0.000789231	139.39	2	LDLEDVK(1)NMYK	3.8699	2	0.908	0.946	1.001	1.042	1.04	1.063	0.996	0.999	1.011	1.003	1.01	0.998	0.912	0.947	0.99	1.039	1.03	1.065	0.909	0.0204444
C0HKD9	371	K	Microfibrillar-associated protein 1B OS=Mus musculus OX=10090 GN=Mfap1b PE=1 SV=1	Mfap1b	1	6.23154e-05	109.14	4	DFSAPTLEDHFNK(1)TILPK	4.1976	1	0.937	1.051	1.002	0.978	1.119	0.913	1.021	1.046	1.023	0.97	0.963	0.952	0.918	1.005	0.979	1.008	1.162	0.959	0.927	0.316243
C0HKD9	43	K	Microfibrillar-associated protein 1B OS=Mus musculus OX=10090 GN=Mfap1b PE=1 SV=1	Mfap1b	1	2.27633e-44	233.22	4	YVSGK(1)RPDYAPMESSDEEDEEFQFIK	2.26	2	0.794	0.971	0.963	1.162	1.078	1.032	1.021	1.046	1.023	0.97	0.963	0.952	0.778	0.928	0.941	1.198	1.119	1.084	0.778	0.0203061
C0HKE9	6	K	Histone H2A type 1-P OS=Mus musculus OX=10090 GN=Hist1h2ap PE=1 SV=1	Hist1h2ap	1	0.000156021	153.78	2	GK(1)QGGK(1)AR	-0.66021	7							0.908	1.002	0.997	1.016	1.024	1.058
C0HKE9	10	K	Histone H2A type 1-P OS=Mus musculus OX=10090 GN=Hist1h2ap PE=1 SV=1	Hist1h2ap	1	0.000156021	153.78	2	GK(1)QGGK(1)AR	-0.66021	7							0.908	1.002	0.997	1.016	1.024	1.058
C0HKE9	37	K	Histone H2A type 1-P OS=Mus musculus OX=10090 GN=Hist1h2ap PE=1 SV=1	Hist1h2ap	1	0.0164182	106.91	2	K(1)GNYSER	-0.25736	1	0.717	0.849	0.762	1.152	1.456	1.064	0.908	1.002	0.997	1.016	1.024	1.058	0.79	0.847	0.764	1.134	1.422	1.006	0.674	0.0220806
C0HKE9	120	K	Histone H2A type 1-P OS=Mus musculus OX=10090 GN=Hist1h2ap PE=1 SV=1	Hist1h2ap	1	0.00633492	101.54	4	VTIAQGGVLPNIQAVLLPK(1)K(1)TESHHK	2.4062	2	0.968	1.087	1.1	0.901	0.954	0.989	0.908	1.002	0.997	1.016	1.024	1.058	1.066	1.085	1.103	0.887	0.932	0.935	1.182	0.00106038
C0HKE9	96	K	Histone H2A type 1-P OS=Mus musculus OX=10090 GN=Hist1h2ap PE=1 SV=1	Hist1h2ap	1	0.00133565	113.22	3	NDEELNK(1)LLGR	-1.4342	2	0.911	0.907	0.891	1.083	1.134	1.074	0.908	1.002	0.997	1.016	1.024	1.058	1.003	0.905	0.894	1.066	1.107	1.015	0.879	0.0428125
C0HKE9	119	K	Histone H2A type 1-P OS=Mus musculus OX=10090 GN=Hist1h2ap PE=1 SV=1	Hist1h2ap	1	0.0117009	55.358	4	VTIAQGGVLPNIQAVLLPK(1)K(1)TESHHK	2.4062	1							0.908	1.002	0.997	1.016	1.024	1.058
D0QMC3	80	K	Myeloid cell nuclear differentiation antigen-like protein OS=Mus musculus OX=10090 GN=Mndal PE=1 SV=1	Mndal	1	0.00660428	65.574	3	K(1)LK(1)TEK(1)AK(1)VQK	3.8764	2
D0QMC3	82	K	Myeloid cell nuclear differentiation antigen-like protein OS=Mus musculus OX=10090 GN=Mndal PE=1 SV=1	Mndal	1	0.00660428	65.574	3	K(1)LK(1)TEK(1)AK(1)VQK	3.8764	2
D0QMC3	85	K	Myeloid cell nuclear differentiation antigen-like protein OS=Mus musculus OX=10090 GN=Mndal PE=1 SV=1	Mndal	1	0.00660428	65.574	3	K(1)LK(1)TEK(1)AK(1)VQK	3.8764	2
D0QMC3	87	K	Myeloid cell nuclear differentiation antigen-like protein OS=Mus musculus OX=10090 GN=Mndal PE=1 SV=1	Mndal	1	0.00660428	65.574	3	K(1)LK(1)TEK(1)AK(1)VQK	3.8764	2
D0QMC3	72	K	Myeloid cell nuclear differentiation antigen-like protein OS=Mus musculus OX=10090 GN=Mndal PE=1 SV=1	Mndal	1	0.0395144	54.982	4	VCEHIK(1)DLK	4.3059	1	0.909	1.026	0.951	0.828	1.294	0.991
D3YVL2	408	K	Cilia- and flagella-associated protein 70 OS=Mus musculus OX=10090 GN=Cfap70 PE=1 SV=2	Cfap70	1	0.0297547	74.415	3	PLSK(1)NLK	-0.2126	1	1.35	1.077	1.111	0.82	0.804	0.839
D3YXJ0	1126	K	Diacylglycerol kinase eta OS=Mus musculus OX=10090 GN=Dgkh PE=1 SV=2	Dgkh	0.913779	0.00890526	74.76	4	IVPK(0.095)FK(0.914)K(0.991)EK(1)AQK	-2.4802	4
D3YXJ0	1127	K	Diacylglycerol kinase eta OS=Mus musculus OX=10090 GN=Dgkh PE=1 SV=2	Dgkh	0.991076	0.00218527	91.914	4	IVPK(0.095)FK(0.914)K(0.991)EK(1)AQK	-2.4802	4
D3YXJ0	1129	K	Diacylglycerol kinase eta OS=Mus musculus OX=10090 GN=Dgkh PE=1 SV=2	Dgkh	0.999982	0.00218527	91.914	4	IVPK(0.095)FK(0.914)K(0.991)EK(1)AQK	-2.4802	4
D3YXK2	316	K	Scaffold attachment factor B1 OS=Mus musculus OX=10090 GN=Safb PE=1 SV=2	Safb	1	2.65269e-08	164.93	3	CQWSEADAPLAVVK(1)R	-1.0854	2	1.026	0.972	0.984	0.891	0.986	1.141	0.984	0.984	0.969	1.024	1.034	1.008	1.043	0.988	1.015	0.87	0.954	1.132	1.03	0.673075
D3YXK2	600	K	Scaffold attachment factor B1 OS=Mus musculus OX=10090 GN=Safb PE=1 SV=2	Safb	1	1.66782e-11	193.23	2	GVPVISVK(1)TSGSK	-1.0362	3	1	1.065	1.023	0.937	0.984	0.991	0.984	0.984	0.969	1.024	1.034	1.008	1.016	1.082	1.056	0.915	0.952	0.983	1.107	0.0214596
D3YXK2	615	K	Scaffold attachment factor B1 OS=Mus musculus OX=10090 GN=Safb PE=1 SV=2	Safb	0.999871	0.0406082	58.676	3	K(1)SASREKR	-3.88	1							0.984	0.984	0.969	1.024	1.034	1.008
D3YXK2	54	K	Scaffold attachment factor B1 OS=Mus musculus OX=10090 GN=Safb PE=1 SV=2	Safb	1	0.00198352	97.273	2	NLDSSGNK(1)SVLMER	-2.2651	1	0.857	1.14	0.873	0.988	0.944	1.198	0.984	0.984	0.969	1.024	1.034	1.008	0.871	1.159	0.901	0.965	0.913	1.188	0.956	0.717669
D3YXK2	231	K	Scaffold attachment factor B1 OS=Mus musculus OX=10090 GN=Safb PE=1 SV=2	Safb	1	2.59064e-34	208.89	3	SEPVK(1)EEGSELEQPFAQATSSVGPDR	-3.0137	1	0.816	1.135	1.078	0.913	1.168	0.89	0.984	0.984	0.969	1.024	1.034	1.008	0.829	1.153	1.112	0.892	1.13	0.883	1.065	0.677034
D3YXK2	559	K	Scaffold attachment factor B1 OS=Mus musculus OX=10090 GN=Safb PE=1 SV=2	Safb	1	0.000970441	109.79	3	SK(1)DADDQKPGPSER	-1.6316	1	0.807	1.045	0.969	0.918	1.114	1.146	0.984	0.984	0.969	1.024	1.034	1.008	0.82	1.062	1	0.896	1.077	1.137	0.927	0.508866
D3YXK2	592	K	Scaffold attachment factor B1 OS=Mus musculus OX=10090 GN=Safb PE=1 SV=2	Safb	1	0.00774334	87.184	3	SK(1)GVPVISVK	0.083408	2	0.934	0.974	1.066	0.973	0.993	1.059	0.984	0.984	0.969	1.024	1.034	1.008	0.949	0.99	1.1	0.95	0.96	1.051	1.026	0.668381
D3YXK2	629	K	Scaffold attachment factor B1 OS=Mus musculus OX=10090 GN=Safb PE=1 SV=2	Safb	1	0.000204183	144.77	3	SVVSFDK(1)VK	-1.086	2	1.125	1.183	1.198	0.802	0.869	0.823	0.984	0.984	0.969	1.024	1.034	1.008	1.143	1.202	1.236	0.783	0.84	0.816	1.468	0.000233723
D3YXK2	590	K	Scaffold attachment factor B1 OS=Mus musculus OX=10090 GN=Safb PE=1 SV=2	Safb	1	0.000900785	122.13	3	TVVMDK(1)SK	-0.69037	2	1.117	1.161	1.083	0.862	0.868	0.909	0.984	0.984	0.969	1.024	1.034	1.008	1.135	1.18	1.118	0.842	0.839	0.902	1.329	0.000565558
D3YZG8	304	K	Probable bifunctional methylenetetrahydrofolate dehydrogenase/cyclohydrolase 2 OS=Mus musculus OX=10090 GN=Mthfd2l PE=3 SV=1	Mthfd2l	1	0.012566	77.593	3	LVGDVDFEAVK(1)K	-0.62001	1	0.986	0.797	0.836	1.132	1.067	1.182	1.062	0.953	1.007	1.011	0.998	1.005	0.928	0.836	0.83	1.12	1.069	1.176	0.771	0.0045433
D3Z7P3	284	K	Glutaminase kidney isoform, mitochondrial OS=Mus musculus OX=10090 GN=Gls PE=1 SV=1	Gls	1	5.63583e-09	148.26	3	HSIGDTK(1)VPFCLQSCVK	-0.62353	3	0.927	1.023	0.976	0.952	1.091	1.031	0.96	0.976	0.968	1.03	1.02	1.032	0.966	1.048	1.008	0.924	1.07	0.999	1.01	0.83337
D3Z7P3	181	K	Glutaminase kidney isoform, mitochondrial OS=Mus musculus OX=10090 GN=Gls PE=1 SV=1	Gls	1	0.00548266	101.38	2	LK(1)ECMDMLR	-2.9605	1	0.8	0.871	0.834	1.104	1.213	1.178	0.96	0.976	0.968	1.03	1.02	1.032	0.833	0.892	0.862	1.072	1.189	1.141	0.76	0.0016159
D3Z7P3	401	K	Glutaminase kidney isoform, mitochondrial OS=Mus musculus OX=10090 GN=Gls PE=1 SV=1	Gls	1	0.00350511	97.214	3	NFAIGYYLK(1)EK	-2.9848	1	0.845	0.856	0.817	1.121	1.237	1.124	0.96	0.976	0.968	1.03	1.02	1.032	0.88	0.877	0.844	1.088	1.213	1.089	0.767	0.00237563
D3Z7P3	250	K	Glutaminase kidney isoform, mitochondrial OS=Mus musculus OX=10090 GN=Gls PE=1 SV=1	Gls	1	0.024349	61.692	3	QSGGK(1)VADYIPQLAK	-1.9999	1	0.737	0.846	0.911	1.187	1.273	1.045	0.96	0.976	0.968	1.03	1.02	1.032	0.768	0.867	0.941	1.152	1.248	1.013	0.755	0.0294003
D3Z7P3	316	K	Glutaminase kidney isoform, mitochondrial OS=Mus musculus OX=10090 GN=Gls PE=1 SV=1	Gls	1	0.0105488	94.297	2	YVGK(1)EPSGLR	-0.026292	1	0.825	0.876	0.823	1.172	1.16	1.145	0.96	0.976	0.968	1.03	1.02	1.032	0.859	0.898	0.85	1.138	1.137	1.109	0.77	0.000157217
E9PVX6	2928	K	Proliferation marker protein Ki-67 OS=Mus musculus OX=10090 GN=Mki67 PE=1 SV=1	Mki67	1	1.64448e-06	136.63	3	DHATLQSK(1)SNPLLSPK	-0.82311	1	0.944	1.077	1.021	0.92	0.975	1.063	1.052	1.064	1.058	0.941	0.933	0.944	0.897	1.012	0.965	0.978	1.045	1.126	0.913	0.165804
E9PVX6	1389	K	Proliferation marker protein Ki-67 OS=Mus musculus OX=10090 GN=Mki67 PE=1 SV=1	Mki67	1	0.00519216	113.22	3	EDPSILGK(1)K	0.3292	3	1.1	1.196	1.14	0.823	0.897	0.845	1.052	1.064	1.058	0.941	0.933	0.944	1.046	1.124	1.078	0.875	0.961	0.895	1.189	0.00777002
E9PVX6	2216	K	Proliferation marker protein Ki-67 OS=Mus musculus OX=10090 GN=Mki67 PE=1 SV=1	Mki67	1	0.0144254	71.451	2	EDPSTLGK(1)K	-2.6121	1							1.052	1.064	1.058	0.941	0.933	0.944
E9PVX6	2707	K	Proliferation marker protein Ki-67 OS=Mus musculus OX=10090 GN=Mki67 PE=1 SV=1	Mki67	1	4.51783e-06	137.46	3	EPVGDSINVEEVK(1)K	-0.67472	1	1.03	0.982	0.888	1.051	1.079	0.971	1.052	1.064	1.058	0.941	0.933	0.944	0.979	0.923	0.839	1.117	1.156	1.029	0.83	0.0299536
E9PVX6	169	K	Proliferation marker protein Ki-67 OS=Mus musculus OX=10090 GN=Mki67 PE=1 SV=1	Mki67	1	6.55411e-97	292.49	4	GLSADSPASDGSK(1)NSVSQDSSGHVEQHTGR	-0.79683	1	0.685	1.123	0.956		0.869	1.366	1.052	1.064	1.058	0.941	0.933	0.944	0.651	1.055	0.904		0.931	1.447	0.732	0.300315
E9PVX6	785	K	Proliferation marker protein Ki-67 OS=Mus musculus OX=10090 GN=Mki67 PE=1 SV=1	Mki67	1	1.49421e-10	154.55	4	HENTVQTPK(1)NVHNITDLEK	3.8439	6	1.029	1.127	1.062	0.896	1.004	0.882	1.052	1.064	1.058	0.941	0.933	0.944	0.978	1.059	1.004	0.952	1.076	0.934	1.027	0.609261
E9PVX6	2451	K	Proliferation marker protein Ki-67 OS=Mus musculus OX=10090 GN=Mki67 PE=1 SV=1	Mki67	1	1.55411e-22	187.26	4	VHVK(1)NELSGGIMHPQISGEIVDLPR	2.263	4	1.014	0.999	0.859	1.018	1.025	1.084	1.052	1.064	1.058	0.941	0.933	0.944	0.964	0.939	0.812	1.082	1.099	1.148	0.816	0.0213847
E9PVX6	2828	K	Proliferation marker protein Ki-67 OS=Mus musculus OX=10090 GN=Mki67 PE=1 SV=1	Mki67	1	6.59712e-07	145.05	3	KVPEIGNNGTQVSK(1)ASIK	-1.6129	1	1.005	1.158	1.17	0.822	0.988	0.857	1.052	1.064	1.058	0.941	0.933	0.944	0.955	1.088	1.106	0.874	1.059	0.908	1.108	0.23583
E9PVX6	2320	K	Proliferation marker protein Ki-67 OS=Mus musculus OX=10090 GN=Mki67 PE=1 SV=1	Mki67	1	0.0356364	78.939	2	LSK(1)TGLNK	-0.73563	1	1.069	1.137	1.067	0.935	0.909	0.883	1.052	1.064	1.058	0.941	0.933	0.944	1.016	1.069	1.009	0.994	0.974	0.935	1.066	0.0675912
E9PVX6	156	K	Proliferation marker protein Ki-67 OS=Mus musculus OX=10090 GN=Mki67 PE=1 SV=1	Mki67	1	0.000541886	88.983	3	SFVYAK(1)GLSADSPASDGSK	-1.9119	1							1.052	1.064	1.058	0.941	0.933	0.944
E9PVX6	391	K	Proliferation marker protein Ki-67 OS=Mus musculus OX=10090 GN=Mki67 PE=1 SV=1	Mki67	1	0.000500616	100.41	3	SIPAK(1)VEAPSAETQK	0.027407	1	1.043	1.055	1.043	0.909	1.12	0.831	1.052	1.064	1.058	0.941	0.933	0.944	0.991	0.992	0.986	0.966	1.2	0.88	0.975	0.862053
E9PVX6	1021	K	Proliferation marker protein Ki-67 OS=Mus musculus OX=10090 GN=Mki67 PE=1 SV=1	Mki67	0.999881	2.34872e-42	232.07	4	SPQVTTENITTNTKPQTSTSGK(1)K	-0.18808	1	0.944	1.082	1.182	0.815	0.906	1.072	1.052	1.064	1.058	0.941	0.933	0.944	0.897	1.017	1.117	0.866	0.971	1.136	1.02	0.841802
E9PVX6	245	K	Proliferation marker protein Ki-67 OS=Mus musculus OX=10090 GN=Mki67 PE=1 SV=1	Mki67	1	0.020415	56.569	3	SQK(1)SCRK(1)SEPQPDR	-3.473	1							1.052	1.064	1.058	0.941	0.933	0.944
E9PVX6	249	K	Proliferation marker protein Ki-67 OS=Mus musculus OX=10090 GN=Mki67 PE=1 SV=1	Mki67	1	0.020415	56.569	3	SQK(1)SCRK(1)SEPQPDR	-3.473	1							1.052	1.064	1.058	0.941	0.933	0.944
E9PVX6	3074	K	Proliferation marker protein Ki-67 OS=Mus musculus OX=10090 GN=Mki67 PE=1 SV=1	Mki67	1	1.88057e-11	170.11	3	TASQETELQNPDDGAK(1)K	-0.76649	1	1.042	0.989	1.164	1.035	0.92	0.849	1.052	1.064	1.058	0.941	0.933	0.944	0.99	0.93	1.1	1.1	0.986	0.899	1.012	0.876141
E9PVX6	3171	K	Proliferation marker protein Ki-67 OS=Mus musculus OX=10090 GN=Mki67 PE=1 SV=1	Mki67	1	7.45749e-06	158.17	3	TLKEDEDIVCTK(1)K	-1.5013	3	1.053	1.186	1.115	0.89	0.897	0.86	1.052	1.064	1.058	0.941	0.933	0.944	1.001	1.115	1.054	0.946	0.961	0.911	1.125	0.0286367
E9PVX6	107	K	Proliferation marker protein Ki-67 OS=Mus musculus OX=10090 GN=Mki67 PE=1 SV=1	Mki67	1	0.000758143	88.264	3	YEDGNHEDGSK(1)PTEFPGK	-0.96814	2	0.895	1.168	1.194	0.773	1.124	0.845	1.052	1.064	1.058	0.941	0.933	0.944	0.851	1.098	1.129	0.821	1.205	0.895	1.054	0.711433
E9PVX6	114	K	Proliferation marker protein Ki-67 OS=Mus musculus OX=10090 GN=Mki67 PE=1 SV=1	Mki67	1	1.35914e-90	308.81	4	YEDGNHEDGSKPTEFPGK(1)SLGK	-0.087962	7	1.144	1.302	1.269	0.764	0.774	0.747	1.052	1.064	1.058	0.941	0.933	0.944	1.087	1.224	1.199	0.812	0.83	0.791	1.443	0.000735373
E9PYH6	955	K	Histone-lysine N-methyltransferase SETD1A OS=Mus musculus OX=10090 GN=Setd1a PE=1 SV=1	Setd1a	1	0.0237997	74.769	3	EAGEPGRPGTK(1)PPK	1.589	1	0.952	1.271	0.957	0.85	0.984	0.986	1.002	1.086	1.083	0.892	0.945	0.891	0.95	1.17	0.884	0.953	1.041	1.107	0.969	0.715029
E9PYL2	387	K	Proline-rich protein 12 OS=Mus musculus OX=10090 GN=Prr12 PE=1 SV=1	Prr12	1	3.28039e-85	272.27	4	ATGPETAGGGAAGGGGGYRPIIQSPGYK(1)TSK	-0.10013	1	0.759	0.982	0.773	1.254	1.07	1.162	0.98	0.962	0.992	1.027	0.968	1.008	0.774	1.021	0.779	1.221	1.105	1.153	0.74	0.0320495
E9PYL2	615	K	Proline-rich protein 12 OS=Mus musculus OX=10090 GN=Prr12 PE=1 SV=1	Prr12	1	9.41407e-16	183.58	3	GK(1)GDGSELLAGPGGSAAER	0.7476	2	1.017	1.084	1.014	0.813	0.934	1.139	0.98	0.962	0.992	1.027	0.968	1.008	1.038	1.127	1.022	0.792	0.965	1.13	1.104	0.36908
E9PZJ8	573	K	Activating signal cointegrator 1 complex subunit 3 OS=Mus musculus OX=10090 GN=Ascc3 PE=1 SV=1	Ascc3	1	0.000148159	122.78	3	ELTGDMQLSK(1)SEILR	-1.5587	5	0.98	1.052	1.015	1.002	0.987	0.964	1.006	0.988	0.998	1.004	0.988	1.02	0.974	1.065	1.017	0.998	0.999	0.945	1.039	0.299666
E9Q1P8	271	K	Interferon regulatory factor 2-binding protein 2 OS=Mus musculus OX=10090 GN=Irf2bp2 PE=1 SV=1	Irf2bp2	1	1.03466e-14	165.66	3	SPADSLSSAAGASELSAEGAGK(1)GR	1.0151	1	1.082	0.911	1.106	1.005	0.932	0.963	1.144	1.115	1.112	0.946	0.89	0.91	0.946	0.817	0.995	1.062	1.047	1.058	0.871	0.0750821
E9Q2Z1	575	K	Cat eye syndrome critical region protein 2 homolog OS=Mus musculus OX=10090 GN=Cecr2 PE=1 SV=1	Cecr2	1	0.000659557	110.22	3	KQPPVENGGK(1)SLPPAR	-2.6074	3	1.089	1.05	1.158	0.799	1.039	0.865	0.98	0.97	1.05	1.022	1.023	0.965	1.111	1.082	1.103	0.782	1.016	0.896	1.223	0.0525569
E9Q309	1116	K	Centrosome-associated protein 350 OS=Mus musculus OX=10090 GN=Cep350 PE=1 SV=1	Cep350	1	0.0196046	60.133	3	K(1)STLESQVDGSSLGVQEEHLSR	-4.4379	1	0.993	1.137	1.257	0.921	0.907	0.785	0.96	0.986	0.98	1.026	1.038	1.033	1.034	1.153	1.283	0.898	0.874	0.76	1.37	0.0178734
E9Q3L2	610	K	Phosphatidylinositol 4-kinase alpha OS=Mus musculus OX=10090 GN=Pi4ka PE=1 SV=2	Pi4ka	1	0.00020019	97.457	4	LYISQESDK(1)DAHLIPDHTIR	-1.1593	1	1.353	1.195	1.072	0.758	0.761	0.862	0.966	0.983	0.969	0.987	1.017	1.024	1.401	1.216	1.106	0.768	0.748	0.842	1.579	0.00426353
E9Q401	4272	K	Ryanodine receptor 2 OS=Mus musculus OX=10090 GN=Ryr2 PE=1 SV=1	Ryr2	0.992945	0.0295143	63.486	2	RMK(0.007)K(0.993)MTVK	-1.7495	1	0.829	0.856	0.738	1.175	1.291	1.111
E9Q4N7	1168	K	AT-rich interactive domain-containing protein 1B OS=Mus musculus OX=10090 GN=Arid1b PE=1 SV=1	Arid1b	1	2.77061e-05	131.61	3	GEEPPPEVFSTGDSK(1)K	-1.9385	1	0.995	1.082	0.945	0.947	1.021	1.01	1.014	1.006	0.994	0.999	0.99	1.002	0.981	1.076	0.951	0.948	1.031	1.008	1.007	0.895832
E9Q4N7	1090	K	AT-rich interactive domain-containing protein 1B OS=Mus musculus OX=10090 GN=Arid1b PE=1 SV=1	Arid1b	1	0.00452447	84.169	3	GSPVSSLPAVGK(1)K	-1.1418	1							1.014	1.006	0.994	0.999	0.99	1.002
E9Q4N7	1624	K	AT-rich interactive domain-containing protein 1B OS=Mus musculus OX=10090 GN=Arid1b PE=1 SV=1	Arid1b	1	2.13164e-07	170.18	3	ITSK(1)DIVTPEAWR	-0.61985	2	0.952	0.996	1.001	0.986	1.05	1.015	1.014	1.006	0.994	0.999	0.99	1.002	0.939	0.99	1.007	0.987	1.061	1.013	0.959	0.234865
E9Q4N7	603	K	AT-rich interactive domain-containing protein 1B OS=Mus musculus OX=10090 GN=Arid1b PE=1 SV=1	Arid1b	1	1.2909e-105	325.4	3	SQPPLAPGK(1)SNHEDLNLIQQER	0.13705	13	0.926	1.006	0.951	1	1.054	1.064	1.014	1.006	0.994	0.999	0.99	1.002	0.913	1	0.957	1.001	1.065	1.062	0.918	0.0597094
E9Q555	323	K	E3 ubiquitin-protein ligase RNF213 OS=Mus musculus OX=10090 GN=Rnf213 PE=1 SV=2	Rnf213	1	2.28342e-08	116.35	4	NFAAAVK(1)TQQAAAPQQAAAPEPTSAFNPR	-1.3834	1	0.991	1.134	0.838	0.898	1.16	0.979	1.055	1.047	1.042	0.946	0.95	0.962	0.939	1.083	0.804	0.949	1.221	1.018	0.886	0.344901
E9Q555	577	K	E3 ubiquitin-protein ligase RNF213 OS=Mus musculus OX=10090 GN=Rnf213 PE=1 SV=2	Rnf213	1	0.0247914	66.536	3	QMAPFLEGK(1)SGESLPADCPVR	3.0087	1	1.028	1.138	1.092	0.976	0.836	0.931	1.055	1.047	1.042	0.946	0.95	0.962	0.974	1.087	1.048	1.032	0.88	0.968	1.08	0.241036
E9Q557	490	K	Desmoplakin OS=Mus musculus OX=10090 GN=Dsp PE=1 SV=1	Dsp	1	0.0221519	72.29	3	IVHK(1)GDECILK	-1.2451	1							0.962	0.992	0.978	1.027	1.03	1.013
E9Q557	1425	K	Desmoplakin OS=Mus musculus OX=10090 GN=Dsp PE=1 SV=1	Dsp	1	6.19798e-05	126.1	3	LK(1)NTLAQTTENLR	4.2652	2	1.057	1.089	0.966	0.969	0.978	0.94	0.962	0.992	0.978	1.027	1.03	1.013	1.099	1.098	0.988	0.944	0.95	0.928	1.129	0.0292163
E9Q557	815	K	Desmoplakin OS=Mus musculus OX=10090 GN=Dsp PE=1 SV=1	Dsp	1	1.5346e-20	199.49	3	LTEEETVCLDLDK(1)VEAYR	-1.4838	1	1.028	0.841	1	0.994	1.196	0.941	0.962	0.992	0.978	1.027	1.03	1.013	1.069	0.848	1.022	0.968	1.161	0.929	0.961	0.706836
E9Q557	1422	K	Desmoplakin OS=Mus musculus OX=10090 GN=Dsp PE=1 SV=1	Dsp	1	0.00794493	110.87	2	SLCEEVK(1)R	-0.76311	1	0.96	1.103	1.055	0.91	1.001	0.971	0.962	0.992	0.978	1.027	1.03	1.013	0.998	1.112	1.079	0.886	0.972	0.959	1.132	0.0458972
E9Q5C9	113	K	Nucleolar and coiled-body phosphoprotein 1 OS=Mus musculus OX=10090 GN=Nolc1 PE=1 SV=1	Nolc1	1	0.0262591	99.384	2	AAAQVK(1)R	0.39208	1	0.809	0.893	0.874	1.187	1.139	1.097	0.87	0.892	0.901	1.106	1.14	1.094	0.93	1.001	0.97	1.073	0.999	1.003	0.943	0.138474
E9Q5C9	509	K	Nucleolar and coiled-body phosphoprotein 1 OS=Mus musculus OX=10090 GN=Nolc1 PE=1 SV=1	Nolc1	1	8.67175e-09	174.4	2	AAGGAVSTPAPGK(1)K	-2.4813	6	0.78	0.887	0.862	1.11	1.137	1.225	0.87	0.892	0.901	1.106	1.14	1.094	0.897	0.994	0.957	1.004	0.997	1.12	0.913	0.131708
E9Q5C9	123	K	Nucleolar and coiled-body phosphoprotein 1 OS=Mus musculus OX=10090 GN=Nolc1 PE=1 SV=1	Nolc1	1	1.24115e-05	144.27	3	ASVPQHAGK(1)AAAK	-0.26243	1	0.714	0.78	0.657	1.279	1.235	1.335	0.87	0.892	0.901	1.106	1.14	1.094	0.821	0.874	0.729	1.156	1.083	1.22	0.701	0.00487754
E9Q5C9	547	K	Nucleolar and coiled-body phosphoprotein 1 OS=Mus musculus OX=10090 GN=Nolc1 PE=1 SV=1	Nolc1	1	0.00038075	96.666	3	IQASK(1)ANGTPASLNGK	-0.84362	2	1.205	1.005	1.066	0.981	0.824	0.919	0.87	0.892	0.901	1.106	1.14	1.094	1.385	1.127	1.183	0.887	0.723	0.84	1.508	0.00925527
E9Q5C9	77	K	Nucleolar and coiled-body phosphoprotein 1 OS=Mus musculus OX=10090 GN=Nolc1 PE=1 SV=1	Nolc1	1	0.0050242	110.84	3	LQSNGPVTK(1)K	0.7512	5	0.919	0.983	0.904	1.064	1.081	1.05	0.87	0.892	0.901	1.106	1.14	1.094	1.056	1.102	1.003	0.962	0.948	0.96	1.101	0.0254995
E9Q5F9	923	K	Histone-lysine N-methyltransferase SETD2 OS=Mus musculus OX=10090 GN=Setd2 PE=1 SV=1	Setd2	1	1.1845e-15	173.55	3	KETDVGSALPDSGK(1)GFSWENR	-0.23418	1	1.006	0.948	1.21	0.82	1.187	0.829	1.011	0.99	1.012	1.004	1.002	0.986	0.995	0.958	1.196	0.817	1.185	0.841	1.108	0.460864
E9Q5F9	311	K	Histone-lysine N-methyltransferase SETD2 OS=Mus musculus OX=10090 GN=Setd2 PE=1 SV=1	Setd2	1	2.33862e-12	168.27	3	K(1)SSQFEGTFLGSESDEDSVR	3.0529	1	0.962	1.08	1.083	0.855	1.017	1.003	1.011	0.99	1.012	1.004	1.002	0.986	0.952	1.091	1.07	0.852	1.015	1.017	1.079	0.342533
E9Q5F9	360	K	Histone-lysine N-methyltransferase SETD2 OS=Mus musculus OX=10090 GN=Setd2 PE=1 SV=1	Setd2	1	0.00369565	92.19	2	SSAPSK(1)SEDLGK	-1.7713	1							1.011	0.99	1.012	1.004	1.002	0.986
E9Q5F9	1187	K	Histone-lysine N-methyltransferase SETD2 OS=Mus musculus OX=10090 GN=Setd2 PE=1 SV=1	Setd2	1	2.34189e-11	154.14	3	TSRPQELPVYSDDFEDLPNK(1)SR	-1.242	1	0.89	1.032	1.042	1.091	0.987	0.959	1.011	0.99	1.012	1.004	1.002	0.986	0.88	1.042	1.03	1.087	0.985	0.973	0.969	0.640475
E9Q5G3	392	K	Kinesin-like protein KIF23 OS=Mus musculus OX=10090 GN=Kif23 PE=1 SV=1	Kif23	1	0.00704704	88.681	3	DSK(1)LTHLFK	-1.8338	1	0.809	0.958	0.924	1.203	1.086	1.019	1.027	1.011	1.006	0.983	0.982	0.977	0.788	0.948	0.918	1.224	1.106	1.043	0.787	0.0309323
E9Q5G3	398	K	Kinesin-like protein KIF23 OS=Mus musculus OX=10090 GN=Kif23 PE=1 SV=1	Kif23	1	0.00046528	100.54	4	LTHLFK(1)NYFDGEGK	3.5492	2	0.979	1.058	0.903	0.977	1.134	0.95	1.027	1.011	1.006	0.983	0.982	0.977	0.953	1.046	0.898	0.994	1.155	0.972	0.928	0.353265
E9Q5K9	458	K	YTH domain-containing protein 1 OS=Mus musculus OX=10090 GN=Ythdc1 PE=1 SV=2	Ythdc1	1	0.000109147	102.98	5	ELPFTK(1)SAHLTNPWNEHKPVK	1.4268	1	0.756	0.939	1.143	1.006	0.871	1.285	0.972	0.97	1.006	1.014	1.023	1.035	0.778	0.968	1.136	0.992	0.851	1.242	0.934	0.684796
E9Q5K9	90	K	YTH domain-containing protein 1 OS=Mus musculus OX=10090 GN=Ythdc1 PE=1 SV=2	Ythdc1	1	0.00282448	110.14	3	GK(1)SVTEYK	-0.82268	3	0.883	0.938	0.926	1.065	1.115	1.073	0.972	0.97	1.006	1.014	1.023	1.035	0.908	0.967	0.92	1.05	1.09	1.037	0.88	0.00620754
E9Q5K9	96	K	YTH domain-containing protein 1 OS=Mus musculus OX=10090 GN=Ythdc1 PE=1 SV=2	Ythdc1	1	5.75978e-33	249.83	2	SVTEYK(1)NEEYQR	3.9427	2	0.798	1.002	0.888	1.067	1.146	1.1	0.972	0.97	1.006	1.014	1.023	1.035	0.821	1.033	0.883	1.052	1.12	1.063	0.846	0.0718188
E9Q5K9	132	K	YTH domain-containing protein 1 OS=Mus musculus OX=10090 GN=Ythdc1 PE=1 SV=2	Ythdc1	1	0.00978189	94.409	2	SQPEK(1)TCLR	-0.38428	1	1.063	1.108	1.13	1.034	0.845	0.82	0.972	0.97	1.006	1.014	1.023	1.035	1.094	1.142	1.123	1.02	0.826	0.792	1.273	0.035344
E9Q634	17	K	Unconventional myosin-Ie OS=Mus musculus OX=10090 GN=Myo1e PE=1 SV=1	Myo1e	1	0.0180173	53.278	4	YHWQSHNVK(1)HSGVDDMVLLSK	-4.0329	1	1.14	1.092	1.145	0.868	0.842	0.913	0.972	0.944	1.03	1.05	0.978	0.992	1.173	1.157	1.112	0.827	0.861	0.92	1.32	0.00134978
E9Q6J5	710	K	Biorientation of chromosomes in cell division protein 1-like 1 OS=Mus musculus OX=10090 GN=Bod1l PE=1 SV=1	Bod1l	1	1.12122e-20	170.52	3	DDPETHGK(1)GLPK	0.76472	3	1.132	1.304	1.172	0.828	0.804	0.76	1.064	1.045	1.043	0.958	0.956	0.969	1.064	1.248	1.124	0.864	0.841	0.784	1.38	0.00429983
E9Q6J5	1386	K	Biorientation of chromosomes in cell division protein 1-like 1 OS=Mus musculus OX=10090 GN=Bod1l PE=1 SV=1	Bod1l	1	3.58768e-13	170.91	3	ISIPLADK(1)SMSVTGDNK	-0.76377	1	1.041	1.065	1.109	0.922	0.846	1.017	1.064	1.045	1.043	0.958	0.956	0.969	0.978	1.019	1.063	0.962	0.885	1.05	1.056	0.360899
E9Q6J5	1100	K	Biorientation of chromosomes in cell division protein 1-like 1 OS=Mus musculus OX=10090 GN=Bod1l PE=1 SV=1	Bod1l	1	0.00287476	63.203	4	K(1)STETTSIPEQEPMEIDSEAAVENVSELSK	2.1772	1	1.15	1.156	1.117	0.854	0.874	0.849	1.064	1.045	1.043	0.958	0.956	0.969	1.081	1.106	1.071	0.891	0.914	0.876	1.215	0.000236084
E9Q6J5	2823	K	Biorientation of chromosomes in cell division protein 1-like 1 OS=Mus musculus OX=10090 GN=Bod1l PE=1 SV=1	Bod1l	0.999999	0.0143079	93.494	3	KYPAETAFK(1)SK	-0.92755	1							1.064	1.045	1.043	0.958	0.956	0.969
E9Q6J5	534	K	Biorientation of chromosomes in cell division protein 1-like 1 OS=Mus musculus OX=10090 GN=Bod1l PE=1 SV=1	Bod1l	1	4.06128e-14	202.82	2	SQGK(1)STVDLEDSSAK	-2.3112	5	1.016	1.152	1.056	0.897	0.999	0.879	1.064	1.045	1.043	0.958	0.956	0.969	0.955	1.102	1.012	0.936	1.045	0.907	1.063	0.365741
E9Q784	68	K	Zinc finger CCCH domain-containing protein 13 OS=Mus musculus OX=10090 GN=Zc3h13 PE=1 SV=1	Zc3h13	1	0.00698621	98.943	2	GK(1)GYSSNYR	-1.655	1	0.904	1.033	1.055	0.953	1.111	0.944	1.021	1.011	1.023	1	0.986	0.996	0.885	1.022	1.031	0.953	1.127	0.948	0.97	0.717183
E9Q784	1449	K	Zinc finger CCCH domain-containing protein 13 OS=Mus musculus OX=10090 GN=Zc3h13 PE=1 SV=1	Zc3h13	1	1.39704e-10	193.62	2	TFETSQLESGK(1)R	-2.2017	1	1.039	1.062	1.01	1.022	0.937	0.929	1.021	1.011	1.023	1	0.986	0.996	1.018	1.05	0.987	1.022	0.95	0.933	1.052	0.199448
E9Q7E2	1683	K	AT-rich interactive domain-containing protein 2 OS=Mus musculus OX=10090 GN=Arid2 PE=1 SV=1	Arid2	1	1.002e-06	149.32	4	FSFITHLQDK(1)HCSK	4.118	1	1.047	1.01	0.946	0.897	0.973	1.127	1.006	1.025	1.017	1.013	0.989	0.964	1.041	0.985	0.93	0.885	0.984	1.169	0.973	0.815413
E9Q7G0	724	K	Nuclear mitotic apparatus protein 1 OS=Mus musculus OX=10090 GN=Numa1 PE=1 SV=1	Numa1	1	4.54674e-08	141.71	2	AADALK(1)EQQCR	0.40108	2	1.068	0.97	1.06	0.934	0.902	1.066	0.954	0.968	0.964	1.032	1.03	1.041	1.119	1.002	1.1	0.905	0.876	1.024	1.148	0.0761901
E9Q7G0	377	K	Nuclear mitotic apparatus protein 1 OS=Mus musculus OX=10090 GN=Numa1 PE=1 SV=1	Numa1	1	4.65334e-11	197.31	2	CLEEK(1)NEILQGK	-2.1199	3	0.947	0.996	1.004	1.045	1.019	0.989	0.954	0.968	0.964	1.032	1.03	1.041	0.993	1.029	1.041	1.013	0.989	0.95	1.038	0.190039
E9Q7G0	1110	K	Nuclear mitotic apparatus protein 1 OS=Mus musculus OX=10090 GN=Numa1 PE=1 SV=1	Numa1	1	4.24466e-78	264.82	4	EKEHPAGGASGEDASGPGTQSETAGK(1)TDAPGPELQALR	-1.4445	2	0.94	0.708	1.126	1.17	0.987	1.069	0.954	0.968	0.964	1.032	1.03	1.041	0.985	0.731	1.168	1.134	0.958	1.027	0.925	0.552396
E9Q7G0	443	K	Nuclear mitotic apparatus protein 1 OS=Mus musculus OX=10090 GN=Numa1 PE=1 SV=1	Numa1	1	0.000721283	128.36	2	GK(1)QEAQLLAER	-1.1913	1	1.104	0.961	1.095	0.969	0.901	0.97	0.954	0.968	0.964	1.032	1.03	1.041	1.157	0.993	1.136	0.939	0.875	0.932	1.197	0.0287037
E9Q7G0	73	K	Nuclear mitotic apparatus protein 1 OS=Mus musculus OX=10090 GN=Numa1 PE=1 SV=1	Numa1	1	0.00129291	86.944	4	K(1)HPSSTQCLVSVQK	-0.65044	1	0.861	0.821	0.956	1	1.088	1.275	0.954	0.968	0.964	1.032	1.03	1.041	0.903	0.848	0.992	0.969	1.056	1.225	0.844	0.112228
E9Q7G0	1147	K	Nuclear mitotic apparatus protein 1 OS=Mus musculus OX=10090 GN=Numa1 PE=1 SV=1	Numa1	1	1.23152e-58	264.36	3	LEQQCQQQQQQVEGLTHSLK(1)SER	-1.0171	1	1.073	1.13	0.822	0.987	0.991	0.997	0.954	0.968	0.964	1.032	1.03	1.041	1.125	1.167	0.853	0.956	0.962	0.958	1.094	0.464389
E9Q7G0	301	K	Nuclear mitotic apparatus protein 1 OS=Mus musculus OX=10090 GN=Numa1 PE=1 SV=1	Numa1	1	0.000907174	127.76	2	QCQNLK(1)TEK	-0.2663	1	0.905	0.949	0.997	1.081	1.137	0.932	0.954	0.968	0.964	1.032	1.03	1.041	0.949	0.98	1.034	1.047	1.104	0.895	0.973	0.737617
E9Q7G0	1606	K	Nuclear mitotic apparatus protein 1 OS=Mus musculus OX=10090 GN=Numa1 PE=1 SV=1	Numa1	1	0.00934003	95.909	3	THYDAK(1)K	0.28814	2	1.008	1.061	0.964	1.053	0.996	0.918	0.954	0.968	0.964	1.032	1.03	1.041	1.057	1.096	1	1.02	0.967	0.882	1.099	0.129557
E9Q7G0	1917	K	Nuclear mitotic apparatus protein 1 OS=Mus musculus OX=10090 GN=Numa1 PE=1 SV=1	Numa1	1	6.16461e-05	127.88	3	VCPPHLK(1)TCYPLESR	-1.082	2	0.914	1.084	1.045	1.011	0.889	1.056	0.954	0.968	0.964	1.032	1.03	1.041	0.958	1.12	1.084	0.98	0.863	1.014	1.107	0.21141
E9Q7G0	1986	K	Nuclear mitotic apparatus protein 1 OS=Mus musculus OX=10090 GN=Numa1 PE=1 SV=1	Numa1	1	1.56992e-05	119.47	3	VSSETHQGPGTPESK(1)K	-0.51903	1							0.954	0.968	0.964	1.032	1.03	1.041
E9Q9K5	219	K	Triadin OS=Mus musculus OX=10090 GN=Trdn PE=1 SV=1	Trdn	0.989896	0.0238551	58.752	3	TEEK(0.001)AK(0.99)K(0.921)EMK(0.088)VGK	-2.5257	2
E9Q9K5	220	K	Triadin OS=Mus musculus OX=10090 GN=Trdn PE=1 SV=1	Trdn	0.920682	0.0238551	58.752	3	TEEK(0.001)AK(0.99)K(0.921)EMK(0.088)VGK	-2.5257	2
E9QAM5	2876	K	Helicase with zinc finger domain 2 OS=Mus musculus OX=10090 GN=Helz2 PE=1 SV=1	Helz2	1	0.0369922	51.726	4	SDVDQRPTK(1)SWLK	3.8491	1							1.056	1.012	1.057	0.947	0.954	0.986
F6ZDS4	551	K	Nucleoprotein TPR OS=Mus musculus OX=10090 GN=Tpr PE=1 SV=1	Tpr	1	1.35429e-16	199.41	3	ANK(1)HSSVLER	1.5263	5	0.855	0.979	0.947	1.086	1.102	1.032	0.986	0.991	0.982	1.022	1.015	1.007	0.867	0.988	0.964	1.063	1.086	1.025	0.888	0.0509919
F6ZDS4	438	K	Nucleoprotein TPR OS=Mus musculus OX=10090 GN=Tpr PE=1 SV=1	Tpr	1	1.46013e-43	257.02	2	ELENANDLLSATK(1)R	-0.61	2	0.979	0.954	0.95	1.008	1.083	1.026	0.986	0.991	0.982	1.022	1.015	1.007	0.993	0.963	0.967	0.986	1.067	1.019	0.951	0.118137
F6ZDS4	969	K	Nucleoprotein TPR OS=Mus musculus OX=10090 GN=Tpr PE=1 SV=1	Tpr	1	0.0215001	76.827	3	ELLK(1)NAQK	0.49406	1							0.986	0.991	0.982	1.022	1.015	1.007
F6ZDS4	797	K	Nucleoprotein TPR OS=Mus musculus OX=10090 GN=Tpr PE=1 SV=1	Tpr	1	1.55887e-23	227.36	3	SQNTK(1)ISTQLDFASK(1)R	-0.84505	5	0.916	0.99	0.911	1.091	1.079	1.014	0.986	0.991	0.982	1.022	1.015	1.007	0.929	0.999	0.928	1.068	1.063	1.007	0.91	0.0376235
F6ZDS4	926	K	Nucleoprotein TPR OS=Mus musculus OX=10090 GN=Tpr PE=1 SV=1	Tpr	1	2.5448e-11	188.28	3	LEHEISHLK(1)K	-0.52132	3	0.922	0.972	1.04	0.975	1.06	1.031	0.986	0.991	0.982	1.022	1.015	1.007	0.935	0.981	1.059	0.954	1.044	1.024	0.984	0.738757
F6ZDS4	1030	K	Nucleoprotein TPR OS=Mus musculus OX=10090 GN=Tpr PE=1 SV=1	Tpr	1	0.00729219	89.43	2	LK(1)TSTSNVEQYR	-1.1279	1	0.98	0.991	0.921	0.95	1.118	1.039	0.986	0.991	0.982	1.022	1.015	1.007	0.994	1	0.938	0.93	1.101	1.032	0.957	0.476963
F6ZDS4	822	K	Nucleoprotein TPR OS=Mus musculus OX=10090 GN=Tpr PE=1 SV=1	Tpr	1	8.79551e-82	298.1	4	NQK(1)LTATTQK(1)QEQIINTMTQDLR	4.2835	2							0.986	0.991	0.982	1.022	1.015	1.007
F6ZDS4	829	K	Nucleoprotein TPR OS=Mus musculus OX=10090 GN=Tpr PE=1 SV=1	Tpr	1	8.79551e-82	298.1	4	NQK(1)LTATTQK(1)QEQIINTMTQDLR	4.2835	2							0.986	0.991	0.982	1.022	1.015	1.007
F6ZDS4	1718	K	Nucleoprotein TPR OS=Mus musculus OX=10090 GN=Tpr PE=1 SV=1	Tpr	1	0.00166776	101.39	2	QITLK(1)TTPASGER	-0.61387	1	1.09	1.006	1.107	0.968	1.007	0.822	0.986	0.991	0.982	1.022	1.015	1.007	1.105	1.015	1.127	0.947	0.992	0.816	1.179	0.0678703
F6ZDS4	1633	K	Nucleoprotein TPR OS=Mus musculus OX=10090 GN=Tpr PE=1 SV=1	Tpr	1	0.00297388	103.44	3	SK(1)ITHLSGVK	-2.6289	1	1.038	0.945	1.022	1.027	0.752	1.216	0.986	0.991	0.982	1.022	1.015	1.007	1.053	0.954	1.041	1.005	0.741	1.208	1.032	0.748192
F6ZDS4	787	K	Nucleoprotein TPR OS=Mus musculus OX=10090 GN=Tpr PE=1 SV=1	Tpr	1	9.99753e-19	216	3	SQNTK(1)ISTQLDFASK(1)R	-0.84505	11	0.937	0.975	0.969	1.029	1.058	1.032	0.986	0.991	0.982	1.022	1.015	1.007	0.95	0.984	0.987	1.007	1.042	1.025	0.95	0.0314462
F6ZDS4	999	K	Nucleoprotein TPR OS=Mus musculus OX=10090 GN=Tpr PE=1 SV=1	Tpr	1	3.31655e-12	175.51	3	TGK(1)GQPGDRDDVDDLK	-0.18034	3	1.049	1.092	1.05	0.951	0.944	0.914	0.986	0.991	0.982	1.022	1.015	1.007	1.064	1.102	1.069	0.931	0.93	0.908	1.168	0.000343506
F6ZDS4	326	K	Nucleoprotein TPR OS=Mus musculus OX=10090 GN=Tpr PE=1 SV=1	Tpr	1	4.64578e-21	219.79	3	TSNEHLQK(1)HVEDLLTK	-0.20952	2	0.901	0.964	1.016	0.979	1.063	1.076	0.986	0.991	0.982	1.022	1.015	1.007	0.914	0.973	1.035	0.958	1.047	1.069	0.951	0.359283
F6ZDS4	1760	K	Nucleoprotein TPR OS=Mus musculus OX=10090 GN=Tpr PE=1 SV=1	Tpr	1	0.00261711	83.823	3	VTAAAMAGNK(1)STPR	-0.6136	1	1.01	0.849	1.003	0.998	1.061	1.079	0.986	0.991	0.982	1.022	1.015	1.007	1.024	0.857	1.021	0.977	1.045	1.071	0.938	0.364515
F7BJB9	152	K	MORC family CW-type zinc finger protein 3 OS=Mus musculus OX=10090 GN=Morc3 PE=1 SV=1	Morc3	1	0.00501249	69.729	4	AEHVVVPIVTFNK(1)HR	-0.3908	1							1.09	1.046	1.021	0.966	0.967	0.94
F7BJB9	205	K	MORC family CW-type zinc finger protein 3 OS=Mus musculus OX=10090 GN=Morc3 PE=1 SV=1	Morc3	1	0.0003588	136.7	2	SYK(1)NATEFDFEK	2.1191	3	1.014	1.074	1.05	0.89	1.004	0.968	1.09	1.046	1.021	0.966	0.967	0.94	0.93	1.027	1.028	0.921	1.038	1.03	0.999	0.985908
F8VPQ2	1103	K	AT-rich interactive domain-containing protein 4A OS=Mus musculus OX=10090 GN=Arid4a PE=1 SV=1	Arid4a	1	0.00660052	99.568	2	TSAAAK(1)TEK	-1.003	1	1.053	1.238	1.151	0.791	0.943	0.824	1.07	0.978	1.045	0.982	0.954	1	0.984	1.266	1.101	0.805	0.988	0.824	1.28	0.0649989
F8VPU2	696	K	FERM, ARHGEF and pleckstrin domain-containing protein 1 OS=Mus musculus OX=10090 GN=Farp1 PE=1 SV=1	Farp1	1	0.00462242	88.596	4	LMHYK(1)HVLER	-0.6077	1	0.941	0.896	0.979	0.583	1.276	1.324	0.95	0.932	0.936	1.09	1.06	1.05	0.991	0.961	1.046	0.535	1.204	1.261	0.999	0.819679
F8VPZ9	1067	K	BRD4-interacting chromatin-remodeling complex-associated protein OS=Mus musculus OX=10090 GN=Bicra PE=1 SV=1	Bicra	1	2.70703e-07	149.99	3	ATVSGPGK(1)PPAIQYDSK	0.42522	2	1.011	1.026	0.904	1.001	1.034	1.024	1.166	1.033	0.945	0.85	0.979	1.035	0.867	0.993	0.957	1.178	1.056	0.989	0.874	0.109456
F8VPZ9	1076	K	BRD4-interacting chromatin-remodeling complex-associated protein OS=Mus musculus OX=10090 GN=Bicra PE=1 SV=1	Bicra	0.999929	0.0019402	76.421	4	ATVSGPGKPPAIQYDSK(1)LCSLK	-0.92462	1							1.166	1.033	0.945	0.85	0.979	1.035
G3UW99	66	K	Testis-expressed protein 54 OS=Mus musculus OX=10090 GN=Tex54 PE=4 SV=1	Tex54	1	0.0375185	42.031	3	SGK(1)QDNQMQERK	0.28793	1	1.15	1.139	1.044	0.946	0.884	0.837
G3X9G7	158	K	Zinc finger protein 809 OS=Mus musculus OX=10090 GN=Zfp809 PE=2 SV=1	Zfp809	1	0.0179978	57.173	3	NQTSYNDGNLYECK(1)DCEK	1.2906	1	0.938	1.049	0.956	0.94	1.072	1.045	0.937	0.906	1.051	1.006	1.061	0.968	1.001	1.158	0.91	0.934	1.01	1.08	1.015	0.894086
G5E829	590	K	Plasma membrane calcium-transporting ATPase 1 OS=Mus musculus OX=10090 GN=Atp2b1 PE=1 SV=1	Atp2b1	1	7.7471e-07	153.54	2	SMSTVLK(1)NSDGSFR	4.0532	1	0.928	0.889	0.922	1.213	0.88	1.167	0.947	0.955	0.966	1.018	1.014	1.047	0.98	0.931	0.954	1.192	0.868	1.115	0.902	0.3908
G5E870	1458	K	E3 ubiquitin-protein ligase TRIP12 OS=Mus musculus OX=10090 GN=Trip12 PE=1 SV=1	Trip12	1	0.00101519	121.36	2	AQTAPTK(1)TSPR	0.78613	1	1.384	1.294	1.381	0.556	0.688	0.698	1.018	0.984	1.011	0.993	1.019	0.959	1.36	1.315	1.366	0.56	0.675	0.728	2.059	0.000767149
G5E870	848	K	E3 ubiquitin-protein ligase TRIP12 OS=Mus musculus OX=10090 GN=Trip12 PE=1 SV=1	Trip12	1	3.45887e-20	200.99	3	KPNPLANSNTSGYSELK(1)K	-0.83846	1	0.96	1.08	1.176	0.819	1.008	0.958	1.018	0.984	1.011	0.993	1.019	0.959	0.943	1.098	1.163	0.825	0.989	0.999	1.139	0.214294
G5E870	623	K	E3 ubiquitin-protein ligase TRIP12 OS=Mus musculus OX=10090 GN=Trip12 PE=1 SV=1	Trip12	1	0.00424544	105.66	2	K(1)SVESTCLCFAR	-0.43937	1	1.056	1.043	1.15	0.896	0.905	0.951	1.018	0.984	1.011	0.993	1.019	0.959	1.037	1.06	1.137	0.902	0.888	0.992	1.162	0.0271986
G5E8K5	1913	K	Ankyrin-3 OS=Mus musculus OX=10090 GN=Ank3 PE=1 SV=1	Ank3	1	1.10714e-06	137.61	3	PCVPVGMK(1)K	-0.97284	2	1.056	1.186	1.124	0.815	0.912	0.907	0.954	0.973	0.964	1.022	1.057	1.021	1.107	1.219	1.166	0.797	0.863	0.888	1.37	0.00178805
G5E8K5	579	K	Ankyrin-3 OS=Mus musculus OX=10090 GN=Ank3 PE=1 SV=1	Ank3	1	0.0245829	50.858	4	SASPDAAGK(1)SGLTPLHVAAHYDNQK	2.625	1	0.96	0.919	1.097	0.967	0.949	1.109	0.954	0.973	0.964	1.022	1.057	1.021	1.006	0.945	1.138	0.946	0.898	1.086	1.054	0.536991
G5E8P1	554	K	Bromodomain-containing protein 1 OS=Mus musculus OX=10090 GN=Brd1 PE=1 SV=1	Brd1	1	0.00427927	92.457	2	EQVK(1)VEQMAMELR	-1.6203	1							1.004	0.982	0.996	1.019	1.005	1.005
G5E8P1	418	K	Bromodomain-containing protein 1 OS=Mus musculus OX=10090 GN=Brd1 PE=1 SV=1	Brd1	1	4.51044e-10	182.64	2	K(1)ESSVK(1)TVR	-0.37378	8	0.998	1.062	1.011	0.947	0.991	0.99	1.004	0.982	0.996	1.019	1.005	1.005	0.994	1.081	1.015	0.929	0.986	0.985	1.066	0.119364
G5E8P1	604	K	Bromodomain-containing protein 1 OS=Mus musculus OX=10090 GN=Brd1 PE=1 SV=1	Brd1	1	2.01785e-08	152.32	4	EVPDYLDHIK(1)HPMDFATMR	-1.2248	1	0.954	0.942	0.994	1.075	0.905	1.129	1.004	0.982	0.996	1.019	1.005	1.005	0.95	0.959	0.998	1.055	0.9	1.123	0.944	0.475977
G5E8P1	23	K	Bromodomain-containing protein 1 OS=Mus musculus OX=10090 GN=Brd1 PE=1 SV=1	Brd1	1	2.8211e-13	200.16	3	HPSSPCSIK(1)HSPTR	-0.61722	2	0.817	0.965	0.978	0.851	1.121	1.267	1.004	0.982	0.996	1.019	1.005	1.005	0.814	0.983	0.982	0.835	1.115	1.261	0.865	0.384941
G5E8P1	981	K	Bromodomain-containing protein 1 OS=Mus musculus OX=10090 GN=Brd1 PE=1 SV=1	Brd1	1	1.718e-07	175.74	3	IGEHMQTK(1)SEEK	-1.2823	2	1.007	1.022	0.977	0.943	1.031	1.02	1.004	0.982	0.996	1.019	1.005	1.005	1.003	1.041	0.981	0.925	1.026	1.015	1.02	0.611242
G5E8P1	413	K	Bromodomain-containing protein 1 OS=Mus musculus OX=10090 GN=Brd1 PE=1 SV=1	Brd1	1	4.51044e-10	182.64	2	K(1)ESSVK(1)TVR	-0.37378	2							1.004	0.982	0.996	1.019	1.005	1.005
G5E8P1	100	K	Bromodomain-containing protein 1 OS=Mus musculus OX=10090 GN=Brd1 PE=1 SV=1	Brd1	1	1.69999e-43	242.09	3	K(1)NEVLPSTHGTPASASALPEPK	-0.8828	5	1.079	1.098	1.115	0.828	0.878	1.003	1.004	0.982	0.996	1.019	1.005	1.005	1.075	1.118	1.119	0.813	0.874	0.998	1.234	0.0255743
G5E8P1	381	K	Bromodomain-containing protein 1 OS=Mus musculus OX=10090 GN=Brd1 PE=1 SV=1	Brd1	1	0.00448178	78.95	3	K(1)TAYCDVHTPPGCTR	-1.2416	2	1.056	1.029	1.063	0.958	0.936	0.958	1.004	0.982	0.996	1.019	1.005	1.005	1.052	1.048	1.067	0.94	0.931	0.953	1.121	0.000192123
G5E8P1	368	K	Bromodomain-containing protein 1 OS=Mus musculus OX=10090 GN=Brd1 PE=1 SV=1	Brd1	1	0.00261209	105.77	3	MEPVK(1)ELTGGSATFSVR	-1.7091	1							1.004	0.982	0.996	1.019	1.005	1.005
G5E8P1	407	K	Bromodomain-containing protein 1 OS=Mus musculus OX=10090 GN=Brd1 PE=1 SV=1	Brd1	1	3.8496e-16	193.8	3	RPLNIYGDVEMK(1)NGVCR	-0.87247	20	0.981	0.992	0.993	0.992	1.055	0.986	1.004	0.982	0.996	1.019	1.005	1.005	0.977	1.01	0.997	0.974	1.05	0.981	0.993	0.812832
G5E8P1	903	K	Bromodomain-containing protein 1 OS=Mus musculus OX=10090 GN=Brd1 PE=1 SV=1	Brd1	1	8.37903e-36	244.05	3	SELISCIENGNYAK(1)AAR	-1.4332	8	1.046	1.047	1.073	0.92	0.97	0.945	1.004	0.982	0.996	1.019	1.005	1.005	1.042	1.066	1.077	0.903	0.965	0.94	1.134	0.00429853
G5E8P1	644	K	Bromodomain-containing protein 1 OS=Mus musculus OX=10090 GN=Brd1 PE=1 SV=1	Brd1	1	0.000275298	154.84	2	YNAK(1)DTVFYR	-1.0743	4	1.029	1.024	0.999	0.948	1.01	0.99	1.004	0.982	0.996	1.019	1.005	1.005	1.025	1.043	1.003	0.93	1.005	0.985	1.052	0.120632
O08528	337	K	Hexokinase-2 OS=Mus musculus OX=10090 GN=Hk2 PE=1 SV=1	Hk2	0.999999	1.20133e-05	98.491	5	LSPELLTTGSFETK(1)DVSDIEDDKDGIQK	-4.1678	2	0.884	1.054	0.838	1.078	1.071	1.076	0.956	0.968	0.954	1.046	1.049	1.027	0.925	1.089	0.878	1.031	1.021	1.048	0.933	0.322433
O08528	346	K	Hexokinase-2 OS=Mus musculus OX=10090 GN=Hk2 PE=1 SV=1	Hk2	0.831745	1.12828e-11	140.45	4	LSPELLTTGSFETK(0.168)DVSDIEDDK(0.832)DGIQK	1.41	3	0.811	0.944	1.026	1.063	0.975	1.181	0.956	0.968	0.954	1.046	1.049	1.027	0.848	0.975	1.075	1.016	0.929	1.15	0.936	0.511443
O08528	418	K	Hexokinase-2 OS=Mus musculus OX=10090 GN=Hk2 PE=1 SV=1	Hk2	1	0.000137775	147.91	2	STIGVDGSVYK(1)K	-0.92314	1	0.703	0.783	0.762	1.317	1.218	1.216	0.956	0.968	0.954	1.046	1.049	1.027	0.735	0.809	0.799	1.259	1.161	1.184	0.65	0.000372704
O08550	805	K	Histone-lysine N-methyltransferase 2B OS=Mus musculus OX=10090 GN=Kmt2b PE=1 SV=3	Kmt2b	1	0.00305516	121.52	2	AK(1)VQLFK	-1.6128	1	0.845	0.883	0.924	1.098	1.115	1.135	1.002	0.946	0.978	1.037	0.997	1.014	0.843	0.933	0.945	1.059	1.118	1.119	0.826	0.00889742
O08550	1269	K	Histone-lysine N-methyltransferase 2B OS=Mus musculus OX=10090 GN=Kmt2b PE=1 SV=3	Kmt2b	1	0.024058	74.46	3	GSK(1)HLLECER	-0.76656	1	0.906	0.959	0.868	0.978	1.011	1.278	1.002	0.946	0.978	1.037	0.997	1.014	0.904	1.014	0.888	0.943	1.014	1.26	0.872	0.246939
O08550	964	K	Histone-lysine N-methyltransferase 2B OS=Mus musculus OX=10090 GN=Kmt2b PE=1 SV=3	Kmt2b	1	0.000156118	134.26	3	SLPSHHGK(1)K	-0.40819	2	0.89	1.058	0.828	0.929	1.059	1.237	1.002	0.946	0.978	1.037	0.997	1.014	0.888	1.118	0.847	0.896	1.062	1.22	0.898	0.434121
O08579	80	K	Emerin OS=Mus musculus OX=10090 GN=Emd PE=1 SV=1	Emd	1	0.00136453	135.66	2	K(1)EDALLYQSK	-0.94545	1	0.785	1.217	0.986	0.725	1.429	0.859	0.97	0.997	0.981	1.012	1.02	1.011	0.809	1.221	1.005	0.716	1.401	0.85	1.023	0.838942
O08579	89	K	Emerin OS=Mus musculus OX=10090 GN=Emd PE=1 SV=1	Emd	0.999977	5.49487e-59	257.2	4	KEDALLYQSK(1)DYNDDYYEESYLTTK	0.61369	1	0.773	1.029	0.928	1.036	1.094	1.14	0.97	0.997	0.981	1.012	1.02	1.011	0.797	1.032	0.946	1.024	1.073	1.128	0.86	0.127481
O08583	133	K	THO complex subunit 4 OS=Mus musculus OX=10090 GN=Alyref PE=1 SV=3	Alyref	1	0.00892595	90.108	3	K(1)AAVHYDR	0.77861	1	0.936	1.004	0.976	0.952	1.111	1.021	0.995	1.01	1.001	1.03	0.995	0.986	0.941	0.994	0.975	0.924	1.117	1.035	0.946	0.410345
O08583	233	K	THO complex subunit 4 OS=Mus musculus OX=10090 GN=Alyref PE=1 SV=3	Alyref	1	1.75388e-43	249.2	3	NSK(1)QQLSAEELDAQLDAYNAR	-0.75431	3	0.986	1.004	1.094	0.918	1.009	0.988	0.995	1.01	1.001	1.03	0.995	0.986	0.991	0.994	1.093	0.891	1.014	1.002	1.059	0.331294
O08583	85	K	THO complex subunit 4 OS=Mus musculus OX=10090 GN=Alyref PE=1 SV=3	Alyref	1	6.52971e-166	375.68	4	QLPDK(1)WQHDLFDSGFGGGAGVETGGK	-1.996	2	0.948	1.16	1.086	0.909	0.937	0.961	0.995	1.01	1.001	1.03	0.995	0.986	0.953	1.149	1.085	0.883	0.942	0.975	1.138	0.111346
O08638	1055	K	Myosin-11 OS=Mus musculus OX=10090 GN=Myh11 PE=1 SV=1	Myh11	0.999955	0.0156886	69.108	3	K(0.5)EEK(0.5)SRQELEK(1)LK	-1.5308	1
Q8VDD5	228	K	Myosin-9 OS=Mus musculus OX=10090 GN=Myh9 PE=1 SV=4	Myh9	1	0.00414459	105.17	2	TVK(1)NDNSSR	-1.1459	1	0.851	1.002	0.944	1.193	0.993	1.017	1.057	1.072	1.045	0.948	0.951	0.938	0.805	0.935	0.903	1.258	1.044	1.084	0.781	0.0275392
O08648	91	K	Mitogen-activated protein kinase kinase kinase 4 OS=Mus musculus OX=10090 GN=Map3k4 PE=1 SV=2	Map3k4	1	0.0235819	98.458	3	LSAK(1)HQR	0.091738	1	0.839	0.937	0.853	1.152	1.045	1.175
O08663	385	K	Methionine aminopeptidase 2 OS=Mus musculus OX=10090 GN=Metap2 PE=1 SV=1	Metap2	1	5.19626e-07	122.53	5	GVVHDDMECSHYMK(1)NFDVGHVPIR	2.2812	1	0.856	0.849	1.032	1.03	1.044	1.19	0.85	0.852	0.822	1.164	1.176	1.152	1.007	0.996	1.255	0.885	0.888	1.033	1.161	0.183151
O08691	210	K	Arginase-2, mitochondrial OS=Mus musculus OX=10090 GN=Arg2 PE=1 SV=1	Arg2	1	0.000100174	106	3	DVEPPEHFILK(1)NYDIQYFSMR	4.1573	1	1.002	1.148	0.975	0.887	1.023	0.965	1.043	1.089	1.046	0.94	0.99	0.924	0.961	1.054	0.932	0.944	1.033	1.044	0.976	0.633622
O08715	407	K	A-kinase anchor protein 1, mitochondrial OS=Mus musculus OX=10090 GN=Akap1 PE=1 SV=4	Akap1	0.78635	9.76166e-07	120.85	4	DQK(0.214)PK(0.786)NSAHHISLAPCPPPVTPQR	2.0355	1	0.87	1.154	0.972	0.803	0.999	1.202	0.973	0.979	1.007	1.012	1.01	1.011	0.894	1.179	0.965	0.793	0.989	1.189	1.023	0.849656
O08749	430	K	Dihydrolipoyl dehydrogenase, mitochondrial OS=Mus musculus OX=10090 GN=Dld PE=1 SV=2	Dld	1	1.86608e-16	210.44	2	AK(1)TNADTDGMVK	-1.4599	19	0.995	0.997	1.008	0.976	1.006	1.018	1	0.989	0.991	1.014	1.015	1.011	0.995	1.008	1.017	0.963	0.991	1.007	1.02	0.243447
O08749	104	K	Dihydrolipoyl dehydrogenase, mitochondrial OS=Mus musculus OX=10090 GN=Dld PE=1 SV=2	Dld	1	1.06339e-36	236.29	4	ALLNNSHYYHMAHGK(1)DFASR	-1.1264	12	0.919	1.057	1.003	0.997	0.977	1.047	1	0.989	0.991	1.014	1.015	1.011	0.919	1.069	1.012	0.983	0.963	1.036	1.006	0.930774
O08749	143	K	Dihydrolipoyl dehydrogenase, mitochondrial OS=Mus musculus OX=10090 GN=Dld PE=1 SV=2	Dld	1	2.03677e-09	170.56	3	ALTGGIAHLFK(1)QNK	-0.81015	1	0.905	1.008	0.967	1.065	0.951	1.104	1	0.989	0.991	1.014	1.015	1.011	0.905	1.019	0.976	1.05	0.937	1.092	0.942	0.363028
O08749	146	K	Dihydrolipoyl dehydrogenase, mitochondrial OS=Mus musculus OX=10090 GN=Dld PE=1 SV=2	Dld	1	4.06235e-05	141.73	3	QNK(1)VVHVNGFGK	-0.040198	3	0.792	0.885	0.881	1.12	1.159	1.163	1	0.989	0.991	1.014	1.015	1.011	0.792	0.895	0.889	1.105	1.142	1.15	0.758	0.00259235
O08749	445	K	Dihydrolipoyl dehydrogenase, mitochondrial OS=Mus musculus OX=10090 GN=Dld PE=1 SV=2	Dld	1	0.000126314	142.83	3	ILGHK(1)STDR	0.8152	1	0.973	1.037	1.023	1.048	0.955	0.965	1	0.989	0.991	1.014	1.015	1.011	0.973	1.049	1.032	1.034	0.941	0.955	1.042	0.323204
O08749	159	K	Dihydrolipoyl dehydrogenase, mitochondrial OS=Mus musculus OX=10090 GN=Dld PE=1 SV=2	Dld	1	0.000168843	149.23	3	ITGK(1)NQVTATK	-1.907	3	0.884	0.929	0.91	1.072	1.135	1.069	1	0.989	0.991	1.014	1.015	1.011	0.884	0.939	0.918	1.057	1.118	1.057	0.848	0.00303684
O08749	166	K	Dihydrolipoyl dehydrogenase, mitochondrial OS=Mus musculus OX=10090 GN=Dld PE=1 SV=2	Dld	1	3.51215e-59	276.26	3	NQVTATK(1)ADGSTQVIDTK	-0.94723	7	0.885	0.925	0.97	1.097	1.114	1.008	1	0.989	0.991	1.014	1.015	1.011	0.885	0.935	0.979	1.082	1.098	0.997	0.881	0.0389746
O08749	277	K	Dihydrolipoyl dehydrogenase, mitochondrial OS=Mus musculus OX=10090 GN=Dld PE=1 SV=2	Dld	1	0.00101269	129.84	3	LNTK(1)VTGATK	-0.33143	4	0.893	0.97	0.924	1.059	1.105	1.049	1	0.989	0.991	1.014	1.015	1.011	0.893	0.981	0.932	1.044	1.089	1.038	0.885	0.0168256
O08749	127	K	Dihydrolipoyl dehydrogenase, mitochondrial OS=Mus musculus OX=10090 GN=Dld PE=1 SV=2	Dld	1	0.0227582	66.56	3	MMEQK(1)HSAVK	0.96081	1	0.755	0.848	0.97	1.201	1.369	0.857	1	0.989	0.991	1.014	1.015	1.011	0.755	0.857	0.979	1.184	1.349	0.848	0.766	0.182528
O08749	334	K	Dihydrolipoyl dehydrogenase, mitochondrial OS=Mus musculus OX=10090 GN=Dld PE=1 SV=2	Dld	1	4.76417e-36	235.92	4	RPFTQNLGLEELGIELDPK(1)GR	-1.838	4	0.92	0.927	0.95	1.018	1.108	1.079	1	0.989	0.991	1.014	1.015	1.011	0.92	0.937	0.959	1.004	1.092	1.067	0.89	0.0140896
O08749	66	K	Dihydrolipoyl dehydrogenase, mitochondrial OS=Mus musculus OX=10090 GN=Dld PE=1 SV=2	Dld	1	5.09292e-24	224.05	4	SAQLGFK(1)TVCIEK	-0.53655	3	0.904	0.912	0.904	1.095	1.113	1.071	1	0.989	0.991	1.014	1.015	1.011	0.904	0.922	0.912	1.08	1.097	1.059	0.846	0.0001391
O08749	72	K	Dihydrolipoyl dehydrogenase, mitochondrial OS=Mus musculus OX=10090 GN=Dld PE=1 SV=2	Dld	1	2.53262e-42	232.07	3	TVCIEK(1)NETLGGTCLNVGCIPSK	-1.6024	2	1.004	0.987	1.038	0.943	0.999	1.029	1	0.989	0.991	1.014	1.015	1.011	1.004	0.998	1.047	0.93	0.984	1.018	1.04	0.262351
O08749	410	K	Dihydrolipoyl dehydrogenase, mitochondrial OS=Mus musculus OX=10090 GN=Dld PE=1 SV=2	Dld	1	1.74019e-24	233.37	2	SEEQLK(1)EEGIEFK	-1.2154	3	0.871	0.932	0.89	1.049	1.204	1.054	1	0.989	0.991	1.014	1.015	1.011	0.871	0.942	0.898	1.035	1.186	1.043	0.831	0.0207398
O08756	105	K	3-hydroxyacyl-CoA dehydrogenase type-2 OS=Mus musculus OX=10090 GN=Hsd17b10 PE=1 SV=4	Hsd17b10	0.956947	0.000234936	124.86	4	K(0.957)NK(0.043)IHTLEDFQR	-0.07131	1	0.9	0.959	0.856	1.054	1.084	1.147	0.976	1.003	0.995	0.989	1.02	0.992	0.922	0.956	0.86	1.066	1.063	1.156	0.833	0.0117285
O08756	107	K	3-hydroxyacyl-CoA dehydrogenase type-2 OS=Mus musculus OX=10090 GN=Hsd17b10 PE=1 SV=4	Hsd17b10	1	5.12742e-06	168.98	3	NK(1)IHTLEDFQR	-0.052369	1	0.873	0.81	0.894	1.143	1.313	0.967	0.976	1.003	0.995	0.989	1.02	0.992	0.894	0.808	0.898	1.156	1.287	0.975	0.761	0.0379275
O08784	313	K	Treacle protein OS=Mus musculus OX=10090 GN=Tcof1 PE=1 SV=1	Tcof1	1	2.72432e-05	155.02	2	ADSVSAK(1)GISGK	-0.9946	1	0.729	0.808	0.796	1.122	1.279	1.268	0.794	0.835	0.778	1.18	1.169	1.213	0.918	0.968	1.023	0.951	1.094	1.045	0.941	0.313216
O08784	318	K	Treacle protein OS=Mus musculus OX=10090 GN=Tcof1 PE=1 SV=1	Tcof1	1	1.48328e-09	143.29	3	GISGK(1)GPILATPGK(1)TGPAATQAK	-1.024	3	0.88	0.767	0.808	1.181	1.232	1.131	0.794	0.835	0.778	1.18	1.169	1.213	1.108	0.919	1.039	1.001	1.054	0.932	1.026	0.72823
O08784	504	K	Treacle protein OS=Mus musculus OX=10090 GN=Tcof1 PE=1 SV=1	Tcof1	1	0.0387787	72.652	3	AK(1)ASLALPQK	-1.3426	1							0.794	0.835	0.778	1.18	1.169	1.213
O08784	301	K	Treacle protein OS=Mus musculus OX=10090 GN=Tcof1 PE=1 SV=1	Tcof1	1	0.0276463	68.893	3	ASGK(1)GPHVR	-0.22837	1	0.462	0.582	0.736	1.368	1.448	1.405	0.794	0.835	0.778	1.18	1.169	1.213	0.582	0.697	0.946	1.159	1.239	1.158	0.626	0.0271429
O08784	1082	K	Treacle protein OS=Mus musculus OX=10090 GN=Tcof1 PE=1 SV=1	Tcof1	1	8.47393e-10	141.53	4	ATPRPDSNSLASSAPATK(1)DNPDGK	-1.6906	1	0.826	0.933	0.85	1.003	1.323	1.065	0.794	0.835	0.778	1.18	1.169	1.213	1.04	1.117	1.093	0.85	1.132	0.878	1.136	0.218056
O08784	806	K	Treacle protein OS=Mus musculus OX=10090 GN=Tcof1 PE=1 SV=1	Tcof1	1	1.95135e-52	261.28	3	GAHPGTPGK(1)TGSSATQAQPGK	-0.061584	2	0.602	0.706	0.612	1.376	1.317	1.388	0.794	0.835	0.778	1.18	1.169	1.213	0.758	0.846	0.787	1.166	1.127	1.144	0.696	0.000417518
O08784	327	K	Treacle protein OS=Mus musculus OX=10090 GN=Tcof1 PE=1 SV=1	Tcof1	1	2.76365e-15	175.51	4	GPILATPGK(1)TGPAATQAK	0.18694	4	0.946	0.808	0.8	1.176	1.156	1.114	0.794	0.835	0.778	1.18	1.169	1.213	1.191	0.968	1.028	0.997	0.989	0.918	1.097	0.250772
O08784	1240	K	Treacle protein OS=Mus musculus OX=10090 GN=Tcof1 PE=1 SV=1	Tcof1	1	0.00651316	97.456	2	GK(1)GSPGPQGAK	0.16356	2	0.823	0.896	0.961	1.109	1.155	1.056	0.794	0.835	0.778	1.18	1.169	1.213	1.037	1.073	1.235	0.94	0.988	0.871	1.195	0.052728
O08784	635	K	Treacle protein OS=Mus musculus OX=10090 GN=Tcof1 PE=1 SV=1	Tcof1	1	6.03754e-31	232.84	3	GLQGK(1)AALGQGVAPVHTQK	-0.41046	1	0.856	0.779	0.822	1.08	1.226	1.237	0.794	0.835	0.778	1.18	1.169	1.213	1.078	0.933	1.057	0.915	1.049	1.02	1.028	0.678352
O08784	157	K	Treacle protein OS=Mus musculus OX=10090 GN=Tcof1 PE=1 SV=1	Tcof1	1	1.8926e-67	269.64	3	K(1)SAEPLANTVLASETEEEGNAQALGPTAK	1.8758	3	0.61	0.644	0.659	1.365	1.362	1.359	0.794	0.835	0.778	1.18	1.169	1.213	0.768	0.771	0.847	1.157	1.165	1.12	0.693	0.000427626
O08784	1200	K	Treacle protein OS=Mus musculus OX=10090 GN=Tcof1 PE=1 SV=1	Tcof1	1	0.00641886	82.543	3	LSGDLEAGAPK(1)NK	0.5864	1							0.794	0.835	0.778	1.18	1.169	1.213
O08784	871	K	Treacle protein OS=Mus musculus OX=10090 GN=Tcof1 PE=1 SV=1	Tcof1	1	5.76498e-09	139.46	4	NSSPAVPAPTPEGVQAVNTTK(1)K	-1.4235	2	0.91	0.684	0.692	1.255	1.294	1.164	0.794	0.835	0.778	1.18	1.169	1.213	1.146	0.819	0.889	1.064	1.107	0.96	0.912	0.407927
O08784	74	K	Treacle protein OS=Mus musculus OX=10090 GN=Tcof1 PE=1 SV=1	Tcof1	1	4.74364e-05	142.1	3	QKAEDDETLQAK(1)K	0.1603	1	1.07	0.963	0.99	0.999	0.994	0.984	0.794	0.835	0.778	1.18	1.169	1.213	1.348	1.153	1.272	0.847	0.85	0.811	1.504	0.00106815
O08784	630	K	Treacle protein OS=Mus musculus OX=10090 GN=Tcof1 PE=1 SV=1	Tcof1	1	7.04722e-07	164.68	3	VQGK(1)SGGK(1)GLQGK	-1.3234	2	0.679	0.745	0.68	1.331	1.324	1.24	0.794	0.835	0.778	1.18	1.169	1.213	0.855	0.892	0.874	1.128	1.133	1.022	0.798	0.00331847
O08784	132	K	Treacle protein OS=Mus musculus OX=10090 GN=Tcof1 PE=1 SV=1	Tcof1	1	5.31162e-27	231.77	3	TANK(1)TVNSVSHPGSGK	-0.032276	6	0.715	0.935	0.793	1.148	1.137	1.272	0.794	0.835	0.778	1.18	1.169	1.213	0.901	1.12	1.019	0.973	0.973	1.049	1.015	0.872429
O08784	144	K	Treacle protein OS=Mus musculus OX=10090 GN=Tcof1 PE=1 SV=1	Tcof1	1	8.12247e-12	158.37	4	TVNSVSHPGSGK(1)TVVHLLSGK	-1.2141	1	0.655	0.811	0.9	1.102	1.237	1.295	0.794	0.835	0.778	1.18	1.169	1.213	0.825	0.971	1.157	0.934	1.058	1.068	0.965	0.705953
O08784	241	K	Treacle protein OS=Mus musculus OX=10090 GN=Tcof1 PE=1 SV=1	Tcof1	1	0.0019292	82.877	3	TAPGPTK(1)LGNVAPTPAK	-1.5435	1	0.991	1.025	0.935	0.998	1.002	1.049	0.794	0.835	0.778	1.18	1.169	1.213	1.248	1.228	1.202	0.846	0.857	0.865	1.432	9.1284e-06
O08784	372	K	Treacle protein OS=Mus musculus OX=10090 GN=Tcof1 PE=1 SV=1	Tcof1	1	0.0204826	91.853	2	TSGK(1)SPR	-0.88234	1	0.741	0.953	0.872	1.065	1.102	1.267	0.794	0.835	0.778	1.18	1.169	1.213	0.933	1.141	1.121	0.903	0.943	1.045	1.105	0.27573
O08784	626	K	Treacle protein OS=Mus musculus OX=10090 GN=Tcof1 PE=1 SV=1	Tcof1	1	7.04722e-07	164.68	3	VQGK(1)SGGK(1)GLQGK	-1.3234	1							0.794	0.835	0.778	1.18	1.169	1.213
O08788	1154	K	Dynactin subunit 1 OS=Mus musculus OX=10090 GN=Dctn1 PE=1 SV=3	Dctn1	1	0.0177762	98.943	2	K(1)TSQLLEK	-2.3404	1	1.056	1	1.003	0.933	1.113	0.895	1.047	1.039	1.036	0.972	0.956	0.959	1.009	0.962	0.968	0.96	1.164	0.933	0.961	0.651239
O08795	167	K	Glucosidase 2 subunit beta OS=Mus musculus OX=10090 GN=Prkcsh PE=1 SV=1	Prkcsh	1	0.00107167	132.59	2	K(1)SLEDQVETLR	-0.61991	1	1.002	0.931	1.045	0.984	1.094	0.943	0.973	0.982	0.972	1.035	1.015	1.027	1.03	0.948	1.075	0.951	1.078	0.918	1.036	0.583763
O08795	166	K	Glucosidase 2 subunit beta OS=Mus musculus OX=10090 GN=Prkcsh PE=1 SV=1	Prkcsh	1	0.0216639	92.439	2	LLELQAGK(1)K	-2.0709	1	0.646	0.758	0.761	1.189	1.328	1.318	0.973	0.982	0.972	1.035	1.015	1.027	0.664	0.772	0.783	1.149	1.308	1.283	0.593	0.00140514
O08795	431	K	Glucosidase 2 subunit beta OS=Mus musculus OX=10090 GN=Prkcsh PE=1 SV=1	Prkcsh	1	6.70791e-33	215.79	4	PK(1)HGGSPTSLGTWGSWAGPDHDK	-0.0044945	2	0.853	1.096	0.787	0.966	0.982	1.316	0.973	0.982	0.972	1.035	1.015	1.027	0.877	1.116	0.81	0.933	0.967	1.281	0.881	0.417231
O08807	189	K	Peroxiredoxin-4 OS=Mus musculus OX=10090 GN=Prdx4 PE=1 SV=1	Prdx4	1	1.84181e-28	194.21	4	IPLLSDLNHQISK(1)DYGVYLEDSGHTLR	1.8132	2	0.92	0.956	1.006	0.923	1.102	1.092	0.976	0.992	1.008	0.973	1.004	1.039	0.943	0.964	0.998	0.949	1.098	1.051	0.938	0.246402
O08807	243	K	Peroxiredoxin-4 OS=Mus musculus OX=10090 GN=Prdx4 PE=1 SV=1	Prdx4	1	7.10863e-61	250.02	4	LVQAFQYTDK(1)HGEVCPAGWKPGSETIIPDPAGK	0.96025	2	0.934	1.045	1.026	1.024	0.985	0.986	0.976	0.992	1.008	0.973	1.004	1.039	0.957	1.053	1.018	1.052	0.981	0.949	1.015	0.72721
O08810	195	K	116 kDa U5 small nuclear ribonucleoprotein component OS=Mus musculus OX=10090 GN=Eftud2 PE=1 SV=1	Eftud2	1	4.11131e-44	225.84	4	GK(1)SYLFNIMDTPGHVNFSDEVTAGLR	2.4609	3	0.938	0.968	1.017	1.043	1.014	1.02	1.01	1.011	1.013	1	0.997	0.983	0.929	0.957	1.004	1.043	1.017	1.038	0.933	0.0429726
O08810	351	K	116 kDa U5 small nuclear ribonucleoprotein component OS=Mus musculus OX=10090 GN=Eftud2 PE=1 SV=1	Eftud2	1	0.00359987	90.793	3	LWGDIYFNPK(1)TR	-1.0751	1	1.038	0.943	1.047	1.007	0.971	0.995	1.01	1.011	1.013	1	0.997	0.983	1.028	0.933	1.034	1.007	0.974	1.012	1.001	0.99393
O08810	141	K	116 kDa U5 small nuclear ribonucleoprotein component OS=Mus musculus OX=10090 GN=Eftud2 PE=1 SV=1	Eftud2	1	2.56792e-05	88.191	5	NVTLCGHLHHGK(1)TCFVDCLIEQTHPEIR	-3.5352	1	1.208	1.175	0.9	0.783	0.87	1.064	1.01	1.011	1.013	1	0.997	0.983	1.196	1.162	0.888	0.783	0.873	1.082	1.186	0.2725
O08856	507	K	RNA polymerase II elongation factor ELL OS=Mus musculus OX=10090 GN=Ell PE=2 SV=2	Ell	1	6.88778e-07	144.4	3	QSYK(1)NDFNAEYSEYR	4.3543	1	1.009	0.96	1.076	1.061	0.972	0.922	1.054	0.966	1.045	0.972	0.954	0.987	0.957	0.994	1.03	1.092	1.019	0.934	0.979	0.714024
O08901	980	K	Mitotic checkpoint serine/threonine-protein kinase BUB1 OS=Mus musculus OX=10090 GN=Bub1 PE=1 SV=1	Bub1	1	0.000240381	116.06	3	VK(1)NEGGVWKPEGLFR	3.6568	1	1.044	1.231	1.097	0.892	0.889	0.846	1.098	1.058	1.01	0.96	0.867	0.988	0.951	1.164	1.086	0.929	1.025	0.856	1.139	0.176106
O08915	210	K	AH receptor-interacting protein OS=Mus musculus OX=10090 GN=Aip PE=1 SV=1	Aip	1	0.000157912	113.07	3	YYDAIACLK(1)NLQMK	3.7183	4	0.986	1.023	1.067	0.955	0.998	0.97	1.034	1.028	1.058	0.938	0.934	1.007	0.954	0.995	1.009	1.018	1.069	0.963	0.97	0.434192
O08989	185	K	Ras-related protein M-Ras OS=Mus musculus OX=10090 GN=Mras PE=1 SV=1	Mras	0.997197	0.0155054	67.153	3	QQVPEK(0.005)NQK(0.997)K(0.998)K	-4.2176	1							1.105	1.07	0.996	0.941	0.968	0.926
O08989	186	K	Ras-related protein M-Ras OS=Mus musculus OX=10090 GN=Mras PE=1 SV=1	Mras	0.997873	0.0155054	67.153	3	QQVPEK(0.005)NQK(0.997)K(0.998)K	-4.2176	1							1.105	1.07	0.996	0.941	0.968	0.926
O08997	3	K	Copper transport protein ATOX1 OS=Mus musculus OX=10090 GN=Atox1 PE=1 SV=1	Atox1	1	7.408e-12	165.1	3	PK(1)HEFSVDMTCEGCAEAVSR	-1.3279	1	0.87	1.501	0.984		0.84	0.805	1.07	1.138	1.145	0.857	0.858	0.852	0.813	1.319	0.859		0.979	0.945	1.036	0.957248
O09000	609	K	Nuclear receptor coactivator 3 OS=Mus musculus OX=10090 GN=Ncoa3 PE=1 SV=2	Ncoa3	1	0.000769271	119.53	3	GPLESK(1)GHK	-1.0896	1	1.113	1.294	1.276	0.679	0.803	0.835
O09053	87	K	Werner syndrome ATP-dependent helicase homolog OS=Mus musculus OX=10090 GN=Wrn PE=1 SV=3	Wrn	0.847103	0.00014292	102.07	3	LSDGDVVGFDMEWPPIYK(0.153)PGK(0.847)R	-1.4812	1	1.007	1.159	0.987	0.937	0.984	0.927	1.096	1.055	1.036	0.876	0.876	1.064	0.919	1.099	0.953	1.07	1.123	0.871	0.97	0.783743
O09061	183	K	Proteasome subunit beta type-1 OS=Mus musculus OX=10090 GN=Psmb1 PE=1 SV=1	Psmb1	1	7.24084e-11	118.62	4	AGGSASAMLQPLLDNQVGFK(1)NMQNVEHVPLTLDR	0.63451	1	0.778	0.981	1.1	0.882	1.16	1.099	1.084	1.088	1.048	0.921	0.924	0.93	0.718	0.902	1.05	0.958	1.255	1.182	0.786	0.148469
O09106	412	K	Histone deacetylase 1 OS=Mus musculus OX=10090 GN=Hdac1 PE=1 SV=1	Hdac1	1	6.12595e-12	155.58	2	ISICSSDK(1)R	0.84327	1							1.037	1.059	1.029	0.967	0.948	0.998
O09106	31	K	Histone deacetylase 1 OS=Mus musculus OX=10090 GN=Hdac1 PE=1 SV=1	Hdac1	1	6.08037e-10	140.97	4	VCYYYDGDVGNYYYGQGHPMK(1)PHR	0.6987	1	0.9	1.24	0.964	1	0.948	0.948	1.037	1.059	1.029	0.967	0.948	0.998	0.868	1.171	0.937	1.034	1	0.95	0.997	0.917215
O09126	567	K	Semaphorin-4D OS=Mus musculus OX=10090 GN=Sema4d PE=1 SV=2	Sema4d	1	2.91512e-05	123.08	3	ESFNQHFFK(1)HGGTAELK	-4.2646	2	0.891	1.062	0.936	1.01	1.151	0.949	0.932	0.95	0.958	1.076	1.058	1.032	0.956	1.118	0.977	0.939	1.088	0.92	1.035	0.651683
O09131	57	K	Glutathione S-transferase omega-1 OS=Mus musculus OX=10090 GN=Gsto1 PE=1 SV=2	Gsto1	0.999999	2.35838e-30	228.01	4	HEVININLK(1)NKPEWFFEK	0.26052	2	1.013	1.147	1.205	0.871	0.919	0.845	1.111	1.128	1.1	0.892	0.864	0.899	0.912	1.017	1.095	0.976	1.064	0.94	1.015	0.847838
O09167	60	K	60S ribosomal protein L21 OS=Mus musculus OX=10090 GN=Rpl21 PE=1 SV=3	Rpl21	1	9.40978e-11	199.7	3	CYHGK(1)TGR	-1.7404	1	0.927	1.183	1.045	0.936	1.042	0.867	1.082	1.042	1.055	0.948	0.916	0.925	0.857	1.135	0.991	0.987	1.138	0.937	0.974	0.783761
O09167	97	K	60S ribosomal protein L21 OS=Mus musculus OX=10090 GN=Rpl21 PE=1 SV=3	Rpl21	1	0.0001416	147.95	4	IEHIK(1)HSK	0.69415	1	0.899	1.034	0.924	1.022	1.029	1.092	1.082	1.042	1.055	0.948	0.916	0.925	0.831	0.992	0.876	1.078	1.123	1.181	0.798	0.0179201
O09174	57	K	Alpha-methylacyl-CoA racemase OS=Mus musculus OX=10090 GN=Amacr PE=1 SV=4	Amacr	1	0.01008	106.42	3	SLALDLK(1)R	-1.0144	2	0.989	1.074	1.023	0.914	1.055	0.945	0.995	0.978	0.952	1.022	1.007	1.077	0.994	1.098	1.075	0.894	1.048	0.877	1.123	0.13739
O35098	258	K	Dihydropyrimidinase-related protein 4 OS=Mus musculus OX=10090 GN=Dpysl4 PE=1 SV=1	Dpysl4	1	0.0373427	53.001	3	VMSK(1)GAADMVAQAK	-0.25375	1	0.881	0.987	0.955	1.098	1.096	0.983
O35129	296	K	Prohibitin-2 OS=Mus musculus OX=10090 GN=Phb2 PE=1 SV=1	Phb2	1	0.0129651	89.247	2	GSDSLIK(1)GK	-0.11649	1	0.999	1.017	1.052	0.915	0.969	1.049	1.005	1.019	0.983	1	0.984	1.006	0.994	0.998	1.07	0.915	0.985	1.043	1.04	0.417297
O35130	70	K	Ribosomal RNA small subunit methyltransferase NEP1 OS=Mus musculus OX=10090 GN=Emg1 PE=1 SV=1	Emg1	1	0.00424343	107.66	3	HK(1)SMLLK	-2.8714	2	0.846	0.892	0.944	1.086	1.114	1.117	0.982	0.997	0.974	1.013	0.994	1.042	0.862	0.895	0.969	1.072	1.121	1.072	0.835	0.00847282
O35130	59	K	Ribosomal RNA small subunit methyltransferase NEP1 OS=Mus musculus OX=10090 GN=Emg1 PE=1 SV=1	Emg1	1	0.00169968	109.84	2	VGK(1)TYELLNCDR	-0.50602	1	0.961	0.975	0.998	1.09	1.009	0.966	0.982	0.997	0.974	1.013	0.994	1.042	0.979	0.978	1.025	1.076	1.015	0.927	0.988	0.832824
O35134	550	K	DNA-directed RNA polymerase I subunit RPA1 OS=Mus musculus OX=10090 GN=Polr1a PE=1 SV=2	Polr1a	1	3.15644e-05	145.31	3	HVK(1)NGDILLLNR	-0.35023	1	0.804	0.887	1.145	0.989	1.195	0.982	0.978	0.947	0.971	1.068	1.035	1.025	0.822	0.937	1.179	0.926	1.155	0.958	0.967	0.765098
O35134	182	K	DNA-directed RNA polymerase I subunit RPA1 OS=Mus musculus OX=10090 GN=Polr1a PE=1 SV=2	Polr1a	1	0.00371378	67.866	3	ILQNNLLGSQGTHVK(1)NVCESR	2.2679	1	0.971	0.986	1.356	0.858	0.98	0.849	0.978	0.947	0.971	1.068	1.035	1.025	0.993	1.041	1.396	0.803	0.947	0.828	1.33	0.079095
O35134	234	K	DNA-directed RNA polymerase I subunit RPA1 OS=Mus musculus OX=10090 GN=Polr1a PE=1 SV=2	Polr1a	1	9.30406e-12	156.05	3	K(1)SDQEGTELPEGVPEAPGIDK	2.7263	2	0.927	1.01	0.956	1.108	1.076	0.923	0.978	0.947	0.971	1.068	1.035	1.025	0.948	1.067	0.985	1.037	1.04	0.9	1.008	0.889871
O35143	103	K	ATPase inhibitor, mitochondrial OS=Mus musculus OX=10090 GN=Atp5if1 PE=1 SV=2	Atp5if1	1	7.3617e-06	173.59	2	IQQLK(1)NNH	0.10177	14	0.805	0.915	0.883	1.13	1.162	1.104	1.032	1.076	1.034	0.962	0.962	0.954	0.78	0.85	0.854	1.175	1.208	1.157	0.702	0.000378016
O35143	72	K	ATPase inhibitor, mitochondrial OS=Mus musculus OX=10090 GN=Atp5if1 PE=1 SV=2	Atp5if1	1	1.84523e-33	242.07	3	K(1)HHEDEIDHHSK	-1.0863	3	0.664	0.87	0.816	1.134	1.285	1.231	1.032	1.076	1.034	0.962	0.962	0.954	0.643	0.809	0.789	1.179	1.336	1.29	0.589	0.00284917
O35143	83	K	ATPase inhibitor, mitochondrial OS=Mus musculus OX=10090 GN=Atp5if1 PE=1 SV=2	Atp5if1	1	2.89687e-05	130.56	4	KHHEDEIDHHSK(1)EIER	-0.82095	3	0.714	0.85	0.695	1.141	1.074	1.526	1.032	1.076	1.034	0.962	0.962	0.954	0.692	0.79	0.672	1.186	1.116	1.6	0.552	0.00872446
O35218	680	K	Cleavage and polyadenylation specificity factor subunit 2 OS=Mus musculus OX=10090 GN=Cpsf2 PE=1 SV=1	Cpsf2	1	0.000335486	138.94	2	AMK(1)SLFGEDEK	-1.4606	1	0.976	1.022	0.953	0.967	1.084	0.999	0.999	0.978	0.996	1.014	1.006	1.003	0.977	1.045	0.957	0.954	1.078	0.996	0.984	0.741792
O35218	459	K	Cleavage and polyadenylation specificity factor subunit 2 OS=Mus musculus OX=10090 GN=Cpsf2 PE=1 SV=1	Cpsf2	1	0.0253389	83.204	2	K(1)SYPMFPAPEER	-0.76896	2	0.927	1.067	1.041	0.931	1.057	0.978	0.999	0.978	0.996	1.014	1.006	1.003	0.928	1.091	1.045	0.918	1.051	0.975	1.041	0.563193
O35280	53	K	Serine/threonine-protein kinase Chk1 OS=Mus musculus OX=10090 GN=Chek1 PE=1 SV=2	Chek1	1	0.00592469	94.297	3	AIDCPENIK(1)K	-0.42561	1	1.016	0.957	1.12	0.999	1.062	0.846	1.034	1.108	1.023	0.906	0.901	1.032	0.983	0.864	1.095	1.103	1.179	0.82	0.948	0.745171
O35286	491	K	Pre-mRNA-splicing factor ATP-dependent RNA helicase DHX15 OS=Mus musculus OX=10090 GN=Dhx15 PE=1 SV=2	Dhx15	1	1.57274e-25	234.87	3	AYK(1)TEMQDNTYPEILR	-2.1067	8	0.93	0.972	0.987	1.03	1.029	1.052	1.003	0.996	1.019	0.982	0.986	1.005	0.927	0.976	0.969	1.049	1.044	1.047	0.915	0.00520737
O35286	777	K	Pre-mRNA-splicing factor ATP-dependent RNA helicase DHX15 OS=Mus musculus OX=10090 GN=Dhx15 PE=1 SV=2	Dhx15	1	2.89348e-10	160.97	3	IAPQYYDMSNFPQCEAK(1)R	-2.1289	2	0.976	0.985	1.084	0.885	1.1	0.97	1.003	0.996	1.019	0.982	0.986	1.005	0.973	0.989	1.064	0.901	1.116	0.965	1.015	0.807515
O35286	17	K	Pre-mRNA-splicing factor ATP-dependent RNA helicase DHX15 OS=Mus musculus OX=10090 GN=Dhx15 PE=1 SV=2	Dhx15	1	5.20905e-05	155.48	2	LDLGEDYPSGK(1)K	-1.4954	6	0.983	1.029	0.983	0.953	1.062	0.991	1.003	0.996	1.019	0.982	0.986	1.005	0.98	1.033	0.965	0.97	1.077	0.986	0.982	0.67012
O35309	68	K	N-myc-interactor OS=Mus musculus OX=10090 GN=Nmi PE=1 SV=1	Nmi	1	0.0373146	63.565	2	ENVPEK(1)K	-1.371	1							1.053	1.014	1.076	0.995	0.952	0.96
O35316	11	K	Sodium- and chloride-dependent taurine transporter OS=Mus musculus OX=10090 GN=Slc6a6 PE=1 SV=2	Slc6a6	1	0.0191748	76.143	3	LQCLK(1)DFHK	-0.066394	1							0.941	0.885	0.919	1.074	1.111	1.014
O35326	181	K	Serine/arginine-rich splicing factor 5 OS=Mus musculus OX=10090 GN=Srsf5 PE=1 SV=2	Srsf5	1	0.00102536	163.67	2	LIEGSK(1)R	-0.25915	2	1.066	1.067	1.04	0.954	0.932	0.941	1.073	1.087	1.082	0.929	0.922	0.924	0.993	0.982	0.961	1.027	1.011	1.018	0.961	0.0195484
O35326	158	K	Serine/arginine-rich splicing factor 5 OS=Mus musculus OX=10090 GN=Srsf5 PE=1 SV=2	Srsf5	1	2.08169e-16	180.13	3	LNEGVVEFASYGDLK(1)NAIEK	3.0487	1	0.95	1.01	1.077	0.988	1.018	0.958	1.073	1.087	1.082	0.929	0.922	0.924	0.885	0.929	0.995	1.064	1.104	1.037	0.876	0.0262052
O35326	167	K	Serine/arginine-rich splicing factor 5 OS=Mus musculus OX=10090 GN=Srsf5 PE=1 SV=2	Srsf5	1	0.00757762	110.47	2	LSGK(1)EINGR	-2.4283	2	0.98	1.002	1.041	0.978	0.996	1.003	1.073	1.087	1.082	0.929	0.922	0.924	0.913	0.922	0.962	1.053	1.08	1.085	0.869	0.00163303
O35345	18	K	Importin subunit alpha-7 OS=Mus musculus OX=10090 GN=Kpna6 PE=1 SV=2	Kpna6	1	4.10458e-24	233.46	2	SYK(1)NNALNPEEMR	3.5086	7	0.936	0.95	0.999	1.02	1.074	1.021	1.014	1.016	1.014	0.983	0.994	1.02	0.923	0.935	0.985	1.038	1.08	1.001	0.912	0.0352681
O35350	426	K	Calpain-1 catalytic subunit OS=Mus musculus OX=10090 GN=Capn1 PE=1 SV=1	Capn1	1	0.0176915	75.378	3	ESGCSFLLALMQK(1)HR	4.0641	1							1.054	1.046	1.076	0.95	0.929	0.958
O35387	206	K	HCLS1-associated protein X-1 OS=Mus musculus OX=10090 GN=Hax1 PE=1 SV=1	Hax1	1	2.56222e-18	177.5	3	DLDSQVSQEGLGPLLQPQPK(1)SYFK	1.1825	3	1.027	1.022	1.068	0.935	1.001	0.947	1.01	1.02	1.011	0.957	0.987	0.966	1.017	1.002	1.056	0.977	1.014	0.98	1.035	0.155702
O35427	34	K	DNA-directed RNA polymerase III subunit RPC9 OS=Mus musculus OX=10090 GN=Crcp PE=2 SV=1	Crcp	1	1.0053e-07	149.53	4	NK(1)HSAGQQNLNAITYETLK	-1.2746	2	0.796	1.174	1.048	0.895	0.966	1.121
O35435	99	K	Dihydroorotate dehydrogenase (quinone), mitochondrial OS=Mus musculus OX=10090 GN=Dhodh PE=1 SV=2	Dhodh	1	6.62512e-09	138.04	4	NPVGIAAGFDK(1)HGEAVDGLYK	2.2409	2	0.853	0.984	0.956	1.085	1.086	1.037	0.993	0.967	0.967	1.025	1.01	1.067	0.859	1.018	0.989	1.059	1.075	0.972	0.923	0.250126
O35454	649	K	Chloride transport protein 6 OS=Mus musculus OX=10090 GN=Clcn6 PE=1 SV=1	Clcn6	1	0.0207296	59.871	3	EFMK(1)GNQLISNNIK	-3.7742	1							1.011	0.918	0.961	1.08	1.054	1.013
O35459	316	K	Delta(3,5)-Delta(2,4)-dienoyl-CoA isomerase, mitochondrial OS=Mus musculus OX=10090 GN=Ech1 PE=1 SV=1	Ech1	1	0.0205884	93.325	2	SVQAAMEK(1)R	-1.0795	1	0.886	0.934	0.926	1.081	1.075	1.1	0.999	1.018	0.996	1.018	0.982	0.994	0.887	0.917	0.93	1.062	1.095	1.107	0.838	0.000697585
O35465	246	K	Peptidyl-prolyl cis-trans isomerase FKBP8 OS=Mus musculus OX=10090 GN=Fkbp8 PE=1 SV=2	Fkbp8	1	3.98748e-53	264.21	4	AITSNTK(1)VDMTCEEEEELLQLK	2.9108	3	0.922	1.072	0.916	1.032	1.043	1.015	0.96	0.97	0.955	1.032	1.031	1.034	0.96	1.105	0.959	1	1.012	0.982	1.01	0.878494
O35465	330	K	Peptidyl-prolyl cis-trans isomerase FKBP8 OS=Mus musculus OX=10090 GN=Fkbp8 PE=1 SV=2	Fkbp8	1	0.000186047	115.5	3	LEPSNK(1)TIHAELSK	-1.6416	1	0.911	1.072	1.004	0.909	1.087	1.018	0.96	0.97	0.955	1.032	1.031	1.034	0.949	1.105	1.051	0.881	1.054	0.985	1.063	0.417587
O35492	328	K	Dual specificity protein kinase CLK3 OS=Mus musculus OX=10090 GN=Clk3 PE=1 SV=2	Clk3	1	0.00285303	115.71	2	GK(1)SQVALK	-0.65493	1	1.046	1.085	1.015	0.919	0.955	0.98	1.08	0.995	1.071	0.95	0.961	0.917	0.969	1.09	0.948	0.967	0.994	1.069	0.992	0.877898
O35493	296	K	Dual specificity protein kinase CLK4 OS=Mus musculus OX=10090 GN=Clk4 PE=1 SV=1	Clk4	0.995145	0.00244711	72.644	4	LTHTDLK(0.005)PENILFVK(0.995)SDYVVK	3.0857	2	0.913	1.015	1.011	0.961	1.111	0.989	0.993	1.026	1.018	0.905	1.041	1.004	0.919	0.989	0.993	1.062	1.067	0.985	0.932	0.12148
O35544	157	K	Excitatory amino acid transporter 4 OS=Mus musculus OX=10090 GN=Slc1a6 PE=1 SV=1	Slc1a6	1	0.0145054	82.426	3	GSK(1)EGLHR	-0.61134	1	0.84	0.86	0.977	0.968	1.095	1.26
O35593	223	K	26S proteasome non-ATPase regulatory subunit 14 OS=Mus musculus OX=10090 GN=Psmd14 PE=1 SV=2	Psmd14	1	0.000494317	90.654	3	K(1)SWMEGLTLQDYSEHCK	3.6563	5	0.998	1.098	1.09	0.946	0.928	0.94	1.087	1.061	1.085	0.926	0.935	0.9	0.918	1.035	1.005	1.022	0.993	1.044	0.967	0.423392
O35593	239	K	26S proteasome non-ATPase regulatory subunit 14 OS=Mus musculus OX=10090 GN=Psmd14 PE=1 SV=2	Psmd14	1	6.29281e-50	244.78	5	SWMEGLTLQDYSEHCK(1)HNESVVK	2.0758	6	0.964	1.149	1.099	0.86	0.952	0.975	1.087	1.061	1.085	0.926	0.935	0.9	0.887	1.083	1.013	0.929	1.018	1.083	0.984	0.828211
O35598	45	K	Disintegrin and metalloproteinase domain-containing protein 10 OS=Mus musculus OX=10090 GN=Adam10 PE=1 SV=2	Adam10	1	1.70807e-05	122.08	5	HYEGLSYNVDSLHQK(1)HQR	3.9265	1	1.14	0.971	0.908	0.968	0.971	1.043	0.964	0.927	0.923	1.062	1.071	1.066	1.183	1.047	0.984	0.911	0.907	0.978	1.149	0.0822556
O35598	357	K	Disintegrin and metalloproteinase domain-containing protein 10 OS=Mus musculus OX=10090 GN=Adam10 PE=1 SV=2	Adam10	1	0.000206501	109.75	4	K(1)SLNTGIITVQNYGSHVPPK	2.3526	2	1.038	1.026	0.985	0.92	0.981	1.05	0.964	0.927	0.923	1.062	1.071	1.066	1.077	1.107	1.067	0.866	0.916	0.985	1.175	0.0139239
O35638	55	K	Cohesin subunit SA-2 OS=Mus musculus OX=10090 GN=Stag2 PE=1 SV=3	Stag2	1	1.94855e-05	134.21	3	GK(1)SGNGGGKPPSGSNR	0.179	4	0.73	0.851	0.837	1.208	1.192	1.182	0.994	1.004	1.017	0.996	1	0.98	0.734	0.848	0.823	1.213	1.192	1.206	0.666	0.000769342
O35638	755	K	Cohesin subunit SA-2 OS=Mus musculus OX=10090 GN=Stag2 PE=1 SV=3	Stag2	1	3.47883e-05	138.24	2	ITESTSTK(1)EDLLR	-1.0299	1	1.072	0.885	1.122	0.92	1.118	0.883	0.994	1.004	1.017	0.996	1	0.98	1.078	0.881	1.103	0.924	1.118	0.901	1.04	0.710104
O35638	607	K	Cohesin subunit SA-2 OS=Mus musculus OX=10090 GN=Stag2 PE=1 SV=3	Stag2	1	0.00129244	116.24	3	LEK(1)HLDALLR	-0.60698	1	0.957	1.021	0.93	1.014	1.098	0.981	0.994	1.004	1.017	0.996	1	0.98	0.963	1.017	0.914	1.018	1.098	1.001	0.928	0.150912
O35639	169	K	Annexin A3 OS=Mus musculus OX=10090 GN=Anxa3 PE=1 SV=4	Anxa3	1	6.83273e-05	128.76	4	RDESLK(1)VDEHLAK	0.049883	2	1.035	1.069	1.145	0.931	0.971	0.85	1.063	1.055	1.064	0.928	0.95	0.921	0.974	1.013	1.076	1.003	1.022	0.923	1.039	0.418874
O35639	176	K	Annexin A3 OS=Mus musculus OX=10090 GN=Anxa3 PE=1 SV=4	Anxa3	1	0.00546508	98.033	3	VDEHLAK(1)K	0.034039	1	0.956	1.207	1.057	0.901	0.826	1.053	1.063	1.055	1.064	0.928	0.95	0.921	0.899	1.144	0.993	0.971	0.869	1.143	1.018	0.865884
O35639	177	K	Annexin A3 OS=Mus musculus OX=10090 GN=Anxa3 PE=1 SV=4	Anxa3	1	2.37602e-05	147.18	2	K(1)DAQILYNAGENK	-1.3443	2	1.02	1.033	1.101	0.972	0.983	0.891	1.063	1.055	1.064	0.928	0.95	0.921	0.96	0.979	1.035	1.047	1.035	0.967	0.975	0.500175
O35639	293	K	Annexin A3 OS=Mus musculus OX=10090 GN=Anxa3 PE=1 SV=4	Anxa3	1	2.00212e-22	190.83	3	K(1)HYGYSLYSAIQSDTSGDYR	-1.1958	1	1	1.127	1.157	0.929	0.847	0.939	1.063	1.055	1.064	0.928	0.95	0.921	0.941	1.068	1.087	1.001	0.892	1.02	1.063	0.382186
O35639	138	K	Annexin A3 OS=Mus musculus OX=10090 GN=Anxa3 PE=1 SV=4	Anxa3	1	4.30768e-57	281.93	2	K(1)SLGDDISSETSGDFR	-3.1734	2	1.01	1.166	1.035	0.959	0.917	0.913	1.063	1.055	1.064	0.928	0.95	0.921	0.95	1.105	0.973	1.033	0.965	0.991	1.013	0.837709
O35639	263	K	Annexin A3 OS=Mus musculus OX=10090 GN=Anxa3 PE=1 SV=4	Anxa3	1	0.00076378	91.475	3	LHQALK(1)GAGTDEFTLNR	0.2865	1	1.247	0.887	1.064	0.932	0.905	0.965	1.063	1.055	1.064	0.928	0.95	0.921	1.173	0.841	1	1.004	0.953	1.048	1.003	0.95916
O35648	31	K	Centrin-3 OS=Mus musculus OX=10090 GN=Cetn3 PE=1 SV=1	Cetn3	1	9.10848e-43	233.45	4	QEIK(1)DAFELFDTDKDQAIDYHELK	1.1235	2	0.881	0.991	0.907	1	1.147	1.073	0.955	0.948	0.995	1.028	1.038	1.058	0.923	1.045	0.912	0.973	1.105	1.014	0.931	0.280872
O35658	88	K	Complement component 1 Q subcomponent-binding protein, mitochondrial OS=Mus musculus OX=10090 GN=C1qbp PE=1 SV=1	C1qbp	1	1.53208e-57	287.76	2	AFVEFLTDEIK(1)EEK	-2.3807	2	0.622	0.752	0.713	1.238	1.393	1.282	0.934	0.961	0.951	1.05	1.045	1.044	0.666	0.783	0.75	1.179	1.333	1.228	0.588	0.000914815
O35658	91	K	Complement component 1 Q subcomponent-binding protein, mitochondrial OS=Mus musculus OX=10090 GN=C1qbp PE=1 SV=1	C1qbp	0.999926	7.50414e-35	250.52	4	AFVEFLTDEIKEEK(1)K	-1.305	2	0.673	0.747	0.72	1.259	1.294	1.307	0.934	0.961	0.951	1.05	1.045	1.044	0.721	0.777	0.757	1.199	1.238	1.252	0.611	4.21171e-05
O35658	176	K	Complement component 1 Q subcomponent-binding protein, mitochondrial OS=Mus musculus OX=10090 GN=C1qbp PE=1 SV=1	C1qbp	1	8.76411e-89	290.54	4	K(1)TLVLDCHYPEDEIGHEDEAESDIFSIK	-0.84994	3	0.792	0.806	0.823	1.144	1.217	1.218	0.934	0.961	0.951	1.05	1.045	1.044	0.848	0.839	0.865	1.09	1.165	1.167	0.746	0.000266622
O35658	101	K	Complement component 1 Q subcomponent-binding protein, mitochondrial OS=Mus musculus OX=10090 GN=C1qbp PE=1 SV=1	C1qbp	1	1.09092e-20	193.06	3	SLPK(1)MSGDWELEVNGTEAK	-0.79417	1	0.929	0.856	0.891	1.107	0.969	1.247	0.934	0.961	0.951	1.05	1.045	1.044	0.995	0.891	0.937	1.054	0.927	1.194	0.889	0.228708
O35691	561	K	Pinin OS=Mus musculus OX=10090 GN=Pnn PE=1 SV=4	Pnn	1	1.47619e-38	245.03	3	LPEVSVEPVLTVHSENK(1)SK	-0.2497	1	1.011	1.105	1.1	0.849	1.014	0.92	0.996	1.022	0.979	1	0.994	1.006	1.015	1.081	1.124	0.849	1.02	0.915	1.157	0.0729571
O35737	349	K	Heterogeneous nuclear ribonucleoprotein H OS=Mus musculus OX=10090 GN=Hnrnph1 PE=1 SV=3	Hnrnph1	1	0.00585047	96.331	3	DK(1)ANMQHR	0.14165	1	0.981	1.111	1.055	0.858	0.92	1.075	1.034	1.016	1.007	0.992	0.981	0.986	0.949	1.094	1.048	0.865	0.938	1.09	1.068	0.435265
O35737	98	K	Heterogeneous nuclear ribonucleoprotein H OS=Mus musculus OX=10090 GN=Hnrnph1 PE=1 SV=3	Hnrnph1	1	5.07853e-16	164.41	4	SNNVEMDWVLK(1)HTGPNSPDTANDGFVR	1.0827	6	0.951	0.984	0.985	0.968	1.071	1.041	1.034	1.016	1.007	0.992	0.981	0.986	0.92	0.969	0.978	0.976	1.092	1.056	0.918	0.090625
O35841	398	K	Apoptosis inhibitor 5 OS=Mus musculus OX=10090 GN=Api5 PE=1 SV=2	Api5	1	2.70105e-05	155.15	2	LALQGK(1)TGEALK	-0.11191	2	1.031	1.009	1.041	0.958	0.991	0.97	1.01	0.995	1.001	0.999	0.991	1.007	1.021	1.014	1.04	0.959	1	0.963	1.052	0.0288028
O35841	454	K	Apoptosis inhibitor 5 OS=Mus musculus OX=10090 GN=Api5 PE=1 SV=2	Api5	1	0.00788599	92.491	2	VEIGQK(1)R	-0.66688	1							1.01	0.995	1.001	0.999	0.991	1.007
O35857	249	K	Mitochondrial import inner membrane translocase subunit TIM44 OS=Mus musculus OX=10090 GN=Timm44 PE=1 SV=2	Timm44	1	0.0034168	106.68	2	DFK(1)DNNVVFNR	4.4433	1	1.089	0.971	0.919	1.08	0.958	0.983	0.982	0.974	0.968	1.03	1.01	1.04	1.109	0.997	0.949	1.049	0.949	0.945	1.038	0.559515
O35887	281	K	Calumenin OS=Mus musculus OX=10090 GN=Calu PE=1 SV=1	Calu	1	1.84125e-05	138.24	3	HLVYESDQNK(1)DGK	-0.76983	1	0.994	0.922	0.859	1.09	1.093	1.041	0.966	1.001	0.981	1.018	1.026	1.014	1.029	0.921	0.876	1.071	1.065	1.027	0.893	0.0806198
O35887	165	K	Calumenin OS=Mus musculus OX=10090 GN=Calu PE=1 SV=1	Calu	1	0.000263383	132.59	3	MADK(1)DGDLIATK	-1.8419	2	0.716	1.136	0.873	0.849	1.56	0.866	0.966	1.001	0.981	1.018	1.026	1.014	0.741	1.135	0.89	0.834	1.52	0.854	0.862	0.62385
O35887	37	K	Calumenin OS=Mus musculus OX=10090 GN=Calu PE=1 SV=1	Calu	1	3.13413e-97	290.67	5	VHHEPQLSDK(1)VHNDAQNFDYDHDAFLGAEEAK	0.14224	2	1.022	0.575	0.953	1.03	1.301	1.119	0.966	1.001	0.981	1.018	1.026	1.014	1.058	0.574	0.971	1.012	1.268	1.104	0.769	0.221825
O35887	59	K	Calumenin OS=Mus musculus OX=10090 GN=Calu PE=1 SV=1	Calu	1	2.07672e-07	94.968	4	VHNDAQNFDYDHDAFLGAEEAK(1)SFDQLTPEESK	-1.674	1	0.919	1.067	0.905	0.834	1.269	1.007	0.966	1.001	0.981	1.018	1.026	1.014	0.951	1.066	0.923	0.819	1.237	0.993	0.964	0.858398
O35943	194	K	Frataxin, mitochondrial OS=Mus musculus OX=10090 GN=Fxn PE=1 SV=1	Fxn	1	1.35484e-12	171.56	3	ALNTK(1)LDLSSLAYSGK	-0.83022	1	0.79	0.895	0.812	1.108	1.227	1.167	0.995	0.984	0.957	1.012	1.041	0.992	0.794	0.91	0.848	1.095	1.179	1.176	0.74	0.00282011
O54734	174	K	Dolichyl-diphosphooligosaccharide--protein glycosyltransferase 48 kDa subunit OS=Mus musculus OX=10090 GN=Ddost PE=1 SV=2	Ddost	1	0.00179697	81.632	3	APTIVGK(1)SSLNPILFR	-4.4372	1							0.986	0.976	0.993	1.003	1.013	1.031
O54774	352	K	AP-3 complex subunit delta-1 OS=Mus musculus OX=10090 GN=Ap3d1 PE=1 SV=1	Ap3d1	1	4.57881e-05	130.21	3	DLILQCLDDK(1)DESIR	-3.9376	1	0.935	0.918	1.072	0.998	1.047	1.03	1.057	1.038	1.032	0.972	0.948	0.991	0.885	0.884	1.039	1.027	1.104	1.039	0.886	0.100585
O54784	150	K	Death-associated protein kinase 3 OS=Mus musculus OX=10090 GN=Dapk3 PE=1 SV=1	Dapk3	0.996821	0.00169882	72.771	5	IAHFDLK(0.003)PENIMLLDK(0.997)HAASPR	2.556	1	0.959	0.984	0.913	1.056	0.916	1.173	1.016	1.034	0.999	0.951	0.961	0.993	0.944	0.952	0.914	1.11	0.953	1.181	0.866	0.0976831
O54788	201	K	DNA fragmentation factor subunit beta OS=Mus musculus OX=10090 GN=Dffb PE=1 SV=1	Dffb	1	1.26975e-08	186.51	2	LK(1)SVQYNGSYFDR	-1.0928	1	1.053	1.089	1.117	0.886	0.906	0.949
O54824	602	K	Pro-interleukin-16 OS=Mus musculus OX=10090 GN=Il16 PE=1 SV=3	Il16	1	0.0415727	40.475	3	K(1)YFK(1)NDSEPQK(1)K	-0.16226	1
O54824	605	K	Pro-interleukin-16 OS=Mus musculus OX=10090 GN=Il16 PE=1 SV=3	Il16	1	0.0415727	40.475	3	K(1)YFK(1)NDSEPQK(1)K	-0.16226	1
O54824	612	K	Pro-interleukin-16 OS=Mus musculus OX=10090 GN=Il16 PE=1 SV=3	Il16	1	0.0415727	40.475	3	K(1)YFK(1)NDSEPQK(1)K	-0.16226	1
O54826	305	K	Protein AF-10 OS=Mus musculus OX=10090 GN=Mllt10 PE=1 SV=2	Mllt10	1	6.0138e-20	186.96	3	FTNANFQEVSAHTSSGK(1)DVSEAR	-2.5184	1	0.676	1.017	1.072	1.059	1.102	1.074	0.952	0.958	1.024	1.032	1.004	0.986	0.71	1.062	1.047	1.026	1.098	1.089	0.877	0.333224
O54826	451	K	Protein AF-10 OS=Mus musculus OX=10090 GN=Mllt10 PE=1 SV=2	Mllt10	1	3.98802e-16	173.09	3	SFDNSPGELGSSSLPTAGYK(1)R	-0.38099	1	0.922	1.002	1.222	0.915	0.993	0.946	0.952	0.958	1.024	1.032	1.004	0.986	0.968	1.046	1.193	0.887	0.989	0.959	1.131	0.155756
O54826	135	K	Protein AF-10 OS=Mus musculus OX=10090 GN=Mllt10 PE=1 SV=2	Mllt10	1	0.000423223	103.83	3	YNK(1)TCYICDEQGR	4.1973	1	1.009	1.056	1.036	0.916	0.999	0.985	0.952	0.958	1.024	1.032	1.004	0.986	1.06	1.102	1.012	0.888	0.995	0.999	1.101	0.100625
O54833	230	K	Casein kinase II subunit alpha' OS=Mus musculus OX=10090 GN=Csnk2a2 PE=1 SV=1	Csnk2a2	1	5.85689e-07	146.81	3	K(1)EPFFHGQDNYDQLVR	-0.53575	1	0.955	0.934	0.988	1.116	1.148	0.859	1.027	1.001	1.013	0.98	0.999	0.971	0.93	0.933	0.975	1.139	1.149	0.885	0.894	0.294881
O54833	260	K	Casein kinase II subunit alpha' OS=Mus musculus OX=10090 GN=Csnk2a2 PE=1 SV=1	Csnk2a2	1	0.00615746	81.431	3	VLGTDELYGYLK(1)K	-0.58637	1	0.924	0.873	0.978	1.066	1.081	1.077	1.027	1.001	1.013	0.98	0.999	0.971	0.9	0.872	0.965	1.088	1.082	1.109	0.835	0.00417169
O54941	271	K	SWI/SNF-related matrix-associated actin-dependent regulator of chromatin subfamily E member 1 OS=Mus musculus OX=10090 GN=Smarce1 PE=1 SV=1	Smarce1	1	9.74301e-08	160.48	3	FLESTDSFNNELK(1)R	-1.0263	1							1.027	1.04	1.017	0.995	0.972	0.989
O54950	99	K	5'-AMP-activated protein kinase subunit gamma-1 OS=Mus musculus OX=10090 GN=Prkag1 PE=1 SV=2	Prkag1	1	8.34299e-05	131.51	4	YYK(1)SALVQIYELEEHK	3.2039	2	0.872	1.052	1.016	0.912	1.123	1.026	0.969	0.987	1	0.991	1.025	1.022	0.9	1.066	1.016	0.92	1.096	1.004	0.987	0.868222
O54965	141	K	E3 ubiquitin-protein ligase RNF13 OS=Mus musculus OX=10090 GN=Rnf13 PE=1 SV=2	Rnf13	1	5.7451e-05	91.128	4	AAIVHNVDSDDLISMGSNDIDTLK(1)K	2.0566	1	0.899	0.816	1.072	1.146	0.972	1.096	0.869	0.884	0.924	1.126	1.124	1.096	1.035	0.923	1.16	1.018	0.865	1	1.082	0.411938
O54967	42	K	Activated CDC42 kinase 1 OS=Mus musculus OX=10090 GN=Tnk2 PE=1 SV=2	Tnk2	1	0.00190925	84.759	3	LSHFEYVK(1)NEDLEK	1.9135	1	1.024	1.004	1.011	1.023	0.945	0.994
O54988	1174	K	STE20-like serine/threonine-protein kinase OS=Mus musculus OX=10090 GN=Slk PE=1 SV=2	Slk	1	0.0392258	45.863	4	ELDEEHSQELK(1)EWREK	-1.2856	1	0.956	1.035	0.941	0.879	1.412	0.778	1.043	1.068	1.049	0.939	0.969	0.962	0.917	0.969	0.897	0.936	1.457	0.809	0.869	0.57628
O54990	384	K	Prominin-1 OS=Mus musculus OX=10090 GN=Prom1 PE=1 SV=1	Prom1	1	2.79366e-06	137.93	3	DVK(1)NTLDSISSNIK	3.0433	1	0.906	0.948	0.889	1.09	1.071	1.097	0.903	0.896	0.92	1.085	1.114	1.08	1.003	1.058	0.966	1.005	0.961	1.016	1.015	0.666904
O54990	351	K	Prominin-1 OS=Mus musculus OX=10090 GN=Prom1 PE=1 SV=1	Prom1	1	0.00351868	74.786	3	ELNTVTEVDK(1)TDLESLVK	-1.0143	1	0.945	1.115	0.913	0.868	1.398	0.761	0.903	0.896	0.92	1.085	1.114	1.08	1.047	1.244	0.992	0.8	1.255	0.705	1.189	0.345746
O55023	28	K	Inositol monophosphatase 1 OS=Mus musculus OX=10090 GN=Impa1 PE=1 SV=1	Impa1	1	0.000173879	147.58	2	EALK(1)NEMDVMIK	3.8678	2	1.002	1.053	1.175	0.887	0.959	0.924	1.105	1.134	1.067	0.92	0.93	0.886	0.907	0.929	1.101	0.964	1.031	1.043	0.967	0.603719
O55028	184	K	[3-methyl-2-oxobutanoate dehydrogenase [lipoamide]] kinase, mitochondrial OS=Mus musculus OX=10090 GN=Bckdk PE=1 SV=1	Bckdk	1	1.03207e-05	163.64	3	HIQDEK(1)LVR	-0.068729	1	1.06	0.84	1.042	0.984	1.04	1.033	0.996	0.997	0.998	0.975	1.011	1.009	1.064	0.843	1.044	1.009	1.029	1.024	0.964	0.602155
O55028	178	K	[3-methyl-2-oxobutanoate dehydrogenase [lipoamide]] kinase, mitochondrial OS=Mus musculus OX=10090 GN=Bckdk PE=1 SV=1	Bckdk	1	0.0332889	73.248	3	K(1)HIQDEK	0.037865	1							0.996	0.997	0.998	0.975	1.011	1.009
O55028	143	K	[3-methyl-2-oxobutanoate dehydrogenase [lipoamide]] kinase, mitochondrial OS=Mus musculus OX=10090 GN=Bckdk PE=1 SV=1	Bckdk	1	7.02109e-12	163.85	3	LTDFPPIK(1)DQADEAQYCQLVR	-0.43418	1	0.8	1.269	0.976	0.863	1.148	0.945	0.996	0.997	0.998	0.975	1.011	1.009	0.803	1.273	0.978	0.885	1.136	0.937	1.032	0.903415
O55028	89	K	[3-methyl-2-oxobutanoate dehydrogenase [lipoamide]] kinase, mitochondrial OS=Mus musculus OX=10090 GN=Bckdk PE=1 SV=1	Bckdk	1	0.00917106	85.554	2	SQDGSHLLK(1)SGR	0.1673	1	0.776	1.059	0.834	1.096	0.993	1.241	0.996	0.997	0.998	0.975	1.011	1.009	0.779	1.062	0.836	1.124	0.982	1.23	0.802	0.1207
O55028	192	K	[3-methyl-2-oxobutanoate dehydrogenase [lipoamide]] kinase, mitochondrial OS=Mus musculus OX=10090 GN=Bckdk PE=1 SV=1	Bckdk	1	1.05859e-06	171.33	3	YFLDK(1)TLTSR	0.034517	2	0.798	0.835	0.798	1.211	1.216	1.142	0.996	0.997	0.998	0.975	1.011	1.009	0.801	0.838	0.8	1.242	1.203	1.132	0.682	0.000254143
O55029	318	K	Coatomer subunit beta' OS=Mus musculus OX=10090 GN=Copb2 PE=1 SV=2	Copb2	1	0.0031123	92.935	3	IIWAK(1)HSEVQQANLK	3.7572	1	1.149	1.037	1.068	0.935	0.91	0.901	1.039	1.062	1.033	0.944	0.934	0.961	1.106	0.976	1.034	0.99	0.974	0.938	1.074	0.150682
O55029	386	K	Coatomer subunit beta' OS=Mus musculus OX=10090 GN=Copb2 PE=1 SV=2	Copb2	1	2.25031e-31	219.07	3	NK(1)SFGSAQEFAWAHDSSEYAIR	-1.6047	1	1.044	1.026	1.072	0.979	1.004	0.874	1.039	1.062	1.033	0.944	0.934	0.961	1.005	0.966	1.038	1.037	1.075	0.909	0.996	0.974802
O55033	249	K	Cytoplasmic protein NCK2 OS=Mus musculus OX=10090 GN=Nck2 PE=1 SV=1	Nck2	1	3.37635e-24	165.55	5	GQVGLVPK(1)NYVVVLSDGPALHPAHTPQISYTGPSASGR	1.4059	1	1.082	0.87	1.159	0.924	0.935	1.031	1.053	1.046	1.052	0.985	0.965	0.917	1.028	0.832	1.102	0.938	0.969	1.124	0.977	0.803822
O55111	385	K	Desmoglein-2 OS=Mus musculus OX=10090 GN=Dsg2 PE=1 SV=3	Dsg2	1	0.000226771	130.44	3	VK(1)NVVEGIHFK	3.938	2	0.919	0.936	0.894	0.967	1.179	1.104	0.94	0.947	0.934	1.051	1.058	1.063	0.978	0.988	0.957	0.92	1.114	1.039	0.951	0.453391
O55125	73	K	Protein NipSnap homolog 1 OS=Mus musculus OX=10090 GN=Nipsnap1 PE=1 SV=1	Nipsnap1	1	1.40543e-85	281.81	4	ETSNLYK(1)IQFHNVKPECLDAYNSLTEAVLPK	-1.3314	1	0.673	0.764	0.788	1.168	1.337	1.27	0.994	0.998	0.955	1.014	1.042	1.035	0.677	0.766	0.825	1.152	1.283	1.227	0.619	0.00183343
O55125	80	K	Protein NipSnap homolog 1 OS=Mus musculus OX=10090 GN=Nipsnap1 PE=1 SV=1	Nipsnap1	1	1.20594e-59	270.9	4	IQFHNVK(1)PECLDAYNSLTEAVLPK	-2.6673	2	0.737	0.77	0.805	1.248	1.229	1.212	0.994	0.998	0.955	1.014	1.042	1.035	0.741	0.772	0.843	1.231	1.179	1.171	0.658	0.000519051
O55125	146	K	Protein NipSnap homolog 1 OS=Mus musculus OX=10090 GN=Nipsnap1 PE=1 SV=1	Nipsnap1	1	0.00579254	100.88	2	NNK(1)EYLEFR	0.14592	1	0.831	0.836	0.802	1.141	1.213	1.177	0.994	0.998	0.955	1.014	1.042	1.035	0.836	0.838	0.84	1.125	1.164	1.137	0.734	6.93171e-06
O55125	51	K	Protein NipSnap homolog 1 OS=Mus musculus OX=10090 GN=Nipsnap1 PE=1 SV=1	Nipsnap1	1	0.020089	77.305	3	SLFVHK(1)VDPR	0.33451	1	0.835	1.056	0.867	1.084	1.112	1.047	0.994	0.998	0.955	1.014	1.042	1.035	0.84	1.058	0.908	1.069	1.067	1.012	0.891	0.16397
O55126	94	K	Protein NipSnap homolog 2 OS=Mus musculus OX=10090 GN=Nipsnap2 PE=1 SV=1	Nipsnap2	1	0.000382452	111.74	3	ICQEVLPK(1)IHEGK	-0.86201	1	0.865	0.903	0.959	1.04	1.133	1.099	0.986	1.034	0.974	0.994	1.014	1.01	0.877	0.873	0.985	1.046	1.117	1.088	0.841	0.0165679
O55126	53	K	Protein NipSnap homolog 2 OS=Mus musculus OX=10090 GN=Nipsnap2 PE=1 SV=1	Nipsnap2	1	0.0020139	111.63	3	K(1)DAHSNLLAK	-1.7252	1							0.986	1.034	0.974	0.994	1.014	1.01
O55126	77	K	Protein NipSnap homolog 2 OS=Mus musculus OX=10090 GN=Nipsnap2 PE=1 SV=1	Nipsnap2	1	1.91745e-10	166.9	4	LQFHNVK(1)PECLDAYNK	-0.96482	3	0.792	0.869	0.848	1.088	1.247	1.156	0.986	1.034	0.974	0.994	1.014	1.01	0.803	0.84	0.871	1.095	1.23	1.145	0.724	0.00145513
O55126	86	K	Protein NipSnap homolog 2 OS=Mus musculus OX=10090 GN=Nipsnap2 PE=1 SV=1	Nipsnap2	1	4.0987e-25	199.04	4	LQFHNVKPECLDAYNK(1)ICQEVLPK	0.35755	1	0.677	0.793	0.743	1.287	1.334	1.167	0.986	1.034	0.974	0.994	1.014	1.01	0.687	0.767	0.763	1.295	1.316	1.155	0.589	0.00063041
O55131	207	K	Septin-7 OS=Mus musculus OX=10090 GN=Septin7 PE=1 SV=1	Septin7	1	3.86999e-06	139.86	3	ADTLTPEECQQFK(1)K	-0.99407	1	1.009	1.061	1.044	0.981	0.971	0.934	1.083	1.068	1.076	0.919	0.924	0.898	0.932	0.993	0.97	1.067	1.051	1.04	0.917	0.0119332
O55142	45	K	60S ribosomal protein L35a OS=Mus musculus OX=10090 GN=Rpl35a PE=1 SV=2	Rpl35a	1	0.000444798	106.2	2	DETEFYLGK(1)R	-0.63716	2	1.031	1.152	1.048	0.884	0.975	0.91	1.083	1.069	1.06	0.934	0.947	0.901	0.952	1.078	0.989	0.946	1.03	1.01	1.011	0.829908
O55142	29	K	60S ribosomal protein L35a OS=Mus musculus OX=10090 GN=Rpl35a PE=1 SV=2	Rpl35a	1	4.17794e-05	130.24	3	EHTALLK(1)IEGVYAR	-1.7855	1	1.127	0.922	0.92	0.977	1.078	0.975	1.083	1.069	1.06	0.934	0.947	0.901	1.041	0.862	0.868	1.046	1.138	1.082	0.848	0.0651525
O55143	571	K	Sarcoplasmic/endoplasmic reticulum calcium ATPase 2 OS=Mus musculus OX=10090 GN=Atp2a2 PE=1 SV=2	Atp2a2	1	1.29527e-05	144.47	3	CLALATHDNPLK(1)R	-1.2088	1							0.937	0.959	0.957	1.046	1.058	1.051
O55143	205	K	Sarcoplasmic/endoplasmic reticulum calcium ATPase 2 OS=Mus musculus OX=10090 GN=Atp2a2 PE=1 SV=2	Atp2a2	1	0.00145756	90.334	3	K(1)NMLFSGTNIAAGK	-1.168	1							0.937	0.959	0.957	1.046	1.058	1.051
O55143	712	K	Sarcoplasmic/endoplasmic reticulum calcium ATPase 2 OS=Mus musculus OX=10090 GN=Atp2a2 PE=1 SV=2	Atp2a2	1	0.000942049	91.475	3	K(1)SEIGIAMGSGTAVAK	-1.7944	1	1.026	0.984	0.995	0.863	1.143	0.989	0.937	0.959	0.957	1.046	1.058	1.051	1.095	1.026	1.04	0.825	1.08	0.941	1.111	0.240109
O55201	145	K	Transcription elongation factor SPT5 OS=Mus musculus OX=10090 GN=Supt5h PE=1 SV=1	Supt5h	1	0.031382	57.688	3	YAK(1)SSVGETVYGGSDELSDDITQQQLLPGVK	0.4394	1	0.97	1.033	1.18	1.015	0.892	0.909	1.014	1.042	1.03	0.967	0.96	0.988	0.957	0.991	1.146	1.05	0.929	0.92	1.067	0.411347
O55222	426	K	Integrin-linked protein kinase OS=Mus musculus OX=10090 GN=Ilk PE=1 SV=2	Ilk	1	0.00075076	112.43	3	LMK(1)ICMNEDPAK	-1.0054	1	0.954	1.069	1.029	0.999	0.978	0.97	1.028	1.04	1.019	0.974	0.952	0.962	0.928	1.028	1.01	1.026	1.027	1.008	0.969	0.369681
O70133	29	K	ATP-dependent RNA helicase A OS=Mus musculus OX=10090 GN=Dhx9 PE=1 SV=2	Dhx9	1	0.00905188	105.2	2	AVGNK(1)NR	-0.31456	1	1.25	1.294	1.344	0.605	0.811	0.695	0.984	0.998	0.993	1.003	1.012	0.996	1.27	1.297	1.353	0.603	0.801	0.698	1.865	0.00170051
O70133	148	K	ATP-dependent RNA helicase A OS=Mus musculus OX=10090 GN=Dhx9 PE=1 SV=2	Dhx9	1	0.00684319	100.92	2	GANLK(1)DYYSR	0.11587	1	0.855	0.88	0.868	1.144	1.193	1.059	0.984	0.998	0.993	1.003	1.012	0.996	0.869	0.882	0.874	1.141	1.179	1.063	0.776	0.00121135
O70133	419	K	ATP-dependent RNA helicase A OS=Mus musculus OX=10090 GN=Dhx9 PE=1 SV=2	Dhx9	1	1.15376e-06	123.2	4	GATGCGK(1)TTQVPQYILDDFIQNDR	2.1028	3	0.978	0.945	0.945	1.022	1.13	0.98	0.984	0.998	0.993	1.003	1.012	0.996	0.994	0.947	0.952	1.019	1.117	0.984	0.927	0.142557
O70133	469	K	ATP-dependent RNA helicase A OS=Mus musculus OX=10090 GN=Dhx9 PE=1 SV=2	Dhx9	1	0.011986	80.469	2	GEEPGK(1)SCGYSVR	-0.66339	1	0.965	1.022	0.994	0.994	1.11	0.915	0.984	0.998	0.993	1.003	1.012	0.996	0.981	1.024	1.001	0.991	1.097	0.919	1	0.969388
O70133	1026	K	ATP-dependent RNA helicase A OS=Mus musculus OX=10090 GN=Dhx9 PE=1 SV=2	Dhx9	1	2.44302e-16	185.09	4	NALIHK(1)SSVNCPFSSQDMK	-0.77762	13	0.869	1.039	0.989	0.992	1.038	1.074	0.984	0.998	0.993	1.003	1.012	0.996	0.883	1.041	0.996	0.989	1.026	1.078	0.944	0.342714
O70133	266	K	ATP-dependent RNA helicase A OS=Mus musculus OX=10090 GN=Dhx9 PE=1 SV=2	Dhx9	1	3.30662e-16	193.8	3	QLYHLGVIEAYSGLTK(1)K	-0.98245	3	0.91	1.064	1.038	0.915	1.031	1.042	0.984	0.998	0.993	1.003	1.012	0.996	0.925	1.066	1.045	0.912	1.019	1.046	1.02	0.766379
O70133	54	K	ATP-dependent RNA helicase A OS=Mus musculus OX=10090 GN=Dhx9 PE=1 SV=2	Dhx9	1	8.23897e-05	121.03	3	VEGFNYAGMGNSTNK(1)K	-0.053487	1							0.984	0.998	0.993	1.003	1.012	0.996
O70157	967	K	DNA topoisomerase 3-alpha OS=Mus musculus OX=10090 GN=Top3a PE=2 SV=1	Top3a	1	0.0030674	118.9	3	AQRPEAASK(1)R	-0.39812	1	1.165	1.289	1.177	0.84	0.767	0.762	1.013	1.033	1.041	0.98	0.972	0.976	1.15	1.248	1.131	0.857	0.789	0.781	1.454	0.000901199
O70194	458	K	Eukaryotic translation initiation factor 3 subunit D OS=Mus musculus OX=10090 GN=Eif3d PE=1 SV=2	Eif3d	1	0.0196164	78.334	3	YHVK(1)DSSR	-1.5457	1	1.147	0.999	1.01	0.955	0.891	0.999	1.01	1.032	1.027	0.992	0.988	0.976	1.136	0.968	0.983	0.963	0.902	1.024	1.069	0.358985
O70201	23	K	Baculoviral IAP repeat-containing protein 5 OS=Mus musculus OX=10090 GN=Birc5 PE=1 SV=1	Birc5	1	6.73484e-06	125.23	3	IATFK(1)NWPFLEDCACTPER	2.1938	1							1.018	1.021	1.039	0.985	0.966	0.965
O70201	91	K	Baculoviral IAP repeat-containing protein 5 OS=Mus musculus OX=10090 GN=Birc5 PE=1 SV=1	Birc5	1	0.000404696	102.66	4	K(1)QMEELTVSEFLK	-3.1484	1							1.018	1.021	1.039	0.985	0.966	0.965
O70228	604	K	Probable phospholipid-transporting ATPase IIA OS=Mus musculus OX=10090 GN=Atp9a PE=1 SV=3	Atp9a	1	0.0233173	60.49	3	K(1)SLTEEQYQDFEAR	1.3517	2	0.785	0.936	0.949	1.131	1.123	1.077	0.991	0.984	0.986	1.016	1.018	1.002	0.792	0.951	0.962	1.113	1.103	1.075	0.822	0.0351659
O70228	151	K	Probable phospholipid-transporting ATPase IIA OS=Mus musculus OX=10090 GN=Atp9a PE=1 SV=3	Atp9a	1	0.000158382	103.5	3	VK(1)SSNIQVGDLILVEK	2.9697	1							0.991	0.984	0.986	1.016	1.018	1.002
O70230	95	K	Zinc finger protein 143 OS=Mus musculus OX=10090 GN=Znf143 PE=1 SV=2	Znf143	1	1.81485e-08	107.91	4	LIDGQVIQLEDGSAAYVQHVPIPK(1)STGDSLR	2.0624	1	0.953	1.069	1.022	1.012	0.928	1.015	0.975	1.075	1.048	0.991	0.921	0.947	0.977	0.994	0.975	1.021	1.008	1.072	0.95	0.0611033
O70230	424	K	Zinc finger protein 143 OS=Mus musculus OX=10090 GN=Znf143 PE=1 SV=2	Znf143	1	0.004854	85.554	3	PYNCNHCGK(1)TYK	-1.9879	1	1.021	1.061	1.159	0.885	1.043	0.832	0.975	1.075	1.048	0.991	0.921	0.947	1.047	0.987	1.106	0.893	1.132	0.879	1.081	0.395111
O70251	139	K	Elongation factor 1-beta OS=Mus musculus OX=10090 GN=Eef1b PE=1 SV=5	Eef1b	0.945663	0.000593272	81.477	5	K(0.054)PAVVAK(0.946)SSILLDVKPWDDETDMTK	-2.1081	1	0.857	1.103	1.232	0.857	1.161	0.79	1.049	1.076	1.068	0.942	0.938	0.919	0.817	1.025	1.154	0.91	1.238	0.86	0.996	0.995799
O70251	129	K	Elongation factor 1-beta OS=Mus musculus OX=10090 GN=Eef1b PE=1 SV=5	Eef1b	1	0.00562061	115.71	2	LAQYESK(1)K	-0.90854	1	0.99	1.124	1.197	0.861	0.972	0.854	1.049	1.076	1.068	0.942	0.938	0.919	0.944	1.045	1.121	0.914	1.036	0.929	1.08	0.296134
O70251	185	K	Elongation factor 1-beta OS=Mus musculus OX=10090 GN=Eef1b PE=1 SV=5	Eef1b	1	0.000463947	143.61	2	LVPVGYGIK(1)K	-0.47734	3	1.024	1.085	1.088	0.935	0.967	0.901	1.049	1.076	1.068	0.942	0.938	0.919	0.976	1.008	1.019	0.993	1.031	0.98	1	0.989925
O70318	229	K	Band 4.1-like protein 2 OS=Mus musculus OX=10090 GN=Epb41l2 PE=1 SV=2	Epb41l2	1	3.81454e-16	201.3	3	VTLLDGTEYSCDLEK(1)R	0.33867	1	1.004	0.942	1.011	0.984	1.074	0.985	0.956	0.948	0.968	1.046	1.061	1.048	1.05	0.994	1.044	0.941	1.012	0.94	1.067	0.094178
O70374	572	K	Protein CBFA2T2 OS=Mus musculus OX=10090 GN=Cbfa2t2 PE=1 SV=3	Cbfa2t2	1	1.99723e-09	151.87	3	SADCSVPSPALDK(1)TSATTSR	-1.3998	1	1.103	0.974	1.006	0.914	0.954	1.049	1.273	1.045	0.838	1.056	0.935	0.868	0.866	0.932	1.2	0.866	1.02	1.209	0.969	0.825012
O70400	307	K	PDZ and LIM domain protein 1 OS=Mus musculus OX=10090 GN=Pdlim1 PE=1 SV=4	Pdlim1	1	0.0272641	55.841	4	GHFFVEDQIYCEK(1)HAR	3.4784	1	1.361	1.002	0.811	0.701	1.05	1.075	1.074	1.076	1.068	0.925	0.921	0.967	1.267	0.931	0.759	0.758	1.14	1.112	0.982	0.91145
O70401	123	K	Tetraspanin-6 OS=Mus musculus OX=10090 GN=Tspan6 PE=1 SV=1	Tspan6	1	0.00492159	82.362	3	NSFK(1)SNYENALK	4.3115	1							0.86	0.901	0.883	1.107	1.114	1.122
O70404	47	K	Vesicle-associated membrane protein 8 OS=Mus musculus OX=10090 GN=Vamp8 PE=1 SV=1	Vamp8	1	1.50493e-05	134.85	3	NK(1)TEDLEATSEHFK	-0.56685	1	0.877	1.137	1.039	0.879	1.142	0.926	0.954	0.964	0.962	1.054	1.066	1.032	0.919	1.179	1.08	0.834	1.071	0.897	1.134	0.291954
O70404	24	K	Vesicle-associated membrane protein 8 OS=Mus musculus OX=10090 GN=Vamp8 PE=1 SV=1	Vamp8	1	1.50491e-21	202.81	3	NLQSEVEGVK(1)NIMTQNVER	3.4823	1	1.011	0.964	1	0.931	0.97	1.123	0.954	0.964	0.962	1.054	1.066	1.032	1.06	1	1.04	0.883	0.91	1.088	1.076	0.315221
O70433	183	K	Four and a half LIM domains protein 2 OS=Mus musculus OX=10090 GN=Fhl2 PE=1 SV=1	Fhl2	1	0.000417821	101.67	3	EQPWHK(1)ECFVCTACK	-0.75562	1	0.87	0.953	1.002	0.884	1.04	1.251	1.019	1.031	1.014	0.983	0.984	0.978	0.854	0.924	0.988	0.899	1.057	1.279	0.855	0.250602
O70433	17	K	Four and a half LIM domains protein 2 OS=Mus musculus OX=10090 GN=Fhl2 PE=1 SV=1	Fhl2	1	0.00213496	88.561	3	FDCHHCNESLYGK(1)K	-0.94045	1	1.093	0.97	0.951	0.949	1.114	0.923	1.019	1.031	1.014	0.983	0.984	0.978	1.073	0.941	0.938	0.965	1.132	0.944	0.971	0.715096
O70435	206	K	Proteasome subunit alpha type-3 OS=Mus musculus OX=10090 GN=Psma3 PE=1 SV=3	Psma3	1	0.000922785	109.44	3	IIYIVHDEVK(1)DK	-2.0212	1							1.1	1.109	1.099	0.893	0.891	0.9
O70435	174	K	Proteasome subunit alpha type-3 OS=Mus musculus OX=10090 GN=Psma3 PE=1 SV=3	Psma3	1	0.0329329	77.662	2	QAAK(1)TEIEK	-1.2102	1							1.1	1.109	1.099	0.893	0.891	0.9
O70435	110	K	Proteasome subunit alpha type-3 OS=Mus musculus OX=10090 GN=Psma3 PE=1 SV=3	Psma3	1	0.0040803	79.311	3	SNFGYNIPLK(1)HLADR	-0.51364	1	0.98	1.001	1.051	0.874	1.128	0.966	1.1	1.109	1.099	0.893	0.891	0.9	0.891	0.903	0.956	0.979	1.266	1.073	0.829	0.0800686
O70439	140	K	Syntaxin-7 OS=Mus musculus OX=10090 GN=Stx7 PE=1 SV=3	Stx7	1	7.67587e-18	170.27	4	EK(1)NLVSWESQTQPQVQVQDEEITEDDLR	3.0378	1	1.018	1.112	0.959	1.008	1.018	0.885	1.026	0.95	0.952	1.051	1.048	1.006	0.992	1.171	1.007	0.959	0.971	0.88	1.128	0.125238
P63101	122	K	14-3-3 protein zeta/delta OS=Mus musculus OX=10090 GN=Ywhaz PE=1 SV=1	Ywhaz	1	0.0249209	87.181	2	MK(1)GDYYR	-0.044529	1	0.9	1.032	1.171	1.008	0.923	0.965	1.045	1.068	1.088	0.93	0.946	0.915	0.861	0.966	1.076	1.084	0.976	1.055	0.932	0.362076
O70456	49	K	14-3-3 protein sigma OS=Mus musculus OX=10090 GN=Sfn PE=1 SV=2	Sfn	1	5.60711e-05	130.24	3	NLLSVAYK(1)NVVGGQR	1.8765	1	0.978	1.06	1.014	0.93	1.019	0.999	1.048	1.068	1.072	0.924	0.916	0.94	0.933	0.993	0.946	1.006	1.112	1.063	0.903	0.0423568
O70546	799	K	Lysine-specific demethylase 6A OS=Mus musculus OX=10090 GN=Kdm6a PE=1 SV=2	Kdm6a	1	3.57638e-42	224.57	4	ANNNVGPGTCDK(1)VNNIHPTVHTK	-0.5141	6	0.861	0.938	0.907	1.049	1.148	1.097	1.015	1.007	1.003	0.958	1.032	0.992	0.848	0.931	0.904	1.095	1.112	1.106	0.81	0.00162604
P79457	1176	K	Histone demethylase UTY OS=Mus musculus OX=10090 GN=Uty PE=1 SV=2	Uty	1	1.02129e-09	155.22	3	K(1)TSGNLENFVVLEQYK	4.4859	1	0.903	1.148	0.988	1.01	0.935	1.015	1.023	1.084	1.191	0.992	0.865	0.846	0.883	1.059	0.83	1.018	1.081	1.2	0.84	0.112881
O70572	219	K	Sphingomyelin phosphodiesterase 2 OS=Mus musculus OX=10090 GN=Smpd2 PE=1 SV=1	Smpd2	1	5.59316e-16	154.77	3	GSDDGCTMVPK(1)NCYVSQQDLGPFPSGIR	-0.48778	4	1.067	1.063	0.802	0.963	1.129	0.976	0.994	1.026	1.009	0.968	0.984	1.04	1.073	1.036	0.795	0.995	1.147	0.938	0.943	0.598507
O88196	1096	K	E3 ubiquitin-protein ligase TTC3 OS=Mus musculus OX=10090 GN=Ttc3 PE=1 SV=2	Ttc3	1	0.0103779	90.657	3	K(1)LWDINPK	-2.3365	1	1.132	1.024	0.887	1.01	1.002	0.945
O88271	186	K	Craniofacial development protein 1 OS=Mus musculus OX=10090 GN=Cfdp1 PE=1 SV=1	Cfdp1	1	0.0188701	93.551	2	EAK(1)SFLK	-0.48832	1	0.93	0.984	1.028	0.942	1.093	1.023	1.091	1.094	1.125	0.888	0.84	0.933	0.852	0.899	0.914	1.061	1.301	1.096	0.771	0.018306
O88271	54	K	Craniofacial development protein 1 OS=Mus musculus OX=10090 GN=Cfdp1 PE=1 SV=1	Cfdp1	1	0.0172958	65.246	3	K(1)AQGIPAR	1.5644	1							1.091	1.094	1.125	0.888	0.84	0.933
O88307	1902	K	Sortilin-related receptor OS=Mus musculus OX=10090 GN=Sorl1 PE=1 SV=3	Sorl1	1	0.00292905	111.94	2	TVIVSK(1)DEQYLFLVR	2.6055	2	0.882	0.92	0.922	1.047	1.084	1.145	0.975	0.987	0.98	1.003	1.022	1.016	0.905	0.932	0.941	1.044	1.061	1.127	0.86	0.00442031
O88342	256	K	WD repeat-containing protein 1 OS=Mus musculus OX=10090 GN=Wdr1 PE=1 SV=3	Wdr1	1	9.84277e-46	233.43	4	AHDGGIYAISWSPDSTHLLSASGDK(1)TSK	-1.3659	1	1.013	0.959	0.827	0.922	1.011	1.268	0.989	0.991	1.012	1.007	0.986	0.996	1.024	0.968	0.817	0.916	1.025	1.273	0.874	0.333417
O88342	219	K	WD repeat-containing protein 1 OS=Mus musculus OX=10090 GN=Wdr1 PE=1 SV=3	Wdr1	1	7.31886e-23	199.12	3	FATASADGQIFIYDGK(1)TGEK	-1.1392	1	0.989	0.935	0.935	0.952	1.163	1.026	0.989	0.991	1.012	1.007	0.986	0.996	1	0.943	0.924	0.945	1.18	1.03	0.909	0.252092
O88342	334	K	WD repeat-containing protein 1 OS=Mus musculus OX=10090 GN=Wdr1 PE=1 SV=3	Wdr1	1	5.10321e-86	282.62	5	NGGK(1)SYIYSGSHDGHINYWDSETGENDSFSGK	1.7569	4	0.92	1.071	0.963	0.896	0.9	1.25	0.989	0.991	1.012	1.007	0.986	0.996	0.93	1.081	0.952	0.89	0.913	1.255	0.969	0.868676
O88342	569	K	WD repeat-containing protein 1 OS=Mus musculus OX=10090 GN=Wdr1 PE=1 SV=3	Wdr1	1	0.0327669	68.371	3	VK(1)IQDAHR	-0.65321	1							0.989	0.991	1.012	1.007	0.986	0.996
O88379	1551	K	Bromodomain adjacent to zinc finger domain protein 1A OS=Mus musculus OX=10090 GN=Baz1a PE=1 SV=3	Baz1a	1	4.41571e-12	166.57	3	LGLHVSPSTVDQVSTPLAAK(1)K	-1.0435	2	0.925	1.039	1.002	1.03	0.964	1.041	0.982	0.99	0.996	1.002	1.016	1.016	0.942	1.049	1.006	1.028	0.949	1.025	0.998	0.963928
O88447	438	K	Kinesin light chain 1 OS=Mus musculus OX=10090 GN=Klc1 PE=1 SV=3	Klc1	0.999991	0.0161952	58.158	4	GK(1)QK(1)DGSAFGEYGGWYKACK	-4.298	1							1.02	1.051	1.05	0.96	0.94	0.953
O88447	440	K	Kinesin light chain 1 OS=Mus musculus OX=10090 GN=Klc1 PE=1 SV=3	Klc1	0.99999	0.0161952	58.158	4	GK(1)QK(1)DGSAFGEYGGWYKACK	-4.298	1							1.02	1.051	1.05	0.96	0.94	0.953
O88455	385	K	7-dehydrocholesterol reductase OS=Mus musculus OX=10090 GN=Dhcr7 PE=1 SV=1	Dhcr7	1	2.82252e-16	189.31	4	AIECSYTSADGLK(1)HHSK	-0.29751	2	0.842	0.987	0.815	1.07	1.145	1.142	0.89	0.919	0.9	1.108	1.12	1.058	0.946	1.074	0.906	0.966	1.022	1.079	0.954	0.464171
O88491	1478	K	Histone-lysine N-methyltransferase, H3 lysine-36 specific OS=Mus musculus OX=10090 GN=Nsd1 PE=1 SV=1	Nsd1	1	1.2405e-20	190.71	4	GK(1)FICNECHTGIHTCFVCK	-1.2634	1	0.969	0.953	1.132	0.961	1.13	0.855	0.995	0.976	1	1.008	1.004	0.99	0.974	0.976	1.132	0.953	1.125	0.864	1.048	0.614866
O88491	1764	K	Histone-lysine N-methyltransferase, H3 lysine-36 specific OS=Mus musculus OX=10090 GN=Nsd1 PE=1 SV=1	Nsd1	0.989155	0.0419669	57.019	4	K(0.989)PPPYK(0.012)HIK(0.999)VNR	-2.3741	1							0.995	0.976	1	1.008	1.004	0.99
O88491	1772	K	Histone-lysine N-methyltransferase, H3 lysine-36 specific OS=Mus musculus OX=10090 GN=Nsd1 PE=1 SV=1	Nsd1	0.99851	0.0419669	57.019	4	K(0.989)PPPYK(0.012)HIK(0.999)VNR	-2.3741	1							0.995	0.976	1	1.008	1.004	0.99
O88491	2148	K	Histone-lysine N-methyltransferase, H3 lysine-36 specific OS=Mus musculus OX=10090 GN=Nsd1 PE=1 SV=1	Nsd1	1	1.49833e-05	127.61	3	K(1)SDQPPTDATQLLPLSK	3.9504	1	0.948	0.961	0.987	0.945	1.078	1.081	0.995	0.976	1	1.008	1.004	0.99	0.953	0.985	0.987	0.938	1.074	1.092	0.942	0.311552
O88532	527	K	Zinc finger RNA-binding protein OS=Mus musculus OX=10090 GN=Zfr PE=1 SV=2	Zfr	1	2.60234e-11	155.16	3	GIDCVK(1)NTPAASAVQIPEVK	-1.8498	1	0.981	1.018	0.991	0.969	1.089	0.952	1.003	1.015	1.022	0.994	0.988	1	0.978	1.003	0.97	0.975	1.102	0.952	0.974	0.63095
O88532	509	K	Zinc finger RNA-binding protein OS=Mus musculus OX=10090 GN=Zfr PE=1 SV=2	Zfr	1	0.000122678	119.32	3	INFVGGNK(1)LQSTGNK	-1.961	1	0.886	0.987	0.985	1.059	1.073	1.009	1.003	1.015	1.022	0.994	0.988	1	0.883	0.972	0.964	1.065	1.086	1.009	0.892	0.0386289
O88532	516	K	Zinc finger RNA-binding protein OS=Mus musculus OX=10090 GN=Zfr PE=1 SV=2	Zfr	1	8.93159e-05	145.17	3	LQSTGNK(1)TEDLK	-1.6187	2	1.013	1.03	1.039	0.99	0.997	0.931	1.003	1.015	1.022	0.994	0.988	1	1.01	1.015	1.017	0.996	1.009	0.931	1.036	0.222812
O88532	495	K	Zinc finger RNA-binding protein OS=Mus musculus OX=10090 GN=Zfr PE=1 SV=2	Zfr	1	0.00288806	95.401	3	VSAIPTNMAAK(1)K	-0.97123	1	1.022	1.083	0.998	0.892	1.026	0.978	1.003	1.015	1.022	0.994	0.988	1	1.019	1.067	0.977	0.897	1.038	0.978	1.051	0.357584
O88543	304	K	COP9 signalosome complex subunit 3 OS=Mus musculus OX=10090 GN=Cops3 PE=1 SV=3	Cops3	1	0.00188016	109.42	3	QCLSSLYK(1)K	-0.91528	1	0.814	0.979	0.823	1.119	1.228	1.037	1.045	1.064	1.05	0.936	0.959	0.933	0.779	0.92	0.784	1.196	1.281	1.111	0.692	0.00562812
O88551	189	K	Claudin-1 OS=Mus musculus OX=10090 GN=Cldn1 PE=1 SV=1	Cldn1	1	0.0292679	86.18	2	K(1)TTSYPTPR	0.13947	1	0.799	0.943	0.881	0.96	1.27	1.147	0.822	0.85	0.851	1.183	1.125	1.139	0.972	1.109	1.035	0.811	1.129	1.007	1.057	0.574939
O88554	36	K	Poly [ADP-ribose] polymerase 2 OS=Mus musculus OX=10090 GN=Parp2 PE=1 SV=3	Parp2	1	0.000564626	141.95	2	ATEDDSPPGK(1)K	-1.9308	2	1.254	1.067	1.124	0.838	0.865	0.851	1.047	0.992	1.002	1.018	0.991	0.936	1.198	1.076	1.122	0.823	0.873	0.909	1.304	0.00338138
O88554	51	K	Poly [ADP-ribose] polymerase 2 OS=Mus musculus OX=10090 GN=Parp2 PE=1 SV=3	Parp2	1	0.00793402	94.309	2	GPMAGGK(1)DADR	-1.1316	1	0.863	0.908	0.884	1.079	1.124	1.141	1.047	0.992	1.002	1.018	0.991	0.936	0.824	0.915	0.882	1.06	1.134	1.219	0.768	0.00654042
O88559	517	K	Menin OS=Mus musculus OX=10090 GN=Men1 PE=1 SV=2	Men1	1	0.0068466	106.26	2	K(1)TSGTVPGTTR	0.29563	1	1.09	1.136	1.229	0.822	0.768	0.954	1.001	0.975	1	1.022	0.991	1.031	1.089	1.165	1.229	0.804	0.775	0.925	1.391	0.00669022
O88569	104	K	Heterogeneous nuclear ribonucleoproteins A2/B1 OS=Mus musculus OX=10090 GN=Hnrnpa2b1 PE=1 SV=2	Hnrnpa2b1	1	0.000131044	120.3	3	EESGK(1)PGAHVTVK	-1.087	1	0.867	0.999	0.996	0.982	1.042	1.113	0.968	0.984	0.974	1.019	1.015	1.029	0.896	1.015	1.023	0.964	1.027	1.082	0.955	0.436322
O88569	112	K	Heterogeneous nuclear ribonucleoproteins A2/B1 OS=Mus musculus OX=10090 GN=Hnrnpa2b1 PE=1 SV=2	Hnrnpa2b1	1	5.85322e-06	136.48	3	PGAHVTVK(1)K	0.25997	6	0.891	0.987	0.977	1.006	0.998	1.141	0.968	0.984	0.974	1.019	1.015	1.029	0.92	1.003	1.003	0.987	0.983	1.109	0.95	0.362711
O88569	173	K	Heterogeneous nuclear ribonucleoproteins A2/B1 OS=Mus musculus OX=10090 GN=Hnrnpa2b1 PE=1 SV=2	Hnrnpa2b1	1	3.07289e-05	118.15	4	IVLQK(1)YHTINGHNAEVR	-0.95889	1							0.968	0.984	0.974	1.019	1.015	1.029
O88569	3	K	Heterogeneous nuclear ribonucleoproteins A2/B1 OS=Mus musculus OX=10090 GN=Hnrnpa2b1 PE=1 SV=2	Hnrnpa2b1	1	0.0332212	76.302	2	MEK(1)TLETVPLER	-0.87701	1	0.909	0.987	0.99	0.914	1.11	1.089	0.968	0.984	0.974	1.019	1.015	1.029	0.939	1.003	1.016	0.897	1.094	1.058	0.97	0.701593
O88569	46	K	Heterogeneous nuclear ribonucleoproteins A2/B1 OS=Mus musculus OX=10090 GN=Hnrnpa2b1 PE=1 SV=2	Hnrnpa2b1	1	2.63995e-25	232.6	3	NYYEQWGK(1)LTDCVVMR	-1.1824	7	0.866	0.998	0.961	1.044	1.056	1.075	0.968	0.984	0.974	1.019	1.015	1.029	0.895	1.014	0.987	1.025	1.04	1.045	0.931	0.131071
O88573	217	K	AF4/FMR2 family member 1 OS=Mus musculus OX=10090 GN=Aff1 PE=1 SV=2	Aff1	1	1.23697e-05	135.14	3	AHSSGVSSK(1)SCCVAK	-0.76172	2	0.914	0.941	1.019	1.011	1.071	1.044	0.99	0.932	0.965	1.06	1.042	1.018	0.923	1.01	1.056	0.954	1.028	1.026	0.994	0.883233
O88643	63	K	Serine/threonine-protein kinase PAK 1 OS=Mus musculus OX=10090 GN=Pak1 PE=1 SV=1	Pak1	1	0.0266779	72.582	3	SILPGDK(1)TNK	-1.4901	1
O88665	186	K	Bromodomain-containing protein 7 OS=Mus musculus OX=10090 GN=Brd7 PE=1 SV=1	Brd7	1	0.00142301	113.99	2	IK(1)NNDYQSIEELK	2.274	2	0.968	1.009	1.06	0.928	1.042	0.994	1.033	0.994	1.028	0.995	0.986	0.985	0.937	1.015	1.031	0.933	1.057	1.009	0.995	0.921875
O88696	210	K	ATP-dependent Clp protease proteolytic subunit, mitochondrial OS=Mus musculus OX=10090 GN=Clpp PE=1 SV=1	Clpp	1	2.51038e-07	151.48	3	HTK(1)QSLQVIESAMER	0.287	2	0.965	1.038	1.076	0.864	1.016	1.041	0.981	0.985	0.976	1.028	1.018	1.012	0.984	1.054	1.102	0.84	0.998	1.029	1.095	0.258392
O88696	199	K	ATP-dependent Clp protease proteolytic subunit, mitochondrial OS=Mus musculus OX=10090 GN=Clpp PE=1 SV=1	Clpp	1	2.45246e-05	166.17	2	K(1)QLYNIYAK	-1.7336	2	0.818	0.824	0.751	1.181	1.23	1.197	0.981	0.985	0.976	1.028	1.018	1.012	0.834	0.837	0.769	1.149	1.208	1.183	0.689	0.00028303
O88696	207	K	ATP-dependent Clp protease proteolytic subunit, mitochondrial OS=Mus musculus OX=10090 GN=Clpp PE=1 SV=1	Clpp	1	0.000141276	143.17	3	QLYNIYAK(1)HTK	0.28559	1	0.737	0.807	0.914	1.162	1.267	1.114	0.981	0.985	0.976	1.028	1.018	1.012	0.751	0.819	0.936	1.13	1.245	1.101	0.721	0.0112623
O88708	5	K	Origin recognition complex subunit 4 OS=Mus musculus OX=10090 GN=Orc4 PE=1 SV=2	Orc4	0.940773	0.000734684	93.153	4	K(0.941)TK(0.059)SNAHAECLSQVQR	-1.3706	1							1.019	1.002	0.986	0.99	0.978	1.014
O88708	7	K	Origin recognition complex subunit 4 OS=Mus musculus OX=10090 GN=Orc4 PE=1 SV=2	Orc4	1	3.56269e-35	253.1	3	TK(1)SNAHAECLSQVQR	-0.4408	3	1.018	1.143	1.172	0.844	1.005	0.819	1.019	1.002	0.986	0.99	0.978	1.014	0.999	1.141	1.189	0.853	1.028	0.808	1.238	0.0739329
O88738	898	K	Baculoviral IAP repeat-containing protein 6 OS=Mus musculus OX=10090 GN=Birc6 PE=1 SV=2	Birc6	1	0.0177051	52.814	4	K(1)SDISTLGHLVVTTQGGYVK	2.486	1	0.931	0.992	1.152	0.875	0.98	1.07	1.031	1.001	0.994	0.982	0.974	1.014	0.903	0.991	1.159	0.891	1.006	1.055	1.034	0.745464
O88746	106	K	Target of Myb protein 1 OS=Mus musculus OX=10090 GN=Tom1 PE=1 SV=1	Tom1	1	6.8236e-05	122.08	3	TILPK(1)NNPPTIVHDK	4.0215	4	0.934	0.956	0.951	1.028	1.095	1.037	0.938	0.942	0.944	1.028	1.028	1.101	0.996	1.015	1.007	1	1.065	0.942	1.004	0.898367
O88844	236	K	Isocitrate dehydrogenase [NADP] cytoplasmic OS=Mus musculus OX=10090 GN=Idh1 PE=1 SV=2	Idh1	1	0.00166427	118.4	2	YK(1)SQFEAQK	-0.51337	1	1.213	1.339	1.289	0.703	0.752	0.704	1.042	1.063	1.054	0.938	0.943	0.944	1.164	1.26	1.223	0.749	0.797	0.746	1.591	0.000123201
O88874	377	K	Cyclin-K OS=Mus musculus OX=10090 GN=Ccnk PE=1 SV=3	Ccnk	1	1.42146e-10	151.84	3	K(1)PPLAPALGEAEATGPVETSDLPK	0.21075	2	0.941	0.962	0.991	0.965	1.036	1.104	1.027	1.018	1.022	1.028	0.953	0.957	0.916	0.945	0.97	0.939	1.087	1.154	0.89	0.149941
O88967	686	K	ATP-dependent zinc metalloprotease YME1L1 OS=Mus musculus OX=10090 GN=Yme1l1 PE=1 SV=1	Yme1l1	1	1.6523e-05	125.51	3	EHK(1)NLAEALLTYETLDAK	0.19003	1	0.931	0.977	0.92	1.022	0.98	1.169	0.979	1.017	1.014	0.99	0.965	1.002	0.951	0.961	0.907	1.032	1.016	1.167	0.877	0.0516379
O88967	679	K	ATP-dependent zinc metalloprotease YME1L1 OS=Mus musculus OX=10090 GN=Yme1l1 PE=1 SV=1	Yme1l1	1	0.00247033	101.11	4	HILK(1)THAK	0.2229	2	0.974	1.009	1.055	0.939	1.01	1.013	0.979	1.017	1.014	0.99	0.965	1.002	0.995	0.992	1.04	0.948	1.047	1.011	1.007	0.82909
O88967	211	K	ATP-dependent zinc metalloprotease YME1L1 OS=Mus musculus OX=10090 GN=Yme1l1 PE=1 SV=1	Yme1l1	1	8.90338e-36	229.59	3	NIPEAHQDAFK(1)TGFAEGFLK	-2.3707	1	0.79	0.76	0.906	1.261	1.234	1.049	0.979	1.017	1.014	0.99	0.965	1.002	0.807	0.747	0.893	1.274	1.279	1.047	0.68	0.0101587
O88983	98	K	Syntaxin-8 OS=Mus musculus OX=10090 GN=Stx8 PE=1 SV=1	Stx8	1	1.24048e-05	130.01	3	LLLASFK(1)NEGAEPDLIR	3.1533	1	0.855	0.955	0.915	1.069	1.102	1.103	0.937	0.908	0.95	1.053	1.094	1.066	0.912	1.052	0.963	1.015	1.007	1.035	0.957	0.347171
O88986	110	K	2-amino-3-ketobutyrate coenzyme A ligase, mitochondrial OS=Mus musculus OX=10090 GN=Gcat PE=1 SV=2	Gcat	1	0.00010707	121.19	3	FICGTQSIHK(1)NLEAK	0.19724	1	0.851	0.858	0.896	1.114	1.164	1.116	0.929	0.931	0.948	1.05	1.067	1.072	0.916	0.922	0.945	1.061	1.091	1.041	0.872	0.0011656
O89001	1354	K	Carboxypeptidase D OS=Mus musculus OX=10090 GN=Cpd PE=1 SV=2	Cpd	1	7.43083e-26	203.4	3	K(1)SLLSHEFQDETDTEEETLYSSK	3.0913	1	0.961	1.104	1.056	1.028	0.952	0.899	0.982	1.032	1.012	0.986	0.986	1.011	0.979	1.07	1.043	1.043	0.966	0.889	1.067	0.280817
O89016	357	K	Lysosomal cobalamin transporter ABCD4 OS=Mus musculus OX=10090 GN=Abcd4 PE=1 SV=2	Abcd4	1	8.43117e-05	103.99	3	K(1)SQDCEALGESEWDLDK	2.9393	1							0.943	0.969	1.001	1.034	1.043	1.018
O89050	563	K	Muskelin OS=Mus musculus OX=10090 GN=Mkln1 PE=1 SV=1	Mkln1	1	0.0178684	61.732	3	NSWSCVYK(1)NDQATK	2.9649	3	0.891	0.932	1.019	0.755	0.939	1.464
O89106	119	K	Bis(5'-adenosyl)-triphosphatase OS=Mus musculus OX=10090 GN=Fhit PE=1 SV=3	Fhit	1	9.65919e-05	91.643	4	NDNIYDELQK(1)HDREEEDSPAFWR	1.3383	1	0.989	1.09	1.047	0.895	1.021	0.958	1.081	1.04	1.045	1.045	0.925	0.873	0.915	1.048	1.002	0.856	1.104	1.097	0.97	0.798404
P00493	103	K	Hypoxanthine-guanine phosphoribosyltransferase OS=Mus musculus OX=10090 GN=Hprt1 PE=1 SV=3	Hprt1	1	0.00147487	93.424	3	LK(1)SYCNDQSTGDIK	0.04925	1	0.95	1.195	1.043	0.953	0.925	0.934	1.086	1.059	1.063	0.961	0.902	0.923	0.875	1.128	0.981	0.992	1.025	1.012	0.985	0.797698
P01027	1381	K	Complement C3 OS=Mus musculus OX=10090 GN=C3 PE=1 SV=3	C3	0.966981	0.00266191	80.609	4	K(0.033)PEEAK(0.967)NTMFLEICTK	1.9133	1							0.867	0.846	0.867	1.155	1.164	1.14
P14428	125	K	H-2 class I histocompatibility antigen, K-Q alpha chain (Fragment) OS=Mus musculus OX=10090 GN=H2-K1 PE=1 SV=1	H2-K1	1	0.000110352	120.7	3	TWTAADMAALITK(1)HK	-1.3776	1	0.899	0.909	0.926	1.084	1.096	1.086
P02340	367	K	Cellular tumor antigen p53 OS=Mus musculus OX=10090 GN=Tp53 PE=1 SV=4	Tp53	1	6.37444e-13	176.49	2	AHSSYLK(1)TK(1)K(1)GQSTSR	-2.1476	16	1.23	1.323	1.34	0.695	0.694	0.718	1.028	1.028	1.031	0.996	0.976	0.964	1.196	1.287	1.3	0.698	0.711	0.745	1.756	6.65041e-05
P02340	369	K	Cellular tumor antigen p53 OS=Mus musculus OX=10090 GN=Tp53 PE=1 SV=4	Tp53	1	6.37444e-13	176.49	2	TK(1)K(1)GQSTSR	0.065613	10							1.028	1.028	1.031	0.996	0.976	0.964
P02340	370	K	Cellular tumor antigen p53 OS=Mus musculus OX=10090 GN=Tp53 PE=1 SV=4	Tp53	1	6.37444e-13	176.49	2	TK(1)K(1)GQSTSR	0.065613	6							1.028	1.028	1.031	0.996	0.976	0.964
P02340	316	K	Cellular tumor antigen p53 OS=Mus musculus OX=10090 GN=Tp53 PE=1 SV=4	Tp53	1	2.89745e-18	220.23	2	ALPTCTSASPPQK(1)K	-0.12097	9	1.135	1.125	1.158	0.832	0.83	0.919	1.028	1.028	1.031	0.996	0.976	0.964	1.104	1.094	1.123	0.835	0.85	0.953	1.259	0.00530539
P02340	317	K	Cellular tumor antigen p53 OS=Mus musculus OX=10090 GN=Tp53 PE=1 SV=4	Tp53	0.881057	3.56478e-05	158.81	3	K(0.881)K(0.119)PLDGEYFTLK	-0.60987	3	1.141	1.246	1.235	0.782	0.794	0.802	1.028	1.028	1.031	0.996	0.976	0.964	1.11	1.212	1.198	0.785	0.814	0.832	1.448	0.000335311
P02340	161	K	Cellular tumor antigen p53 OS=Mus musculus OX=10090 GN=Tp53 PE=1 SV=4	Tp53	1	0.00743489	132.22	2	AMAIYK(1)K	0.081297	1	1.035	1.054	1.078	0.937	0.972	0.924	1.028	1.028	1.031	0.996	0.976	0.964	1.007	1.025	1.046	0.941	0.996	0.959	1.063	0.0377316
P02340	162	K	Cellular tumor antigen p53 OS=Mus musculus OX=10090 GN=Tp53 PE=1 SV=4	Tp53	1	0.000155596	160.36	2	K(1)SQHMTEVVR	-0.34054	5	1.016	0.999	1.095	0.958	0.846	1.087	1.028	1.028	1.031	0.996	0.976	0.964	0.988	0.972	1.062	0.962	0.867	1.128	1.022	0.75713
P02340	302	K	Cellular tumor antigen p53 OS=Mus musculus OX=10090 GN=Tp53 PE=1 SV=4	Tp53	1	5.79555e-10	186.58	3	EVLCPELPPGSAK(1)R	-1.4622	30	1.138	1.138	1.114	0.895	0.865	0.85	1.028	1.028	1.031	0.996	0.976	0.964	1.107	1.107	1.081	0.899	0.886	0.882	1.235	2.72476e-05
P02340	378	K	Cellular tumor antigen p53 OS=Mus musculus OX=10090 GN=Tp53 PE=1 SV=4	Tp53	1	1.35563e-05	138.66	3	HK(1)K(1)TMVK(1)K(1)VGPDSD	0.2781	65							1.028	1.028	1.031	0.996	0.976	0.964
P02340	379	K	Cellular tumor antigen p53 OS=Mus musculus OX=10090 GN=Tp53 PE=1 SV=4	Tp53	1	1.35563e-05	138.66	2	K(1)TMVK(1)K(1)VGPDSD	-0.41081	72							1.028	1.028	1.031	0.996	0.976	0.964
P02340	383	K	Cellular tumor antigen p53 OS=Mus musculus OX=10090 GN=Tp53 PE=1 SV=4	Tp53	1	1.35563e-05	138.66	2	K(1)TMVK(1)K(1)VGPDSD	-0.41081	47							1.028	1.028	1.031	0.996	0.976	0.964
P02340	384	K	Cellular tumor antigen p53 OS=Mus musculus OX=10090 GN=Tp53 PE=1 SV=4	Tp53	1	1.35563e-05	131.69	2	K(1)TMVK(1)K(1)VGPDSD	-0.41081	11							1.028	1.028	1.031	0.996	0.976	0.964
P02340	318	K	Cellular tumor antigen p53 OS=Mus musculus OX=10090 GN=Tp53 PE=1 SV=4	Tp53	1	1.50817e-06	172.11	2	K(1)PLDGEYFTLK	-1.7472	10	1.001	1.058	1.054	0.945	0.971	0.971	1.028	1.028	1.031	0.996	0.976	0.964	0.974	1.029	1.022	0.949	0.995	1.007	1.025	0.378017
P02340	328	K	Cellular tumor antigen p53 OS=Mus musculus OX=10090 GN=Tp53 PE=1 SV=4	Tp53	1	0.00224495	102.64	3	KPLDGEYFTLK(1)IR	-1.767	1	0.943	1.158	1.06	0.87	1.002	0.966	1.028	1.028	1.031	0.996	0.976	0.964	0.917	1.126	1.028	0.873	1.027	1.002	1.058	0.515264
P02340	117	K	Cellular tumor antigen p53 OS=Mus musculus OX=10090 GN=Tp53 PE=1 SV=4	Tp53	1	2.09508e-125	339.23	4	TYQGNYGFHLGFLQSGTAK(1)SVMCTYSPPLNK	-0.10705	4	1.032	1.176	1.239	0.835	0.911	0.807	1.028	1.028	1.031	0.996	0.976	0.964	1.004	1.144	1.202	0.838	0.933	0.837	1.285	0.0183068
P02468	295	K	Laminin subunit gamma-1 OS=Mus musculus OX=10090 GN=Lamc1 PE=1 SV=2	Lamc1	1	0.000394424	98.694	3	CNGHASECVK(1)NEFDK	4.4932	4	0.806	0.949	0.978	1.012	1.125	1.129	0.895	0.886	0.884	1.114	1.115	1.116	0.901	1.071	1.106	0.908	1.009	1.012	1.051	0.555313
P03930	48	K	ATP synthase protein 8 OS=Mus musculus OX=10090 GN=Mtatp8 PE=1 SV=1	Mtatp8	1	0.00884803	89.047	3	VK(1)TPWELK	-1.3154	1	0.787	0.845	0.737	1.339	1.12	1.173	1.078	1.084	1.021	0.918	0.937	0.975	0.73	0.78	0.722	1.459	1.195	1.203	0.579	0.00146677
P03958	331	K	Adenosine deaminase OS=Mus musculus OX=10090 GN=Ada PE=1 SV=3	Ada	1	6.92516e-05	119.23	3	LNINAAK(1)SSFLPEEEKK	2.8817	1	1.049	1.137	1.088	0.926	0.919	0.88	1.034	1.008	1.078	0.958	0.983	0.945	1.015	1.128	1.009	0.967	0.935	0.931	1.113	0.0505417
P03975	439	K	IgE-binding protein OS=Mus musculus OX=10090 GN=Iap PE=2 SV=1	Iap	1	0.00345741	79.652	3	LLK(1)TDNGPAYTSQK	-1.1825	1							1.013	0.979	0.972	0.995	1.021	1.007
P04627	350	K	Serine/threonine-protein kinase A-Raf OS=Mus musculus OX=10090 GN=Araf PE=1 SV=2	Araf	1	1.21691e-09	152.04	3	VAQPTAEQAQAFK(1)NEMQVLR	3.0615	1	0.971	0.887	1.129	0.927	1.011	1.074	0.992	0.938	1.008	0.997	1.012	1.062	0.979	0.946	1.12	0.93	0.999	1.011	1.036	0.597476
P04925	219	K	Major prion protein OS=Mus musculus OX=10090 GN=Prnp PE=1 SV=2	Prnp	1	4.5144e-17	186.9	3	VVEQMCVTQYQK(1)ESQAYYDGR	2.1859	2	1.012	0.985	1.039	0.897	1.124	0.942	0.881	0.946	0.952	1.1	1.078	1.09	1.149	1.041	1.091	0.815	1.043	0.864	1.205	0.0740231
P05064	330	K	Fructose-bisphosphate aldolase A OS=Mus musculus OX=10090 GN=Aldoa PE=1 SV=2	Aldoa	1	6.60805e-05	122.96	2	AAQEEYIK(1)R	-1.463	1							1.098	1.104	1.112	0.903	0.882	0.896
P05064	230	K	Fructose-bisphosphate aldolase A OS=Mus musculus OX=10090 GN=Aldoa PE=1 SV=2	Aldoa	1	7.84839e-29	194.21	4	ALSDHHVYLEGTLLK(1)PNMVTPGHACTQK	-1.4905	2	1.128	1.394	1.373	0.673	0.707	0.725	1.098	1.104	1.112	0.903	0.882	0.896	1.027	1.263	1.235	0.745	0.802	0.809	1.496	0.00480091
P05064	42	K	Fructose-bisphosphate aldolase A OS=Mus musculus OX=10090 GN=Aldoa PE=1 SV=2	Aldoa	1	3.1211e-13	198.33	2	GILAADESTGSIAK(1)R	-0.63765	2	1.001	1.166	0.974	0.876	1.076	0.907	1.098	1.104	1.112	0.903	0.882	0.896	0.912	1.056	0.876	0.97	1.22	1.012	0.888	0.266367
P05064	13	K	Fructose-bisphosphate aldolase A OS=Mus musculus OX=10090 GN=Aldoa PE=1 SV=2	Aldoa	1	1.7517e-07	169.89	3	PHPYPALTPEQK(1)K	-0.70742	1	1.112	1.25	1.155	0.806	0.865	0.812	1.098	1.104	1.112	0.903	0.882	0.896	1.013	1.132	1.039	0.893	0.981	0.906	1.145	0.0383748
P05064	200	K	Fructose-bisphosphate aldolase A OS=Mus musculus OX=10090 GN=Aldoa PE=1 SV=2	Aldoa	1	2.83422e-16	161.39	4	YASICQQNGIVPIVEPEILPDGDHDLK(1)R	-0.8984	2	0.948	1.082	1.041	0.946	1.041	0.943	1.098	1.104	1.112	0.903	0.882	0.896	0.863	0.98	0.936	1.048	1.18	1.052	0.847	0.0370491
P68181	62	K	cAMP-dependent protein kinase catalytic subunit beta OS=Mus musculus OX=10090 GN=Prkacb PE=1 SV=2	Prkacb	1	0.0354959	70.268	3	VMLVK(1)HK	-0.33546	1							0.915	1.003	1.002	1.049	1.059	0.972
P05201	396	K	Aspartate aminotransferase, cytoplasmic OS=Mus musculus OX=10090 GN=Got1 PE=1 SV=3	Got1	1	0.0210963	54.152	4	INMCGLTTK(1)NLDYVATSIHEAVTK	-3.2131	1							1.06	1.078	1.058	0.934	0.938	0.928
P05202	90	K	Aspartate aminotransferase, mitochondrial OS=Mus musculus OX=10090 GN=Got2 PE=1 SV=1	Got2	1	7.67342e-97	306.47	2	AEAQIAAK(1)NLDK	-2.6726	23	0.806	0.876	0.868	1.121	1.199	1.13	0.998	1.016	1.01	0.998	0.995	0.98	0.808	0.862	0.859	1.123	1.205	1.153	0.727	0.000406532
P05202	122	K	Aspartate aminotransferase, mitochondrial OS=Mus musculus OX=10090 GN=Got2 PE=1 SV=1	Got2	1	5.155e-24	206.43	2	ASAELALGENNEVLK(1)SGR	-1.4867	3	0.868	0.826	0.785	1.236	1.123	1.162	0.998	1.016	1.01	0.998	0.995	0.98	0.87	0.813	0.777	1.238	1.129	1.186	0.692	0.000959884
P05202	73	K	Aspartate aminotransferase, mitochondrial OS=Mus musculus OX=10090 GN=Got2 PE=1 SV=1	Got2	1	6.49128e-05	134.56	2	DDNGK(1)PYVLPSVR	0.19433	1	0.915	0.852	0.829	1.17	1.121	1.112	0.998	1.016	1.01	0.998	0.995	0.98	0.917	0.839	0.821	1.172	1.127	1.135	0.75	0.00130972
P05202	159	K	Aspartate aminotransferase, mitochondrial OS=Mus musculus OX=10090 GN=Got2 PE=1 SV=1	Got2	1	4.57525e-52	241.68	2	DVFLPK(1)PSWGNHTPIFR	-3.1227	15	0.853	0.924	0.948	1.07	1.092	1.114	0.998	1.016	1.01	0.998	0.995	0.98	0.855	0.909	0.939	1.072	1.097	1.137	0.818	0.00337268
P05202	404	K	Aspartate aminotransferase, mitochondrial OS=Mus musculus OX=10090 GN=Got2 PE=1 SV=1	Got2	1	2.26852e-33	248.88	3	EFSVYMTK(1)DGR	-0.3961	8	0.807	0.824	0.821	1.142	1.197	1.209	0.998	1.016	1.01	0.998	0.995	0.98	0.809	0.811	0.813	1.144	1.203	1.234	0.679	6.53077e-05
P05202	387	K	Aspartate aminotransferase, mitochondrial OS=Mus musculus OX=10090 GN=Got2 PE=1 SV=1	Got2	1	6.79294e-37	217.01	5	EGSSHNWQHITDQIGMFCFTGLK(1)PEQVER	-1.3907	3	0.94	0.95	1.061	0.947	1.01	1.092	0.998	1.016	1.01	0.998	0.995	0.98	0.942	0.935	1.05	0.949	1.015	1.114	0.951	0.453221
P05202	234	K	Aspartate aminotransferase, mitochondrial OS=Mus musculus OX=10090 GN=Got2 PE=1 SV=1	Got2	1	0.00276946	126.41	3	EIASVVK(1)K	-0.54918	4	0.794	0.844	0.821	1.16	1.212	1.169	0.998	1.016	1.01	0.998	0.995	0.98	0.796	0.831	0.813	1.162	1.218	1.193	0.683	3.22438e-05
P05202	279	K	Aspartate aminotransferase, mitochondrial OS=Mus musculus OX=10090 GN=Got2 PE=1 SV=1	Got2	1	1.51802e-42	221.6	4	HFIEQGINVCLCQSYAK(1)NMGLYGER	2.3642	2	0.915	1.129	1.013	0.963	0.954	1.027	0.998	1.016	1.01	0.998	0.995	0.98	0.917	1.111	1.003	0.965	0.959	1.048	1.02	0.794065
P05202	338	K	Aspartate aminotransferase, mitochondrial OS=Mus musculus OX=10090 GN=Got2 PE=1 SV=1	Got2	1	0.0010246	143.86	3	K(1)QWLQEVK	-1.5902	2	0.862	0.828	0.822	1.157	1.2	1.13	0.998	1.016	1.01	0.998	0.995	0.98	0.864	0.815	0.814	1.159	1.206	1.153	0.709	0.00014257
P05202	345	K	Aspartate aminotransferase, mitochondrial OS=Mus musculus OX=10090 GN=Got2 PE=1 SV=1	Got2	1	1.38025e-11	202.27	2	QWLQEVK(1)GMADR	-0.016946	3	0.8	0.835	0.864	1.12	1.168	1.213	0.998	1.016	1.01	0.998	0.995	0.98	0.802	0.822	0.855	1.122	1.174	1.238	0.701	0.000479692
P05202	396	K	Aspartate aminotransferase, mitochondrial OS=Mus musculus OX=10090 GN=Got2 PE=1 SV=1	Got2	1	8.93607e-12	156.69	2	LTK(1)EFSVYMTK	-2.3511	2	0.632	0.874	0.79	1.221	1.324	1.159	0.998	1.016	1.01	0.998	0.995	0.98	0.633	0.86	0.782	1.223	1.331	1.183	0.609	0.00660704
P05202	363	K	Aspartate aminotransferase, mitochondrial OS=Mus musculus OX=10090 GN=Got2 PE=1 SV=1	Got2	1	0.000509513	129.7	2	TQLVSNLK(1)K	-0.80845	5	0.91	0.894	0.895	1.08	1.108	1.114	0.998	1.016	1.01	0.998	0.995	0.98	0.912	0.88	0.886	1.082	1.114	1.137	0.803	0.000267853
P05202	309	K	Aspartate aminotransferase, mitochondrial OS=Mus musculus OX=10090 GN=Got2 PE=1 SV=1	Got2	1	0.000108363	160.53	3	VESQLK(1)ILIR	-0.90336	2	0.757	0.809	0.768	1.263	1.209	1.194	0.998	1.016	1.01	0.998	0.995	0.98	0.759	0.796	0.76	1.266	1.215	1.218	0.626	2.18789e-05
P05202	296	K	Aspartate aminotransferase, mitochondrial OS=Mus musculus OX=10090 GN=Got2 PE=1 SV=1	Got2	1	1.57644e-18	212.95	3	VGAFTVVCK(1)DAEEAK	-1.1511	4	0.646	0.73	0.752	1.299	1.272	1.301	0.998	1.016	1.01	0.998	0.995	0.98	0.647	0.719	0.745	1.302	1.278	1.328	0.54	0.00014661
P05202	185	K	Aspartate aminotransferase, mitochondrial OS=Mus musculus OX=10090 GN=Got2 PE=1 SV=1	Got2	1	2.34647e-161	385.01	4	YYDPK(1)TCGFDFSGALEDISK	-2.2185	3	0.72	0.861	0.818	1.173	1.23	1.198	0.998	1.016	1.01	0.998	0.995	0.98	0.721	0.847	0.81	1.175	1.236	1.222	0.655	0.00107448
P05213	336	K	Tubulin alpha-1B chain OS=Mus musculus OX=10090 GN=Tuba1b PE=1 SV=2	Tuba1b	1	0.0209761	68.262	3	DVNAAIATIK(1)TK	-0.97874	1
P05213	394	K	Tubulin alpha-1B chain OS=Mus musculus OX=10090 GN=Tuba1b PE=1 SV=2	Tuba1b	1	0.000383536	128.28	3	LDHK(1)FDLMYAK	-0.73134	3	0.847	0.834	0.827	1.122	1.153	1.218
P05213	163	K	Tubulin alpha-1B chain OS=Mus musculus OX=10090 GN=Tuba1b PE=1 SV=2	Tuba1b	1	0.0319266	88.37	3	LSVDYGK(1)K	-0.10808	3	1.089	1.032	1.031	0.904	0.974	0.97
P05213	60	K	Tubulin alpha-1B chain OS=Mus musculus OX=10090 GN=Tuba1b PE=1 SV=2	Tuba1b	1	1.53387e-69	284.45	3	TIGGGDDSFNTFFSETGAGK(1)HVPR	2.4076	4	1.061	1.109	1.031	0.968	0.974	0.857
P05480	208	K	Neuronal proto-oncogene tyrosine-protein kinase Src OS=Mus musculus OX=10090 GN=Src PE=1 SV=4	Src	1	0.0134574	83.265	3	GLNVK(1)HYK	-1.3279	1	0.862	1.025	0.946	1.02	0.989	1.159	0.95	0.939	0.952	1.06	1.036	1.061	0.907	1.092	0.994	0.962	0.955	1.092	0.995	0.931866
P05480	240	K	Neuronal proto-oncogene tyrosine-protein kinase Src OS=Mus musculus OX=10090 GN=Src PE=1 SV=4	Src	1	0.00180994	75.112	4	TQFNSLQQLVAYYSK(1)HADGLCHR	1.1887	1	0.848	1.022	0.854	1.063	1.107	1.107	0.95	0.939	0.952	1.06	1.036	1.061	0.893	1.088	0.897	1.003	1.069	1.043	0.924	0.286845
P05533	70	K	Lymphocyte antigen 6A-2/6E-1 OS=Mus musculus OX=10090 GN=Ly6a PE=1 SV=1	Ly6a	1	8.99689e-10	139.7	4	VK(1)NNLCLPICPPNIESMEILGTK	1.7293	1	0.994	1.073	1.118	0.928	0.893	0.995
P06151	81	K	L-lactate dehydrogenase A chain OS=Mus musculus OX=10090 GN=Ldha PE=1 SV=3	Ldha	1	0.000312157	109.07	3	IVSSK(1)DYCVTANSK	-1.0676	1	0.998	1.222	1.15	0.807	0.979	0.844	1.13	1.139	1.182	0.844	0.862	0.835	0.883	1.073	0.973	0.956	1.136	1.011	0.944	0.48501
P06151	224	K	L-lactate dehydrogenase A chain OS=Mus musculus OX=10090 GN=Ldha PE=1 SV=3	Ldha	1	0.00405989	77.505	3	SLNPELGTDADK(1)EQWK	-1.3359	1	0.734	1.363	1.112	0.689	1.359	0.743	1.13	1.139	1.182	0.844	0.862	0.835	0.65	1.197	0.941	0.816	1.577	0.89	0.849	0.613255
P06745	142	K	Glucose-6-phosphate isomerase OS=Mus musculus OX=10090 GN=Gpi PE=1 SV=4	Gpi	1	0.01113	93.258	2	SGDWK(1)GYTGK	-0.67494	1	1.035	1.123	1.182	0.831	0.933	0.895	1.07	1.119	1.088	0.901	0.896	0.918	0.967	1.004	1.086	0.922	1.041	0.975	1.041	0.462514
P06869	332	K	Urokinase-type plasminogen activator OS=Mus musculus OX=10090 GN=Plau PE=1 SV=1	Plau	1	8.49655e-05	137.95	2	ESESDYLYPK(1)NLK	2.459	2	0.744	0.799	0.878	1.226	1.234	1.12	0.89	0.902	0.892	1.126	1.152	1.11	0.836	0.886	0.984	1.089	1.071	1.009	0.854	0.0394724
P07356	47	K	Annexin A2 OS=Mus musculus OX=10090 GN=Anxa2 PE=1 SV=2	Anxa2	1	0.00124459	112.08	2	DALNIETAVK(1)TK	-2.0035	2	0.937	0.987	0.918	1.051	1.13	0.977	0.96	0.969	0.967	1.036	1.041	1.03	0.976	1.019	0.949	1.014	1.085	0.949	0.966	0.485657
P07356	204	K	Annexin A2 OS=Mus musculus OX=10090 GN=Anxa2 PE=1 SV=2	Anxa2	1	0.0181752	95.311	2	ELYDAGVK(1)R	-0.91017	1	0.99	1.059	1.06	0.987	0.952	0.953	0.96	0.969	0.967	1.036	1.041	1.03	1.031	1.093	1.096	0.953	0.915	0.925	1.153	0.00369682
P07356	152	K	Annexin A2 OS=Mus musculus OX=10090 GN=Anxa2 PE=1 SV=2	Anxa2	1	0.00197106	116.77	3	EMYK(1)TDLEK	-0.98579	3	1.065	1.144	1.118	0.866	0.931	0.876	0.96	0.969	0.967	1.036	1.041	1.03	1.109	1.181	1.156	0.836	0.894	0.85	1.336	0.000450526
P07356	157	K	Annexin A2 OS=Mus musculus OX=10090 GN=Anxa2 PE=1 SV=2	Anxa2	1	3.32533e-15	189.33	2	TDLEK(1)DIISDTSGDFR	-0.84701	2	0.994	0.929	1.008	0.985	1.085	0.999	0.96	0.969	0.967	1.036	1.041	1.03	1.035	0.959	1.042	0.951	1.042	0.97	1.025	0.560052
P07356	313	K	Annexin A2 OS=Mus musculus OX=10090 GN=Anxa2 PE=1 SV=2	Anxa2	1	4.08695e-05	130.47	3	YGK(1)SLYYYIQQDTK	-0.28803	4	0.882	0.99	0.969	1.028	1.091	1.041	0.96	0.969	0.967	1.036	1.041	1.03	0.919	1.022	1.002	0.992	1.048	1.011	0.965	0.36855
P07356	324	K	Annexin A2 OS=Mus musculus OX=10090 GN=Anxa2 PE=1 SV=2	Anxa2	1	1.46069e-15	191.89	3	SLYYYIQQDTK(1)GDYQK	-1.8701	1	0.816	0.996	0.897	1.159	1.107	1.024	0.96	0.969	0.967	1.036	1.041	1.03	0.85	1.028	0.928	1.119	1.063	0.994	0.884	0.124229
P07356	279	K	Annexin A2 OS=Mus musculus OX=10090 GN=Anxa2 PE=1 SV=2	Anxa2	1	0.00527221	105.78	2	LYDSMK(1)GK	-0.19927	1	0.858	1.007	1.035	1.05	1.053	0.996	0.96	0.969	0.967	1.036	1.041	1.03	0.894	1.039	1.07	1.014	1.012	0.967	1.003	0.993106
P07356	227	K	Annexin A2 OS=Mus musculus OX=10090 GN=Anxa2 PE=1 SV=2	Anxa2	1	0.000825332	117.07	3	SVCHLQK(1)VFER	-1.7446	3	0.959	1.06	1.027	0.905	1.081	0.969	0.96	0.969	0.967	1.036	1.041	1.03	0.999	1.094	1.062	0.874	1.038	0.941	1.106	0.144339
P07356	245	K	Annexin A2 OS=Mus musculus OX=10090 GN=Anxa2 PE=1 SV=2	Anxa2	1	4.03341e-09	186.17	3	SYSPYDMLESIK(1)K	-1.4956	1	0.756	0.897	0.91	1.138	1.101	1.198	0.96	0.969	0.967	1.036	1.041	1.03	0.787	0.926	0.941	1.098	1.058	1.163	0.8	0.0234446
P07356	233	K	Annexin A2 OS=Mus musculus OX=10090 GN=Anxa2 PE=1 SV=2	Anxa2	1	0.000254106	112.03	3	YK(1)SYSPYDMLESIK	-1.3585	1							0.96	0.969	0.967	1.036	1.041	1.03
P11499	107	K	Heat shock protein HSP 90-beta OS=Mus musculus OX=10090 GN=Hsp90ab1 PE=1 SV=3	Hsp90ab1	1	2.67853e-10	165.45	3	ADLINNLGTIAK(1)SGTK	-0.30572	1	1.061	1.024	1.088	0.901	0.969	0.957	1.07	1.084	1.093	0.922	0.923	0.928	0.992	0.945	0.995	0.977	1.05	1.031	0.959	0.200103
P07901	436	K	Heat shock protein HSP 90-alpha OS=Mus musculus OX=10090 GN=Hsp90aa1 PE=1 SV=4	Hsp90aa1	0.96825	1.24488e-06	136.63	4	CLELFTELAEDK(0.032)ENYK(0.968)K	3.5183	1	0.816	1.008	1.02	1.07	1.072	1.013	1.049	1.095	1.064	0.935	0.925	0.918	0.778	0.921	0.959	1.144	1.159	1.103	0.78	0.0186287
P07901	540	K	Heat shock protein HSP 90-alpha OS=Mus musculus OX=10090 GN=Hsp90aa1 PE=1 SV=4	Hsp90aa1	1	1.79846e-05	160.38	2	EFEGK(1)TLVSVTK	-1.1726	2	0.936	1.03	1.038	0.984	1.055	0.957	1.049	1.095	1.064	0.935	0.925	0.918	0.892	0.941	0.976	1.052	1.141	1.042	0.868	0.0222152
P11499	551	K	Heat shock protein HSP 90-beta OS=Mus musculus OX=10090 GN=Hsp90ab1 PE=1 SV=3	Hsp90ab1	0.95291	0.0155917	80.387	3	EGLELPEDEEEK(0.047)K(0.953)K	-1.2614	1							1.07	1.084	1.093	0.922	0.923	0.928
P11499	399	K	Heat shock protein HSP 90-beta OS=Mus musculus OX=10090 GN=Hsp90ab1 PE=1 SV=3	Hsp90ab1	1	0.00491107	106.29	2	EMLQQSK(1)ILK	-1.3859	1	0.994	1.113	0.988	0.951	0.955	0.999	1.07	1.084	1.093	0.922	0.923	0.928	0.929	1.027	0.904	1.031	1.035	1.077	0.91	0.0810108
P07901	490	K	Heat shock protein HSP 90-alpha OS=Mus musculus OX=10090 GN=Hsp90aa1 PE=1 SV=4	Hsp90aa1	1	1.23703e-05	135.72	3	ENQK(1)HIYFITGETK	3.8086	7	0.989	1.05	0.977	0.98	1.033	0.971	1.049	1.095	1.064	0.935	0.925	0.918	0.943	0.959	0.918	1.048	1.117	1.058	0.875	0.00482472
P11499	180	K	Heat shock protein HSP 90-beta OS=Mus musculus OX=10090 GN=Hsp90ab1 PE=1 SV=3	Hsp90ab1	1	0.0193631	81.865	3	GTK(1)VILHLK	-1.5967	1							1.07	1.084	1.093	0.922	0.923	0.928
P11499	186	K	Heat shock protein HSP 90-beta OS=Mus musculus OX=10090 GN=Hsp90ab1 PE=1 SV=3	Hsp90ab1	1	6.89849e-10	157.42	3	VILHLK(1)EDQTEYLEER	0.025149	1	0.941	0.959	1.104	0.946	1.168	0.882	1.07	1.084	1.093	0.922	0.923	0.928	0.879	0.885	1.01	1.026	1.265	0.95	0.856	0.195574
P07901	633	K	Heat shock protein HSP 90-alpha OS=Mus musculus OX=10090 GN=Hsp90aa1 PE=1 SV=4	Hsp90aa1	1	4.92773e-13	177.67	4	K(1)HLEINPDHSIIETLR	-0.61886	1	0.798	1.051	1.044	0.933	1.057	1.118	1.049	1.095	1.064	0.935	0.925	0.918	0.761	0.96	0.981	0.998	1.143	1.218	0.804	0.0926254
P07901	209	K	Heat shock protein HSP 90-alpha OS=Mus musculus OX=10090 GN=Hsp90aa1 PE=1 SV=4	Hsp90aa1	1	2.90425e-05	127.22	4	K(1)HSQFIGYPITLFVEK	3.3844	2	0.924	1.097	1.119	1.007	0.989	0.863	1.049	1.095	1.064	0.935	0.925	0.918	0.881	1.002	1.052	1.077	1.069	0.94	0.951	0.50031
P07901	315	K	Heat shock protein HSP 90-alpha OS=Mus musculus OX=10090 GN=Hsp90aa1 PE=1 SV=4	Hsp90aa1	1	4.17514e-06	100.68	4	NPDDITNEEYGEFYK(1)SLTNDWEEHLAVK	1.1416	1							1.049	1.095	1.064	0.935	0.925	0.918
P07901	153	K	Heat shock protein HSP 90-alpha OS=Mus musculus OX=10090 GN=Hsp90aa1 PE=1 SV=4	Hsp90aa1	1	1.81859e-27	202.33	4	VTVITK(1)HNDDEQYAWESSAGGSFTVR	-0.80968	11	1.013	1.104	1.042	0.934	0.96	0.947	1.049	1.095	1.064	0.935	0.925	0.918	0.966	1.008	0.979	0.999	1.038	1.032	0.962	0.0900299
P07901	479	K	Heat shock protein HSP 90-alpha OS=Mus musculus OX=10090 GN=Hsp90aa1 PE=1 SV=4	Hsp90aa1	1	1.19933e-24	206.81	3	YYTSASGDEMVSLK(1)DYCTR	-2.1172	2	0.916	1.047	1.09	0.98	1.074	0.893	1.049	1.095	1.064	0.935	0.925	0.918	0.873	0.956	1.024	1.048	1.161	0.973	0.897	0.190372
P07903	97	K	DNA excision repair protein ERCC-1 OS=Mus musculus OX=10090 GN=Ercc1 PE=2 SV=2	Ercc1	1	4.53535e-06	157.56	2	TGAK(1)SNSIIVSPR	-0.66594	1	0.967	0.981	1.119	0.948	1.038	0.949	0.944	1.1	0.924	0.954	1.079	0.964	1.024	0.892	1.211	0.994	0.962	0.984	1.064	0.577003
P08003	477	K	Protein disulfide-isomerase A4 OS=Mus musculus OX=10090 GN=Pdia4 PE=1 SV=3	Pdia4	1	9.14446e-17	179.58	3	DLGLSESGEDVNAAILDESGK(1)K	-0.80274	1	0.742	0.976	0.895	0.805	1.63	0.952	0.971	0.986	0.97	1.034	1.032	1.008	0.764	0.99	0.923	0.779	1.579	0.944	0.811	0.492333
P08003	384	K	Protein disulfide-isomerase A4 OS=Mus musculus OX=10090 GN=Pdia4 PE=1 SV=3	Pdia4	1	2.27881e-06	140.1	4	DYVVK(1)HALPLVGHR	0.20802	1	0.991	1.191	0.836	0.843	1.058	1.08	0.971	0.986	0.97	1.034	1.032	1.008	1.021	1.208	0.862	0.815	1.025	1.071	1.062	0.678991
P08003	630	K	Protein disulfide-isomerase A4 OS=Mus musculus OX=10090 GN=Pdia4 PE=1 SV=3	Pdia4	1	0.0231508	73.841	3	FIDEHATK(1)R	-0.827	1							0.971	0.986	0.97	1.034	1.032	1.008
P08152	411	K	E3 SUMO-protein ligase EGR2 OS=Mus musculus OX=10090 GN=Egr2 PE=1 SV=3	Egr2	1	0.0071916	66.289	3	K(1)RHTK(1)IHLRQK	3.3301	1
P08152	415	K	E3 SUMO-protein ligase EGR2 OS=Mus musculus OX=10090 GN=Egr2 PE=1 SV=3	Egr2	1	0.0071916	66.289	3	K(1)RHTK(1)IHLRQK	3.3301	1
P08113	671	K	Endoplasmin OS=Mus musculus OX=10090 GN=Hsp90b1 PE=1 SV=2	Hsp90b1	1	1.07038e-05	124.35	3	AQAYQTGK(1)DISTNYYASQK	-1.9018	1	0.865	0.916	0.981	1.039	1.114	1.085	0.975	0.964	0.976	1.031	1.043	1.019	0.887	0.95	1.005	1.008	1.068	1.065	0.905	0.0682351
P08113	265	K	Endoplasmin OS=Mus musculus OX=10090 GN=Hsp90b1 PE=1 SV=2	Hsp90b1	1	3.37413e-10	158.65	3	EEASDYLELDTIK(1)NLVR	4.1466	1	0.901	1.117	1.017	0.86	1.099	1.006	0.975	0.964	0.976	1.031	1.043	1.019	0.924	1.159	1.042	0.834	1.054	0.987	1.087	0.429885
P08113	161	K	Endoplasmin OS=Mus musculus OX=10090 GN=Hsp90b1 PE=1 SV=2	Hsp90b1	1	5.42824e-16	208.17	3	EELVK(1)NLGTIAK	-0.29318	6	0.895	0.97	0.893	1.07	1.122	1.051	0.975	0.964	0.976	1.031	1.043	1.019	0.918	1.006	0.915	1.038	1.076	1.031	0.903	0.0378941
P08113	168	K	Endoplasmin OS=Mus musculus OX=10090 GN=Hsp90b1 PE=1 SV=2	Hsp90b1	1	6.34331e-16	198.95	3	NLGTIAK(1)SGTSEFLNK	-1.9076	2	0.915	1.023	0.977	1.001	1.06	1.023	0.975	0.964	0.976	1.031	1.043	1.019	0.938	1.061	1.001	0.971	1.016	1.004	1.003	0.962147
P08113	142	K	Endoplasmin OS=Mus musculus OX=10090 GN=Hsp90b1 PE=1 SV=2	Hsp90b1	1	2.12073e-10	166.52	3	EK(1)NLLHVTDTGVGMTR	-1.5815	4	0.908	1.053	0.938	0.885	1.15	1.065	0.975	0.964	0.976	1.031	1.043	1.019	0.931	1.092	0.961	0.858	1.103	1.045	0.993	0.966435
P08113	404	K	Endoplasmin OS=Mus musculus OX=10090 GN=Hsp90b1 PE=1 SV=2	Hsp90b1	1	0.00063275	127.76	2	GLFDEYGSK(1)K	-0.91184	2	0.784	0.882	0.913	1.142	1.129	1.151	0.975	0.964	0.976	1.031	1.043	1.019	0.804	0.915	0.935	1.108	1.082	1.13	0.799	0.00978836
P08113	214	K	Endoplasmin OS=Mus musculus OX=10090 GN=Hsp90b1 PE=1 SV=2	Hsp90b1	1	7.41547e-47	237.28	4	VIVTSK(1)HNNDTQHIWESDSNEFSVIADPR	2.1203	1	0.829	1.011	1.006	0.962	1.011	1.181	0.975	0.964	0.976	1.031	1.043	1.019	0.85	1.049	1.031	0.933	0.969	1.159	0.957	0.669857
P08207	47	K	Protein S100-A10 OS=Mus musculus OX=10090 GN=S100a10 PE=1 SV=2	S100a10	1	0.00411412	67.727	3	EFPGFLENQK(1)DPLAVDK	-1.932	2	0.574	1.111	0.984	0.764	1.751	0.816	0.964	0.98	0.962	1.037	1.047	1.02	0.595	1.134	1.023	0.737	1.672	0.8	0.858	0.735842
P08207	57	K	Protein S100-A10 OS=Mus musculus OX=10090 GN=S100a10 PE=1 SV=2	S100a10	1	0.00142498	119.68	2	IMK(1)DLDQCR	-1.2026	2	0.858	0.972	0.91	1.104	1.08	1.078	0.964	0.98	0.962	1.037	1.047	1.02	0.89	0.992	0.946	1.065	1.032	1.057	0.897	0.0284892
P08207	23	K	Protein S100-A10 OS=Mus musculus OX=10090 GN=S100a10 PE=1 SV=2	S100a10	1	0.0254882	73.435	3	FAGDK(1)DHLTK	0.28723	2	0.844	1.006	1.004	0.926	1.337	0.883	0.964	0.98	0.962	1.037	1.047	1.02	0.876	1.027	1.044	0.893	1.277	0.866	0.971	0.908506
P08207	28	K	Protein S100-A10 OS=Mus musculus OX=10090 GN=S100a10 PE=1 SV=2	S100a10	1	1.37666e-07	154.07	4	FAGDKDHLTK(1)EDLR	-0.11966	3	0.885	0.953	0.97	1.011	1.064	1.117	0.964	0.98	0.962	1.037	1.047	1.02	0.918	0.972	1.008	0.975	1.016	1.095	0.939	0.224843
P08228	92	K	Superoxide dismutase [Cu-Zn] OS=Mus musculus OX=10090 GN=Sod1 PE=1 SV=2	Sod1	1	1.41997e-18	176.1	3	HVGDLGNVTAGK(1)DGVANVSIEDR	0.28162	1	0.866	1.202	1.064	0.921	0.943	1.004	1.077	1.068	1.06	0.924	0.934	0.963	0.804	1.125	1.004	0.997	1.01	1.043	0.962	0.651777
P08249	185	K	Malate dehydrogenase, mitochondrial OS=Mus musculus OX=10090 GN=Mdh2 PE=1 SV=3	Mdh2	1	9.10362e-144	327.15	3	ANTFVAELK(1)GLDPAR	0.16379	5	0.827	0.947	0.969	1.079	1.125	1.054	1.007	1.01	0.998	0.991	0.999	0.989	0.821	0.938	0.971	1.089	1.126	1.066	0.832	0.0254752
P08249	78	K	Malate dehydrogenase, mitochondrial OS=Mus musculus OX=10090 GN=Mdh2 PE=1 SV=3	Mdh2	1	3.89523e-16	191.15	3	ANVK(1)GYLGPEQLPDCLK	-0.22649	5	0.716	0.832	0.823	1.193	1.211	1.225	1.007	1.01	0.998	0.991	0.999	0.989	0.711	0.824	0.825	1.204	1.212	1.239	0.646	0.000930602
P08249	296	K	Malate dehydrogenase, mitochondrial OS=Mus musculus OX=10090 GN=Mdh2 PE=1 SV=3	Mdh2	1	1.85488e-46	271.79	3	ETECTYFSTPLLLGK(1)K	-0.98523	3	0.683	0.8	0.731	1.241	1.296	1.25	1.007	1.01	0.998	0.991	0.999	0.989	0.678	0.792	0.732	1.252	1.297	1.264	0.577	0.000280592
P08249	335	K	Malate dehydrogenase, mitochondrial OS=Mus musculus OX=10090 GN=Mdh2 PE=1 SV=3	Mdh2	1	3.82503e-05	156.92	3	GEDFVK(1)NMK	-1.4585	8	0.808	0.839	0.87	1.13	1.2	1.152	1.007	1.01	0.998	0.991	0.999	0.989	0.802	0.831	0.872	1.14	1.201	1.165	0.714	0.000297386
P08249	301	K	Malate dehydrogenase, mitochondrial OS=Mus musculus OX=10090 GN=Mdh2 PE=1 SV=3	Mdh2	1	9.69045e-07	172.69	3	GLEK(1)NLGIGK(1)ITPFEEK	4.0205	6	0.742	0.79	0.746	1.208	1.302	1.212	1.007	1.01	0.998	0.991	0.999	0.989	0.737	0.782	0.747	1.219	1.303	1.225	0.605	5.61662e-05
P08249	307	K	Malate dehydrogenase, mitochondrial OS=Mus musculus OX=10090 GN=Mdh2 PE=1 SV=3	Mdh2	1	8.09332e-08	172.99	2	NLGIGK(1)ITPFEEK	-0.62393	3	0.796	0.728	0.83	1.171	1.274	1.201	1.007	1.01	0.998	0.991	0.999	0.989	0.79	0.721	0.832	1.182	1.275	1.214	0.638	0.00068379
P08249	239	K	Malate dehydrogenase, mitochondrial OS=Mus musculus OX=10090 GN=Mdh2 PE=1 SV=3	Mdh2	1	3.1269e-05	153.38	2	IQEAGTEVVK(1)AK	-1.0729	2	0.776	0.846	0.952	1.149	1.077	1.2	1.007	1.01	0.998	0.991	0.999	0.989	0.771	0.838	0.954	1.159	1.078	1.213	0.743	0.0133412
P08249	329	K	Malate dehydrogenase, mitochondrial OS=Mus musculus OX=10090 GN=Mdh2 PE=1 SV=3	Mdh2	1	0.0358551	93.551	3	K(1)GEDFVK	-0.95949	2	0.729	0.847	0.856	1.184	1.208	1.176	1.007	1.01	0.998	0.991	0.999	0.989	0.724	0.839	0.858	1.195	1.209	1.189	0.674	0.00175002
P08249	157	K	Malate dehydrogenase, mitochondrial OS=Mus musculus OX=10090 GN=Mdh2 PE=1 SV=3	Mdh2	1	4.01252e-07	175.38	3	K(1)HGVYNPNK	-0.67478	6	0.759	0.855	0.729	1.193	1.259	1.205	1.007	1.01	0.998	0.991	0.999	0.989	0.754	0.847	0.73	1.204	1.26	1.218	0.633	0.000623573
P08249	215	K	Malate dehydrogenase, mitochondrial OS=Mus musculus OX=10090 GN=Mdh2 PE=1 SV=3	Mdh2	1	1.00228e-51	246	3	TIIPLISQCTPK(1)VDFPQDQLATLTGR	-2.3118	2	0.84	0.923	0.949	1.069	1.098	1.122	1.007	1.01	0.998	0.991	0.999	0.989	0.834	0.914	0.951	1.079	1.099	1.134	0.815	0.0076865
P08414	370	K	Calcium/calmodulin-dependent protein kinase type IV OS=Mus musculus OX=10090 GN=Camk4 PE=1 SV=2	Camk4	1	0.0380285	83.948	2	DSTDLLGK(1)K	-0.29716	1	1.115	1.237	1.085	0.889	0.904	0.769
P08556	135	K	GTPase NRas OS=Mus musculus OX=10090 GN=Nras PE=1 SV=1	Nras	1	0.000680936	103.9	3	QAHELAK(1)SYGIPFIETSAK	2.7703	1	0.954	0.919	0.888	1.048	1.136	1.054
P08775	767	K	DNA-directed RNA polymerase II subunit RPB1 OS=Mus musculus OX=10090 GN=Polr2a PE=1 SV=3	Polr2a	1	0.000638837	88.133	3	SLSEYNNFK(1)SMVVSGAK	3.8755	1	0.924	1.004	0.939	1.049	1.028	1.057	1.005	1.044	1.011	0.97	0.979	0.986	0.919	0.962	0.929	1.081	1.05	1.072	0.877	0.00129541
P08775	619	K	DNA-directed RNA polymerase II subunit RPB1 OS=Mus musculus OX=10090 GN=Polr2a PE=1 SV=3	Polr2a	1	3.4514e-07	131.56	4	THSTHPDDEDSGPYK(1)HISPGDTK	-0.91653	1	0.783	0.87	0.776	0.975	1.206	1.391	1.005	1.044	1.011	0.97	0.979	0.986	0.779	0.833	0.768	1.005	1.232	1.411	0.652	0.0147341
P09023	51	K	Homeobox protein Hox-B6 OS=Mus musculus OX=10090 GN=Hoxb6 PE=1 SV=2	Hoxb6	1	0.000154447	72.881	4	HYPAPYGPGPGQDK(1)GFAASSYYPPAGGGYGR	3.5218	1	0.832	0.99	1.276	0.785	1.125	0.993
P09055	71	K	Integrin beta-1 OS=Mus musculus OX=10090 GN=Itgb1 PE=1 SV=1	Itgb1	1	0.0212787	75.378	3	CDDLEALK(1)K	1.8023	1	0.973	0.875	1.081	1.061	1.161	0.848	0.91	0.915	0.896	1.092	1.1	1.066	1.069	0.956	1.206	0.972	1.055	0.795	1.145	0.269395
P09055	624	K	Integrin beta-1 OS=Mus musculus OX=10090 GN=Itgb1 PE=1 SV=1	Itgb1	1	1.38964e-15	168.57	4	CTDPK(1)FQGPTCETCQTCLGVCAEHK	-1.8013	1	1.025	0.569	0.689	1.337	1.213	1.166	0.91	0.915	0.896	1.092	1.1	1.066	1.126	0.622	0.769	1.224	1.103	1.094	0.736	0.130832
P09055	398	K	Integrin beta-1 OS=Mus musculus OX=10090 GN=Itgb1 PE=1 SV=1	Itgb1	1	0.00817874	68.034	3	LPDGVTINYK(1)SYCK	4.2919	1	0.891	1.062	1.057	0.961	1.061	0.967	0.91	0.915	0.896	1.092	1.1	1.066	0.979	1.161	1.18	0.88	0.965	0.907	1.206	0.047913
P09055	784	K	Integrin beta-1 OS=Mus musculus OX=10090 GN=Itgb1 PE=1 SV=1	Itgb1	1	1.357e-06	131.11	3	WDTGENPIYK(1)SAVTTVVNPK	2.277	2	0.721	0.845	0.948	1.198	1.119	1.169	0.91	0.915	0.896	1.092	1.1	1.066	0.792	0.923	1.058	1.097	1.017	1.097	0.864	0.154813
P09103	108	K	Protein disulfide-isomerase OS=Mus musculus OX=10090 GN=P4hb PE=1 SV=2	P4hb	1	1.03368e-06	178.84	3	FFK(1)NGDTASPK	-0.57049	3	0.886	1.051	0.968	1.061	0.991	1.042	0.998	1.018	0.987	0.996	0.998	0.996	0.888	1.032	0.981	1.065	0.993	1.046	0.935	0.230156
P09103	368	K	Protein disulfide-isomerase OS=Mus musculus OX=10090 GN=P4hb PE=1 SV=2	P4hb	1	0.000320617	93.269	4	IKPHLMSQEVPEDWDK(1)QPVK	-0.84062	1	0.771	1.155	1.09	0.881	1.272	0.83	0.998	1.018	0.987	0.996	0.998	0.996	0.773	1.135	1.104	0.885	1.275	0.833	1.006	0.958669
P09103	33	K	Protein disulfide-isomerase OS=Mus musculus OX=10090 GN=P4hb PE=1 SV=2	P4hb	1	1.66743e-06	172.17	3	K(1)SNFEEALAAHK	-2.8769	10	0.891	0.983	0.935	1.044	1.076	1.07	0.998	1.018	0.987	0.996	0.998	0.996	0.893	0.966	0.947	1.048	1.078	1.074	0.877	0.00636804
P09103	83	K	Protein disulfide-isomerase OS=Mus musculus OX=10090 GN=P4hb PE=1 SV=2	P4hb	1	1.61941e-15	174.87	3	LAK(1)VDATEESDLAQQYGVR	-0.92168	1	0.976	0.878	0.995	1.155	1.036	0.959	0.998	1.018	0.987	0.996	0.998	0.996	0.978	0.862	1.008	1.16	1.038	0.963	0.901	0.224889
P09103	328	K	Protein disulfide-isomerase OS=Mus musculus OX=10090 GN=P4hb PE=1 SV=2	P4hb	0.999966	1.40187e-16	173.65	4	LITLEEEMTK(1)YKPESDELTAEK	-0.78231	1							0.998	1.018	0.987	0.996	0.998	0.996
P09103	330	K	Protein disulfide-isomerase OS=Mus musculus OX=10090 GN=P4hb PE=1 SV=2	P4hb	1	5.02598e-05	150.69	2	YK(1)PESDELTAEK	-1.5847	4	0.753	1.011	0.902	0.949	1.456	0.929	0.998	1.018	0.987	0.996	0.998	0.996	0.755	0.993	0.914	0.953	1.459	0.933	0.796	0.270941
P09103	273	K	Protein disulfide-isomerase OS=Mus musculus OX=10090 GN=P4hb PE=1 SV=2	P4hb	1	0.0387756	57.679	3	SVSDYDGK(1)LSSFK	-1.2432	1							0.998	1.018	0.987	0.996	0.998	0.996
P09103	265	K	Protein disulfide-isomerase OS=Mus musculus OX=10090 GN=P4hb PE=1 SV=2	P4hb	1	1.45249e-05	131.51	3	THILLFLPK(1)SVSDYDGK	-2.1942	1	0.925	0.999	1.045	0.97	1.011	1.049	0.998	1.018	0.987	0.996	0.998	0.996	0.927	0.981	1.059	0.974	1.013	1.053	0.976	0.601461
P09103	387	K	Protein disulfide-isomerase OS=Mus musculus OX=10090 GN=P4hb PE=1 SV=2	P4hb	1	1.15215e-06	140.22	3	VLVGANFEEVAFDEK(1)K	-1.7131	1	0.944	1.047	0.877	1.034	1.025	1.072	0.998	1.018	0.987	0.996	0.998	0.996	0.946	1.028	0.889	1.038	1.027	1.076	0.911	0.100935
P09103	202	K	Protein disulfide-isomerase OS=Mus musculus OX=10090 GN=P4hb PE=1 SV=2	P4hb	1	2.64086e-07	177.93	2	YQLDK(1)DGVVLFK	-0.12369	2	0.859	1.064	0.946	0.881	1.244	1.005	0.998	1.018	0.987	0.996	0.998	0.996	0.861	1.045	0.958	0.885	1.246	1.009	0.912	0.497985
P09405	79	K	Nucleolin OS=Mus musculus OX=10090 GN=Ncl PE=1 SV=2	Ncl	1	0.000635391	138.1	3	AAVPTPAK(1)K	-1.9209	3	0.953	0.941	1.023	1.052	1.028	1.003	1.016	1.032	1.022	0.976	0.973	0.988	0.938	0.912	1.001	1.078	1.057	1.015	0.905	0.0378023
P09405	87	K	Nucleolin OS=Mus musculus OX=10090 GN=Ncl PE=1 SV=2	Ncl	1	0.00384856	119.41	3	AAVTPGK(1)K	0.79612	3	1.054	0.966	1.042	0.919	1.069	0.949	1.016	1.032	1.022	0.976	0.973	0.988	1.037	0.936	1.02	0.942	1.099	0.961	0.997	0.978951
P09405	9	K	Nucleolin OS=Mus musculus OX=10090 GN=Ncl PE=1 SV=2	Ncl	1	0.00163107	114.72	3	AGK(1)THGEAK(1)K	-0.26878	4	1.022	1.029	1.002	1.011	0.934	1.002	1.016	1.032	1.022	0.976	0.973	0.988	1.006	0.997	0.98	1.036	0.96	1.014	0.991	0.738882
P09405	15	K	Nucleolin OS=Mus musculus OX=10090 GN=Ncl PE=1 SV=2	Ncl	1	0.00168271	141.39	3	THGEAK(1)K	0.16206	7	0.924	0.985	0.981	1.046	1.038	1.026	1.016	1.032	1.022	0.976	0.973	0.988	0.909	0.954	0.96	1.072	1.067	1.038	0.889	0.0040595
P09405	124	K	Nucleolin OS=Mus musculus OX=10090 GN=Ncl PE=1 SV=2	Ncl	1	0.000551411	140.5	3	ALVPTPGK(1)K	0.84249	11	0.982	1.084	1.024	0.953	0.992	0.964	1.016	1.032	1.022	0.976	0.973	0.988	0.967	1.05	1.002	0.976	1.02	0.976	1.016	0.61311
P09405	514	K	Nucleolin OS=Mus musculus OX=10090 GN=Ncl PE=1 SV=2	Ncl	1	1.50829e-05	141.58	3	ATFIK(1)VPQNPHGK	-1.691	2	0.886	1.023	1.027	0.993	1.085	0.985	1.016	1.032	1.022	0.976	0.973	0.988	0.872	0.991	1.005	1.017	1.115	0.997	0.917	0.196642
P09405	522	K	Nucleolin OS=Mus musculus OX=10090 GN=Ncl PE=1 SV=2	Ncl	1	0.00153374	114.4	3	VPQNPHGK(1)PK	-1.1503	1	0.983	0.918	1.085	1.048	1.064	0.902	1.016	1.032	1.022	0.976	0.973	0.988	0.968	0.89	1.062	1.074	1.094	0.913	0.948	0.52803
P09405	95	K	Nucleolin OS=Mus musculus OX=10090 GN=Ncl PE=1 SV=2	Ncl	1	0.00786525	111.04	2	AVATPAK(1)K	1.2792	3	0.979	0.878	0.902	1.082	1.064	1.095	1.016	1.032	1.022	0.976	0.973	0.988	0.964	0.851	0.883	1.109	1.094	1.108	0.815	0.00520816
P09405	96	K	Nucleolin OS=Mus musculus OX=10090 GN=Ncl PE=1 SV=2	Ncl	1	0.00841984	77.562	3	K(1)NITPAK(1)VIPTPGK	-1.1511	1							1.016	1.032	1.022	0.976	0.973	0.988
P09405	636	K	Nucleolin OS=Mus musculus OX=10090 GN=Ncl PE=1 SV=2	Ncl	1	5.26694e-30	206.28	3	EAMEDGEIDGNK(1)VTLDWAK	4.4839	5	0.996	1.036	1.027	0.985	1.009	0.947	1.016	1.032	1.022	0.976	0.973	0.988	0.98	1.004	1.005	1.009	1.037	0.959	0.995	0.850798
P09405	607	K	Nucleolin OS=Mus musculus OX=10090 GN=Ncl PE=1 SV=2	Ncl	1	5.06104e-43	244.52	3	ETGSSK(1)GFGFVDFNSEEDAK	-1.0191	1	0.888	1.045	1.084	0.958	1.06	0.965	1.016	1.032	1.022	0.976	0.973	0.988	0.874	1.013	1.061	0.982	1.089	0.977	0.967	0.631158
P09405	621	K	Nucleolin OS=Mus musculus OX=10090 GN=Ncl PE=1 SV=2	Ncl	1	1.75755e-10	166.35	3	GFGFVDFNSEEDAK(1)AAK	-0.7693	1	0.901	1.038	0.995	1.027	0.94	1.099	1.016	1.032	1.022	0.976	0.973	0.988	0.887	1.006	0.974	1.052	0.966	1.112	0.916	0.191138
P09405	335	K	Nucleolin OS=Mus musculus OX=10090 GN=Ncl PE=1 SV=2	Ncl	1	1.55368e-160	389.72	3	FAISELFAK(1)NDLAVVDVR	3.3111	2	0.952	1.033	1.007	0.993	1.02	0.995	1.016	1.032	1.022	0.976	0.973	0.988	0.937	1.001	0.985	1.017	1.048	1.007	0.951	0.0978656
P09405	132	K	Nucleolin OS=Mus musculus OX=10090 GN=Ncl PE=1 SV=2	Ncl	1	2.30889e-05	140.39	2	GAATPAK(1)GAK(1)NGK	-1.9226	1							1.016	1.032	1.022	0.976	0.973	0.988
P09405	135	K	Nucleolin OS=Mus musculus OX=10090 GN=Ncl PE=1 SV=2	Ncl	1	2.30889e-05	140.39	2	GAK(1)NGK(1)NAK	-0.1118	2							1.016	1.032	1.022	0.976	0.973	0.988
P09405	138	K	Nucleolin OS=Mus musculus OX=10090 GN=Ncl PE=1 SV=2	Ncl	1	0.00108525	118.5	2	GAK(1)NGK(1)NAK	-0.1118	1							1.016	1.032	1.022	0.976	0.973	0.988
P09405	439	K	Nucleolin OS=Mus musculus OX=10090 GN=Ncl PE=1 SV=2	Ncl	1	1.13109e-06	143.38	3	GIAYIEFK(1)SEADAEK	-0.95127	2	0.977	1.046	1.03	0.955	0.976	1.015	1.016	1.032	1.022	0.976	0.973	0.988	0.962	1.014	1.008	0.978	1.003	1.027	0.992	0.729772
P09405	62	K	Nucleolin OS=Mus musculus OX=10090 GN=Ncl PE=1 SV=2	Ncl	0.999999	0.0103379	77.062	3	KATTTPAK(1)K	0.78535	1							1.016	1.032	1.022	0.976	0.973	0.988
P09405	102	K	Nucleolin OS=Mus musculus OX=10090 GN=Ncl PE=1 SV=2	Ncl	1	0.00129362	123.02	2	NITPAK(1)VIPTPGK(1)K	-1.4244	4							1.016	1.032	1.022	0.976	0.973	0.988
P09405	109	K	Nucleolin OS=Mus musculus OX=10090 GN=Ncl PE=1 SV=2	Ncl	1	0.00129362	123.02	2	VIPTPGK(1)K	-1.1419	9	1.037	1.08	0.988	0.96	0.998	0.938	1.016	1.032	1.022	0.976	0.973	0.988	1.021	1.047	0.967	0.984	1.026	0.949	1.026	0.47982
P09405	70	K	Nucleolin OS=Mus musculus OX=10090 GN=Ncl PE=1 SV=2	Ncl	1	4.8393e-05	154.12	3	VVVSQTK(1)K	0.17596	3	0.949	0.95	0.875	1.058	1.109	1.06	1.016	1.032	1.022	0.976	0.973	0.988	0.934	0.921	0.856	1.084	1.14	1.073	0.822	0.00397429
P09405	429	K	Nucleolin OS=Mus musculus OX=10090 GN=Ncl PE=1 SV=2	Ncl	1	0.00284874	101.54	3	LVSQDGK(1)SK	-0.48703	2	1.002	1.099	1.099	0.949	0.931	0.92	1.016	1.032	1.022	0.976	0.973	0.988	0.986	1.065	1.075	0.972	0.957	0.931	1.093	0.0427694
P09405	431	K	Nucleolin OS=Mus musculus OX=10090 GN=Ncl PE=1 SV=2	Ncl	1	0.00013223	158.31	2	SK(1)GIAYIEFK	-0.3371	3	0.943	1.073	1.024	0.965	1.025	0.97	1.016	1.032	1.022	0.976	0.973	0.988	0.928	1.04	1.002	0.989	1.053	0.982	0.982	0.667081
P09405	569	K	Nucleolin OS=Mus musculus OX=10090 GN=Ncl PE=1 SV=2	Ncl	1	0.000335456	147.91	2	SQPSK(1)TLFVK	-1.4386	4	1.033	1.125	1.1	0.912	0.945	0.885	1.016	1.032	1.022	0.976	0.973	0.988	1.017	1.09	1.076	0.934	0.971	0.896	1.136	0.015314
P09405	574	K	Nucleolin OS=Mus musculus OX=10090 GN=Ncl PE=1 SV=2	Ncl	1	9.28593e-18	204.05	3	TLFVK(1)GLSEDTTEETLK	-0.53335	1	1.022	0.961	1.112	0.92	0.95	1.035	1.016	1.032	1.022	0.976	0.973	0.988	1.006	0.931	1.088	0.943	0.976	1.048	1.02	0.754586
P09405	478	K	Nucleolin OS=Mus musculus OX=10090 GN=Ncl PE=1 SV=2	Ncl	1	2.41443e-05	156.81	3	TGK(1)TSTWSGESK	-1.77	5	0.937	0.984	0.995	0.965	0.944	1.175	1.016	1.032	1.022	0.976	0.973	0.988	0.922	0.953	0.974	0.989	0.97	1.189	0.905	0.224983
P09405	400	K	Nucleolin OS=Mus musculus OX=10090 GN=Ncl PE=1 SV=2	Ncl	1	1.364e-07	150.91	3	TLLAK(1)NLSFNITEDELK	-4.4224	2	0.962	1.026	1.031	0.967	0.99	1.024	1.016	1.032	1.022	0.976	0.973	0.988	0.947	0.994	1.009	0.991	1.017	1.036	0.969	0.242996
P09411	131	K	Phosphoglycerate kinase 1 OS=Mus musculus OX=10090 GN=Pgk1 PE=1 SV=4	Pgk1	1	0.0021883	109.42	3	FHVEEEGK(1)GK	-0.58218	1	0.911	1.086	1.134	0.958	0.906	1.006	1.126	1.138	1.15	0.858	0.847	0.847	0.809	0.954	0.986	1.117	1.07	1.188	0.815	0.0382764
P09411	353	K	Phosphoglycerate kinase 1 OS=Mus musculus OX=10090 GN=Pgk1 PE=1 SV=4	Pgk1	1	0.00365354	105.25	2	GTK(1)SLMDEVVK	-2.04	1	0.968	1.083	1.073	0.937	0.955	0.985	1.126	1.138	1.15	0.858	0.847	0.847	0.86	0.952	0.933	1.092	1.128	1.163	0.811	0.00433297
P09411	291	K	Phosphoglycerate kinase 1 OS=Mus musculus OX=10090 GN=Pgk1 PE=1 SV=4	Pgk1	1	0.00179152	82.007	3	ITLPVDFVTADK(1)FDENAK	-2.5231	1	0.778	1.132	0.998	0.935	1.127	1.03	1.126	1.138	1.15	0.858	0.847	0.847	0.691	0.995	0.868	1.09	1.331	1.216	0.702	0.0405226
P09411	30	K	Phosphoglycerate kinase 1 OS=Mus musculus OX=10090 GN=Pgk1 PE=1 SV=4	Pgk1	1	2.74909e-13	174.78	3	VDFNVPMK(1)NNQITNNQR	-1.6819	10	0.945	0.935	0.955	1.008	1.102	1.056	1.126	1.138	1.15	0.858	0.847	0.847	0.839	0.822	0.83	1.175	1.301	1.247	0.669	0.000184207
P09411	388	K	Phosphoglycerate kinase 1 OS=Mus musculus OX=10090 GN=Pgk1 PE=1 SV=4	Pgk1	1	1.17868e-32	211.94	3	WNTEDK(1)VSHVSTGGGASLELLEGK	-0.70788	1	1.037	1.029	0.927	0.992	0.992	1.024	1.126	1.138	1.15	0.858	0.847	0.847	0.921	0.904	0.806	1.156	1.171	1.209	0.744	0.00245938
P09602	11	K	Non-histone chromosomal protein HMG-17 OS=Mus musculus OX=10090 GN=Hmgn2 PE=1 SV=2	Hmgn2	0.999981	0.0143731	72.089	3	KAEGDAK(1)GDK	-0.17246	1							0.958	0.997	0.956	1.034	1.045	1.018
P09671	130	K	Superoxide dismutase [Mn], mitochondrial OS=Mus musculus OX=10090 GN=Sod2 PE=1 SV=3	Sod2	1	0.000370199	136.33	2	DFGSFEK(1)FK	-0.8832	1	0.687	0.726	0.754	1.282	1.288	1.263	0.898	0.956	0.961	1.039	1.105	1.046	0.765	0.759	0.785	1.234	1.166	1.207	0.64	2.11352e-05
P09671	108	K	Superoxide dismutase [Mn], mitochondrial OS=Mus musculus OX=10090 GN=Sod2 PE=1 SV=3	Sod2	1	2.6848e-07	123.2	4	FNGGGHINHTIFWTNLSPK(1)GGGEPK	-0.83837	1	0.836	0.852	1.029	1.072	1.111	1.1	0.898	0.956	0.961	1.039	1.105	1.046	0.931	0.891	1.071	1.032	1.005	1.052	0.937	0.296073
P09671	114	K	Superoxide dismutase [Mn], mitochondrial OS=Mus musculus OX=10090 GN=Sod2 PE=1 SV=3	Sod2	1	0.00380517	82.578	3	GGGEPK(1)GELLEAIK	-1.7354	1	0.812	0.904	0.76	1.222	1.125	1.177	0.898	0.956	0.961	1.039	1.105	1.046	0.904	0.946	0.791	1.176	1.018	1.125	0.796	0.0286595
P09671	122	K	Superoxide dismutase [Mn], mitochondrial OS=Mus musculus OX=10090 GN=Sod2 PE=1 SV=3	Sod2	1	0.00867025	85.731	3	GELLEAIK(1)R	-0.97182	2	0.894	0.97	1.007	1.112	1.054	0.964	0.898	0.956	0.961	1.039	1.105	1.046	0.996	1.015	1.048	1.07	0.954	0.922	1.038	0.45197
P09671	68	K	Superoxide dismutase [Mn], mitochondrial OS=Mus musculus OX=10090 GN=Sod2 PE=1 SV=3	Sod2	1	6.31369e-64	273.9	3	HHAAYVNNLNATEEK(1)YHEALAK	-2.2429	8	0.815	0.845	0.838	1.144	1.199	1.16	0.898	0.956	0.961	1.039	1.105	1.046	0.908	0.884	0.872	1.101	1.085	1.109	0.808	9.51815e-05
P09671	75	K	Superoxide dismutase [Mn], mitochondrial OS=Mus musculus OX=10090 GN=Sod2 PE=1 SV=3	Sod2	1	0.000948601	79.568	4	YHEALAK(1)GDVTTQVALQPALK	-0.99982	1							0.898	0.956	0.961	1.039	1.105	1.046
P0C0S6	5	K	Histone H2A.Z OS=Mus musculus OX=10090 GN=H2az1 PE=1 SV=2	H2az1	1	1.5693e-05	153.38	3	AGGK(1)AGK(1)DSGK(1)AK	-1.8767	5
P0C0S6	8	K	Histone H2A.Z OS=Mus musculus OX=10090 GN=H2az1 PE=1 SV=2	H2az1	1	1.5693e-05	153.38	3	AGK(1)DSGK(1)AK	0.32205	7
P0C0S6	12	K	Histone H2A.Z OS=Mus musculus OX=10090 GN=H2az1 PE=1 SV=2	H2az1	1	1.5693e-05	153.38	3	AGK(1)DSGK(1)AK	0.32205	6
P0DP28	22	K	Calmodulin-3 OS=Mus musculus OX=10090 GN=Calm3 PE=1 SV=1	Calm3	1	1.48674e-166	338.69	2	EAFSLFDK(1)DGDGTITTK	-2.326	4	0.933	1.069	0.96	1.014	1.076	0.948	0.992	1.012	1.011	0.996	1.01	0.998	0.941	1.056	0.95	1.018	1.065	0.95	0.972	0.590251
P0DP28	95	K	Calmodulin-3 OS=Mus musculus OX=10090 GN=Calm3 PE=1 SV=1	Calm3	1	2.5359e-57	285.58	2	VFDK(1)DGNGYISAAELR	-1.4804	6	0.89	1.058	0.973	0.943	1.183	0.951	0.992	1.012	1.011	0.996	1.01	0.998	0.897	1.045	0.962	0.947	1.171	0.953	0.946	0.556477
P10107	26	K	Annexin A1 OS=Mus musculus OX=10090 GN=Anxa1 PE=1 SV=2	Anxa1	1	0.00325208	86.455	3	FLENQEQEYVQAVK(1)SYK	4.0982	1							1.08	1.082	1.076	0.932	0.946	0.91
P10107	29	K	Annexin A1 OS=Mus musculus OX=10090 GN=Anxa1 PE=1 SV=2	Anxa1	1	1.19765e-16	168.26	4	SYK(1)GGPGSAVSPYPSFNVSSDVAALHK	-0.47198	1	0.99	1.106	1.207	0.776	0.925	0.996	1.08	1.082	1.076	0.932	0.946	0.91	0.917	1.022	1.122	0.833	0.978	1.095	1.053	0.607391
P10107	312	K	Annexin A1 OS=Mus musculus OX=10090 GN=Anxa1 PE=1 SV=2	Anxa1	1	2.1958e-33	243.7	3	SEIDMNEIK(1)VFYQK(1)K	0.34205	6	0.984	1.088	1.04	0.933	1.006	0.95	1.08	1.082	1.076	0.932	0.946	0.91	0.911	1.006	0.967	1.001	1.063	1.044	0.928	0.0903479
P10107	317	K	Annexin A1 OS=Mus musculus OX=10090 GN=Anxa1 PE=1 SV=2	Anxa1	1	0.0046114	75.574	3	SEIDMNEIK(1)VFYQK(1)K	0.34205	1							1.08	1.082	1.076	0.932	0.946	0.91
P10107	242	K	Annexin A1 OS=Mus musculus OX=10090 GN=Anxa1 PE=1 SV=2	Anxa1	1	2.00925e-34	243.69	3	VFQNYGK(1)YSQHDMNK	-0.71005	2	0.994	1.125	1.148	0.892	0.903	0.938	1.08	1.082	1.076	0.932	0.946	0.91	0.92	1.04	1.067	0.957	0.955	1.031	1.029	0.635813
P10126	5	K	Elongation factor 1-alpha 1 OS=Mus musculus OX=10090 GN=Eef1a1 PE=1 SV=3	Eef1a1	1	2.45491e-07	148.44	4	EK(1)THINIVVIGHVDSGK	-1.6302	1	1.012	0.946	1.09	0.951	1.04	0.962	1.038	1.067	1.039	0.944	0.957	0.959	0.975	0.887	1.049	1.007	1.087	1.003	0.94	0.313153
P10126	179	K	Elongation factor 1-alpha 1 OS=Mus musculus OX=10090 GN=Eef1a1 PE=1 SV=3	Eef1a1	1	0.00071752	150.28	2	EVSTYIK(1)K	-0.95696	5	1.009	1.134	1.049	0.922	0.973	0.914	1.038	1.067	1.039	0.944	0.957	0.959	0.972	1.063	1.01	0.977	1.017	0.953	1.033	0.369937
P10126	165	K	Elongation factor 1-alpha 1 OS=Mus musculus OX=10090 GN=Eef1a1 PE=1 SV=3	Eef1a1	1	3.89565e-16	209.8	2	MDSTEPPYSQK(1)R	-2.0298	1	0.938	1.165	0.96	0.939	0.909	1.088	1.038	1.067	1.039	0.944	0.957	0.959	0.904	1.092	0.924	0.995	0.95	1.135	0.948	0.536024
P10126	154	K	Elongation factor 1-alpha 1 OS=Mus musculus OX=10090 GN=Eef1a1 PE=1 SV=3	Eef1a1	1	8.58453e-11	161.35	3	QLIVGVNK(1)MDSTEPPYSQK	3.6433	1	1.018	0.824	1.09	0.96	1.037	1.072	1.038	1.067	1.039	0.944	0.957	0.959	0.981	0.772	1.049	1.017	1.084	1.118	0.87	0.206329
P10605	220	K	Cathepsin B OS=Mus musculus OX=10090 GN=Ctsb PE=1 SV=2	Ctsb	1	0.00690529	75.669	3	SCEAGYSPSYK(1)EDK	-1.9904	2	0.862	1.062	1.181	0.784	1.34	0.772	1.045	1.046	1.064	0.942	0.944	0.959	0.825	1.015	1.11	0.832	1.419	0.805	0.965	0.972705
Q91VC3	289	K	Eukaryotic initiation factor 4A-III OS=Mus musculus OX=10090 GN=Eif4a3 PE=1 SV=3	Eif4a3	1	0.00118803	140.45	2	K(1)VDWLTEK	-0.73939	2	0.763	1.118	0.882	0.937	1.393	0.908	0.99	1.004	0.981	1.018	1.015	1.014	0.771	1.114	0.899	0.92	1.372	0.895	0.874	0.507499
P10852	184	K	4F2 cell-surface antigen heavy chain OS=Mus musculus OX=10090 GN=Slc3a2 PE=1 SV=1	Slc3a2	1	0.00932837	71.073	3	QINPTLGSQEDFK(1)DLLQSAK	3.488	1	0.907	0.864	0.882	1.082	1.168	1.096	0.83	0.861	0.874	1.144	1.126	1.13	1.093	1.003	1.009	0.946	1.037	0.97	1.051	0.267384
Q6ZWY9	21	K	Histone H2B type 1-C/E/G OS=Mus musculus OX=10090 GN=H2bc4 PE=1 SV=3	H2bc4	1	3.61025e-12	189.5	3	K(1)GSK(1)K(1)AVTK(1)AQK	-1.4228	155	1.036	1.12	1.08	0.907	0.907	0.949	1.054	1.062	0.942	0.999	0.966	0.984	0.983	1.055	1.146	0.908	0.939	0.964	1.133	0.0611556
Q6ZWY9	24	K	Histone H2B type 1-C/E/G OS=Mus musculus OX=10090 GN=H2bc4 PE=1 SV=3	H2bc4	1	1.20437e-06	155.98	2	K(1)AVTK(1)AQK(1)K	-0.73918	19							1.054	1.062	0.942	0.999	0.966	0.984
Q6ZWY9	25	K	Histone H2B type 1-C/E/G OS=Mus musculus OX=10090 GN=H2bc4 PE=1 SV=3	H2bc4	1	0.00412571	116.24	2	AVTK(1)AQK(1)K(1)DGK	-0.5775	1							1.054	1.062	0.942	0.999	0.966	0.984
Q6ZWY9	44	K	Histone H2B type 1-C/E/G OS=Mus musculus OX=10090 GN=H2bc4 PE=1 SV=3	H2bc4	1	4.65928e-08	185.77	2	ESYSVYVYK(1)VLK	-3.0814	2	0.857	0.885	0.898	1.077	1.11	1.173	1.054	1.062	0.942	0.999	0.966	0.984	0.813	0.833	0.953	1.078	1.149	1.192	0.76	0.00865508
P10854	16	K	Histone H2B type 1-M OS=Mus musculus OX=10090 GN=H2bc14 PE=1 SV=2	H2bc14	1	9.33124e-13	189.5	4	SAPAPK(1)K(1)GSK(1)K(1)AVTK	-0.04694	86
P10854	17	K	Histone H2B type 1-M OS=Mus musculus OX=10090 GN=H2bc14 PE=1 SV=2	H2bc14	1	9.33124e-13	189.5	4	SAPAPK(1)K(1)GSK(1)K(1)AVTK	-0.04694	109
Q6ZWY9	117	K	Histone H2B type 1-C/E/G OS=Mus musculus OX=10090 GN=H2bc4 PE=1 SV=3	H2bc4	1	0.000111203	142.07	2	HAVSEGTK(1)AVTK	0.25807	2	0.794	0.932	0.943	1.109	1.101	1.122	1.054	1.062	0.942	0.999	0.966	0.984	0.753	0.878	1.001	1.11	1.14	1.14	0.776	0.034883
Q6ZWY9	35	K	Histone H2B type 1-C/E/G OS=Mus musculus OX=10090 GN=H2bc4 PE=1 SV=3	H2bc4	1	0.000217174	160.36	3	K(1)ESYSVYVYK	-1.2035	4	0.673	1.117	0.907	0.878	1.527	0.897	1.054	1.062	0.942	0.999	0.966	0.984	0.639	1.052	0.963	0.879	1.581	0.912	0.787	0.41097
P10854	13	K	Histone H2B type 1-M OS=Mus musculus OX=10090 GN=H2bc14 PE=1 SV=2	H2bc14	1	9.33124e-13	189.5	4	SAPAPK(1)K(1)GSK(1)K(1)AVTK	-0.04694	84
Q6ZWY9	86	K	Histone H2B type 1-C/E/G OS=Mus musculus OX=10090 GN=H2bc4 PE=1 SV=3	H2bc4	1	1.93157e-08	143.02	3	LAHYNK(1)R	-0.21466	6	1.066	1.011	0.952	1.12	0.948	0.903	1.054	1.062	0.942	0.999	0.966	0.984	1.011	0.952	1.011	1.121	0.981	0.918	0.985	0.853007
Q6ZWY9	109	K	Histone H2B type 1-C/E/G OS=Mus musculus OX=10090 GN=H2bc4 PE=1 SV=3	H2bc4	1	2.75933e-46	263.2	3	LLLPGELAK(1)HAVSEGTK	-0.90421	12	0.839	0.917	0.874	1.138	1.128	1.104	1.054	1.062	0.942	0.999	0.966	0.984	0.796	0.863	0.928	1.139	1.168	1.122	0.754	0.00346857
P10854	6	K	Histone H2B type 1-M OS=Mus musculus OX=10090 GN=H2bc14 PE=1 SV=2	H2bc14	1	0.000112631	152.7	3	PEPTK(1)SAPAPK(1)K(1)GSK(1)K	-1.2807	14	1.189	1.283	1.237	0.739	0.759	0.792
P10854	12	K	Histone H2B type 1-M OS=Mus musculus OX=10090 GN=H2bc14 PE=1 SV=2	H2bc14	1	9.33124e-13	179.25	4	SAPAPK(1)K(1)GSK(1)K(1)AVTK	-0.04694	24	1.333	1.432	1.276	0.632	0.652	0.675
P43274	192	K	Histone H1.4 OS=Mus musculus OX=10090 GN=H1-4 PE=1 SV=2	H1-4	0.999959	0.0196362	87.616	2	AK(1)TVKPK	-0.39239	1							0.96	0.927	0.957	1.063	1.055	1.06
P10922	21	K	Histone H1.0 OS=Mus musculus OX=10090 GN=H1-0 PE=2 SV=4	H1-0	1	0.0389071	69.423	3	K(1)STDHPK	-0.87905	1	0.863	0.964	0.916	1.032	1.119	1.105	1.01	0.982	0.994	1.034	1.046	0.982	0.854	0.982	0.922	0.998	1.07	1.125	0.864	0.0509709
P10922	59	K	Histone H1.0 OS=Mus musculus OX=10090 GN=H1-0 PE=2 SV=4	H1-0	1	0.000203186	114.63	3	SHYK(1)VGENADSQIK	-0.51785	1	0.861	1.057	0.981	0.958	1.084	1.059	1.01	0.982	0.994	1.034	1.046	0.982	0.852	1.076	0.987	0.926	1.036	1.078	0.959	0.615668
P10922	55	K	Histone H1.0 OS=Mus musculus OX=10090 GN=H1-0 PE=2 SV=4	H1-0	1	0.00591882	101.64	3	YIK(1)SHYK	-0.43751	1	0.677	0.768	0.727	1.277	1.355	1.196	1.01	0.982	0.994	1.034	1.046	0.982	0.67	0.782	0.731	1.235	1.295	1.218	0.582	0.000362787
P10922	40	K	Histone H1.0 OS=Mus musculus OX=10090 GN=H1-0 PE=2 SV=4	H1-0	1	0.0235458	62.055	3	YSDMIVAAIQAEK(1)NR	-1.4707	1	0.86	1.03	1.001	1.064	0.994	1.051	1.01	0.982	0.994	1.034	1.046	0.982	0.851	1.049	1.007	1.029	0.95	1.07	0.953	0.526957
P11031	80	K	Activated RNA polymerase II transcriptional coactivator p15 OS=Mus musculus OX=10090 GN=Sub1 PE=1 SV=3	Sub1	1	0.0424218	76.064	2	GK(1)ILIDIR	-0.85873	1							1.146	1.136	1.146	0.867	0.837	0.887
P11031	5	K	Activated RNA polymerase II transcriptional coactivator p15 OS=Mus musculus OX=10090 GN=Sub1 PE=1 SV=3	Sub1	1	6.40961e-16	172.24	3	SK(1)ELVSSSSSGSDSDSEVEK	-0.35508	1	0.755	0.921	0.965	1.062	1.237	1.06	1.146	1.136	1.146	0.867	0.837	0.887	0.659	0.811	0.842	1.225	1.478	1.195	0.593	0.00672105
P11103	305	K	Poly [ADP-ribose] polymerase 1 OS=Mus musculus OX=10090 GN=Parp1 PE=1 SV=3	Parp1	1	9.4048e-10	149.64	3	ECSGQLVFK(1)SDAYYCTGDVTAWTK	1.3474	3	0.907	1.016	1.038	1.035	1.01	0.993	0.977	1.009	0.987	1.013	1.014	1.006	0.928	1.007	1.052	1.022	0.996	0.987	0.994	0.858914
P11103	818	K	Poly [ADP-ribose] polymerase 1 OS=Mus musculus OX=10090 GN=Parp1 PE=1 SV=3	Parp1	1	5.06067e-07	131.7	4	YVK(1)NTHATTHNAYDLEVIDIFK	2.1209	1	1.019	0.931	1.021	0.962	0.929	1.139	0.977	1.009	0.987	1.013	1.014	1.006	1.043	0.923	1.034	0.95	0.916	1.132	1.001	0.965755
P11276	101	K	Fibronectin OS=Mus musculus OX=10090 GN=Fn1 PE=1 SV=4	Fn1	1	9.89093e-19	174.47	4	GFNCESKPEPEETCFDK(1)YTGNTYK	-1.9132	1	0.801	0.838	0.888	1.157	1.181	1.134	0.948	0.963	0.953	1.054	1.054	1.043	0.845	0.87	0.932	1.098	1.12	1.087	0.801	0.00183413
P11276	2080	K	Fibronectin OS=Mus musculus OX=10090 GN=Fn1 PE=1 SV=4	Fn1	1	2.43378e-49	223.56	4	K(1)TDELPQLVTLPHPNLHGPEILDVPSTVQK	2.7193	4	0.845	0.877	0.844	1.122	1.12	1.192	0.948	0.963	0.953	1.054	1.054	1.043	0.891	0.911	0.886	1.065	1.063	1.143	0.822	0.00151192
P11276	58	K	Fibronectin OS=Mus musculus OX=10090 GN=Fn1 PE=1 SV=4	Fn1	1	3.6268e-05	116.13	4	PGCFDNGK(1)HYQINQQWER	4.0532	4	0.896	1.102	0.952	1.019	1.006	1.027	0.948	0.963	0.953	1.054	1.054	1.043	0.945	1.144	0.999	0.967	0.954	0.985	1.063	0.373384
P11276	1629	K	Fibronectin OS=Mus musculus OX=10090 GN=Fn1 PE=1 SV=4	Fn1	1	3.32679e-67	266	4	PVSINYK(1)TEIDKPSQMQVTDVQDNSISVR	3.0031	3	0.896	1.035	1.015	1.003	1.041	1.01	0.948	0.963	0.953	1.054	1.054	1.043	0.945	1.075	1.065	0.952	0.988	0.968	1.061	0.250805
P11276	397	K	Fibronectin OS=Mus musculus OX=10090 GN=Fn1 PE=1 SV=4	Fn1	1	1.06685e-25	186.39	4	QDGHLWCSTTSNYEQDQK(1)YSFCTDHAVLVQTR	1.4234	1	0.894	1.242	0.826	1.022	1.145	0.87	0.948	0.963	0.953	1.054	1.054	1.043	0.943	1.29	0.867	0.97	1.086	0.834	1.073	0.69222
P11276	1927	K	Fibronectin OS=Mus musculus OX=10090 GN=Fn1 PE=1 SV=4	Fn1	1	1.9705e-05	103.84	3	TK(1)TETITGFQVDAIPANGQTPVQR	2.579	5	0.973	1.003	1.021	0.938	1.039	1.026	0.948	0.963	0.953	1.054	1.054	1.043	1.026	1.042	1.071	0.89	0.986	0.984	1.098	0.0595542
P11370	568	K	Retrovirus-related Env polyprotein from Fv-4 locus OS=Mus musculus OX=10090 GN=Fv4 PE=1 SV=2	Fv4	1	1.23152e-58	264.36	3	EGGLCAALK(1)EECCFYADHTGLVR	-1.9706	1	0.842	0.908	1.057	0.993	1.09	1.11	0.934	0.943	0.934	1.043	1.084	1.046	0.901	0.963	1.132	0.952	1.006	1.061	0.992	0.88677
P11440	238	K	Cyclin-dependent kinase 1 OS=Mus musculus OX=10090 GN=Cdk1 PE=1 SV=3	Cdk1	1	6.37515e-06	104.67	4	ALGTPNNEVWPEVESLQDYK(1)NTFPK	2.7835	1	0.981	1.093	1.095	0.928	0.965	0.939	1.064	1.079	1.098	0.91	0.953	0.914	0.922	1.013	0.997	1.02	1.013	1.027	0.958	0.212066
P11440	295	K	Cyclin-dependent kinase 1 OS=Mus musculus OX=10090 GN=Cdk1 PE=1 SV=3	Cdk1	1	0.00322812	82.362	3	HPYFDDLDNQIK(1)K	-0.61583	3	0.937	1.098	0.985	0.875	1.058	1.048	1.064	1.079	1.098	0.91	0.953	0.914	0.881	1.018	0.897	0.962	1.11	1.147	0.869	0.118185
P11440	201	K	Cyclin-dependent kinase 1 OS=Mus musculus OX=10090 GN=Cdk1 PE=1 SV=3	Cdk1	1	1.43391e-18	207.79	3	K(1)PLFHGDSEIDQLFR	-2.4366	1	0.922	0.967	1.042	0.967	1.123	0.978	1.064	1.079	1.098	0.91	0.953	0.914	0.867	0.896	0.949	1.063	1.178	1.07	0.819	0.00934665
P11440	283	K	Cyclin-dependent kinase 1 OS=Mus musculus OX=10090 GN=Cdk1 PE=1 SV=3	Cdk1	1	1.88027e-13	185.26	3	MALK(1)HPYFDDLDNQIK	-1.3029	1	1.05	0.983	0.981	0.918	1.012	1.055	1.064	1.079	1.098	0.91	0.953	0.914	0.987	0.911	0.893	1.009	1.062	1.154	0.865	0.0441828
P11440	33	K	Cyclin-dependent kinase 1 OS=Mus musculus OX=10090 GN=Cdk1 PE=1 SV=3	Cdk1	1	0.00666599	97.813	2	VTGQIVAMK(1)K	-1.0487	4	1.009	1.014	1.07	0.961	0.976	0.971	1.064	1.079	1.098	0.91	0.953	0.914	0.948	0.94	0.974	1.056	1.024	1.062	0.911	0.00391225
P11499	347	K	Heat shock protein HSP 90-beta OS=Mus musculus OX=10090 GN=Hsp90ab1 PE=1 SV=3	Hsp90ab1	1	0.0185663	94.309	3	RAPFDLFENK(1)K	-0.82614	2	0.949	1.121	1.116	0.873	1.008	0.934	1.07	1.084	1.093	0.922	0.923	0.928	0.887	1.034	1.021	0.947	1.092	1.006	0.966	0.613765
P11499	624	K	Heat shock protein HSP 90-beta OS=Mus musculus OX=10090 GN=Hsp90ab1 PE=1 SV=3	Hsp90ab1	1	2.72713e-10	165.66	4	K(1)HLEINPDHPIVETLR	-0.90653	2	1.147	1.046	1.082	0.925	0.893	0.907	1.07	1.084	1.093	0.922	0.923	0.928	1.072	0.965	0.99	1.003	0.967	0.977	1.027	0.482451
P11499	204	K	Heat shock protein HSP 90-beta OS=Mus musculus OX=10090 GN=Hsp90ab1 PE=1 SV=3	Hsp90ab1	1	3.20549e-06	136.35	3	K(1)HSQFIGYPITLYLEK	-1.2058	1	0.844	1.128	1.032	0.957	1.018	1.022	1.07	1.084	1.093	0.922	0.923	0.928	0.789	1.041	0.944	1.038	1.103	1.101	0.856	0.124617
P11499	491	K	Heat shock protein HSP 90-beta OS=Mus musculus OX=10090 GN=Hsp90ab1 PE=1 SV=3	Hsp90ab1	1	9.89943e-23	192.98	3	SIYYITGESK(1)EQVANSAFVER	-0.78274	1	0.929	0.944	0.911	0.976	1.206	1.034	1.07	1.084	1.093	0.922	0.923	0.928	0.868	0.871	0.833	1.059	1.307	1.114	0.739	0.0100949
P11499	148	K	Heat shock protein HSP 90-beta OS=Mus musculus OX=10090 GN=Hsp90ab1 PE=1 SV=3	Hsp90ab1	1	1.06369e-51	240.79	4	VVVITK(1)HNDDEQYAWESSAGGSFTVR	3.6481	8	1.024	1.105	1.092	0.937	0.941	0.902	1.07	1.084	1.093	0.922	0.923	0.928	0.957	1.019	0.999	1.016	1.02	0.972	0.989	0.668379
P11627	1094	K	Neural cell adhesion molecule L1 OS=Mus musculus OX=10090 GN=L1cam PE=1 SV=1	L1cam	1	0.00560602	93.096	3	YEIHLIK(1)EK	-0.17772	1							0.915	0.898	0.91	1.08	1.115	1.096
P11983	317	K	T-complex protein 1 subunit alpha OS=Mus musculus OX=10090 GN=Tcp1 PE=1 SV=3	Tcp1	1	0.030425	73.931	3	DLK(1)HVAK	-1.085	2	0.987	1.074	1.099	0.92	0.933	0.987	1.053	1.058	1.06	0.936	0.94	0.949	0.937	1.015	1.037	0.983	0.993	1.04	0.991	0.798973
P11983	365	K	T-complex protein 1 subunit alpha OS=Mus musculus OX=10090 GN=Tcp1 PE=1 SV=3	Tcp1	1	3.34097e-06	153.38	3	ICDDELILIK(1)NTK	-1.7808	1	0.931	1.055	1.012	0.999	1.042	0.961	1.053	1.058	1.06	0.936	0.94	0.949	0.884	0.997	0.955	1.067	1.109	1.013	0.889	0.0549322
P11983	538	K	T-complex protein 1 subunit alpha OS=Mus musculus OX=10090 GN=Tcp1 PE=1 SV=3	Tcp1	1	0.000674915	121.9	3	LHPESK(1)DDK	0.2791	1	1.074	1.231	1.072	0.88	0.864	0.879	1.053	1.058	1.06	0.936	0.94	0.949	1.02	1.164	1.011	0.94	0.919	0.926	1.147	0.04249
P11983	400	K	T-complex protein 1 subunit alpha OS=Mus musculus OX=10090 GN=Tcp1 PE=1 SV=3	Tcp1	1	1.61832e-06	170.99	3	SLHDALCVVK(1)R	0.6271	8	0.9	1.03	1.094	0.95	1.035	0.991	1.053	1.058	1.06	0.936	0.94	0.949	0.855	0.974	1.032	1.015	1.101	1.044	0.905	0.16764
P11983	494	K	T-complex protein 1 subunit alpha OS=Mus musculus OX=10090 GN=Tcp1 PE=1 SV=3	Tcp1	1	0.0287439	64.64	3	WIGLDLVHGK(1)PR	0.02705	1							1.053	1.058	1.06	0.936	0.94	0.949
P12367	158	K	cAMP-dependent protein kinase type II-alpha regulatory subunit OS=Mus musculus OX=10090 GN=Prkar2a PE=1 SV=2	Prkar2a	1	0.000169634	99.964	3	IVK(1)TDEHVIDQGDDGDNFYVIER	0.32266	1	0.885	1.098	1.106	0.856	1.144	0.91	1.02	1.048	1.052	0.97	0.978	0.934	0.868	1.048	1.051	0.882	1.17	0.974	0.981	0.880588
P12367	132	K	cAMP-dependent protein kinase type II-alpha regulatory subunit OS=Mus musculus OX=10090 GN=Prkar2a PE=1 SV=2	Prkar2a	1	0.0144206	85.845	3	LQEACK(1)DILLFK	3.9895	1	1.037	1.061	1.065	0.92	1.011	0.906	1.02	1.048	1.052	0.97	0.978	0.934	1.017	1.012	1.012	0.948	1.034	0.97	1.03	0.308026
P12382	677	K	ATP-dependent 6-phosphofructokinase, liver type OS=Mus musculus OX=10090 GN=Pfkl PE=1 SV=4	Pfkl	1	0.0419603	73.499	2	NYGTK(1)LGVK	0.15953	1	1.004	1.085	1.008	0.96	0.979	0.965	1.06	1.11	1.073	0.91	0.915	0.908	0.947	0.977	0.939	1.055	1.07	1.063	0.898	0.00107199
P12382	726	K	ATP-dependent 6-phosphofructokinase, liver type OS=Mus musculus OX=10090 GN=Pfkl PE=1 SV=4	Pfkl	1	0.000110546	134.98	3	VVAFSPVTELK(1)K	-1.4751	1							1.06	1.11	1.073	0.91	0.915	0.908
P12787	109	K	Cytochrome c oxidase subunit 5A, mitochondrial OS=Mus musculus OX=10090 GN=Cox5a PE=1 SV=2	Cox5a	1	0.0208868	77.318	3	ILEVVK(1)DK	-1.7133	1	0.721	0.72	0.855	1.239	1.134	1.331	0.957	0.962	0.982	1.06	1.026	0.989	0.753	0.748	0.871	1.169	1.105	1.346	0.655	0.00537705
P12970	197	K	60S ribosomal protein L7a OS=Mus musculus OX=10090 GN=Rpl7a PE=1 SV=2	Rpl7a	1	2.13879e-20	214.82	3	K(1)TCTTVAFTQVNSEDK	-0.97719	2	0.995	1.003	0.98	0.966	1.119	0.936	1.059	1.073	1.03	0.964	0.957	0.903	0.94	0.935	0.951	1.002	1.169	1.037	0.881	0.0568911
P12970	37	K	60S ribosomal protein L7a OS=Mus musculus OX=10090 GN=Rpl7a PE=1 SV=2	Rpl7a	1	0.00032609	113.53	3	RPK(1)NFGIGQDIQPK	-0.58528	4	1.027	1.042	1.034	0.96	0.985	0.953	1.059	1.073	1.03	0.964	0.957	0.903	0.97	0.971	1.004	0.996	1.029	1.055	0.956	0.0908177
P12970	34	K	60S ribosomal protein L7a OS=Mus musculus OX=10090 GN=Rpl7a PE=1 SV=2	Rpl7a	1	0.0319211	85.377	2	VVNPLFEK(1)R	-0.44257	1	1.03	0.934	1.042	0.917	1.078	0.999	1.059	1.073	1.03	0.964	0.957	0.903	0.973	0.87	1.012	0.951	1.126	1.106	0.897	0.198624
P13011	36	K	Stearoyl-CoA desaturase 2 OS=Mus musculus OX=10090 GN=Scd2 PE=1 SV=2	Scd2	1	8.13127e-05	110.77	5	FEK(1)SSHHWGADVRPELK	-0.50927	1	0.784	0.74	1.053	1.11	1.221	1.092	0.897	0.95	0.938	1.066	1.134	1.098	0.874	0.779	1.123	1.041	1.077	0.995	0.892	0.317631
P13020	582	K	Gelsolin OS=Mus musculus OX=10090 GN=Gsn PE=1 SV=3	Gsn	1	1.61377e-35	222.6	3	AVEVMPK(1)SGALNSNDAFVLK	-0.17854	3	0.957	0.959	1.004	0.982	1.104	0.995	1.038	1.011	1.023	0.968	0.98	0.983	0.922	0.949	0.981	1.014	1.127	1.012	0.905	0.067048
P13439	219	K	Uridine 5'-monophosphate synthase OS=Mus musculus OX=10090 GN=Umps PE=1 SV=3	Umps	1	0.000156593	91.729	4	FIQENVFSAANHNGLPPPEK(1)K	0.3093	1							1.064	1.034	1.089	0.925	0.934	0.941
P13595	121	K	Neural cell adhesion molecule 1 OS=Mus musculus OX=10090 GN=Ncam1 PE=1 SV=3	Ncam1	1	6.00249e-06	147.24	3	LMFK(1)NAPTPQEFK	3.4726	2	0.81	0.929	0.859	1.089	1.232	1.081	0.878	0.874	0.891	1.117	1.161	1.072	0.923	1.063	0.964	0.975	1.061	1.008	0.969	0.538937
P13808	1143	K	Anion exchange protein 2 OS=Mus musculus OX=10090 GN=Slc4a2 PE=1 SV=1	Slc4a2	1	0.0191509	52.254	5	LHLLLMPPK(1)HHPDVTYVK	-4.4844	1							0.927	0.936	0.924	1.09	1.083	1.113
P13864	348	K	DNA (cytosine-5)-methyltransferase 1 OS=Mus musculus OX=10090 GN=Dnmt1 PE=1 SV=5	Dnmt1	1	0.00198499	109.42	2	AAQSK(1)SVIPK	-1.4586	2							1.031	1.03	1.031	0.956	0.977	0.96
P13864	1122	K	DNA (cytosine-5)-methyltransferase 1 OS=Mus musculus OX=10090 GN=Dnmt1 PE=1 SV=5	Dnmt1	1	0.000207769	140.14	3	GK(1)GK(1)HQVSEPK	-0.60817	1							1.031	1.03	1.031	0.956	0.977	0.96
P13864	1124	K	DNA (cytosine-5)-methyltransferase 1 OS=Mus musculus OX=10090 GN=Dnmt1 PE=1 SV=5	Dnmt1	1	1.17143e-13	185.99	3	GK(1)HQVSEPK	0.46314	7	1.18	1.203	1.214	0.771	0.812	0.82	1.031	1.03	1.031	0.956	0.977	0.96	1.145	1.168	1.177	0.806	0.831	0.854	1.401	5.44933e-05
P13864	1466	K	DNA (cytosine-5)-methyltransferase 1 OS=Mus musculus OX=10090 GN=Dnmt1 PE=1 SV=5	Dnmt1	1	0.000387715	87.554	3	LQYTFHDVK(1)NGYSSTGALR	2.5586	1	1.127	0.921	1.19	0.924	1	0.837	1.031	1.03	1.031	0.956	0.977	0.96	1.093	0.894	1.154	0.967	1.024	0.872	1.097	0.382484
P13864	961	K	DNA (cytosine-5)-methyltransferase 1 OS=Mus musculus OX=10090 GN=Dnmt1 PE=1 SV=5	Dnmt1	1	0.020809	102.3	2	VASPVK(1)R	0.33554	1	1.049	1.155	1.176	0.856	0.865	0.899	1.031	1.03	1.031	0.956	0.977	0.96	1.017	1.121	1.141	0.895	0.885	0.936	1.207	0.00912846
P14094	118	K	Sodium/potassium-transporting ATPase subunit beta-1 OS=Mus musculus OX=10090 GN=Atp1b1 PE=1 SV=1	Atp1b1	1	1.15092e-15	173.43	3	DSAQK(1)DDMIFEDCGNVPSEPK	-1.8683	15	0.892	0.945	0.94	1.03	1.085	1.108	0.941	0.943	0.911	1.088	1.104	1.062	0.948	1.002	1.032	0.947	0.983	1.043	1.003	0.936192
P14115	94	K	60S ribosomal protein L27a OS=Mus musculus OX=10090 GN=Rpl27a PE=1 SV=5	Rpl27a	1	0.00231898	99.161	2	NK(1)TGVAPIIDVVR	-0.19193	1	0.986	1.1	1.136	0.907	0.926	0.946	1.066	1.093	1.049	0.942	0.904	0.931	0.925	1.006	1.083	0.963	1.024	1.016	1.004	0.97036
P14148	183	K	60S ribosomal protein L7 OS=Mus musculus OX=10090 GN=Rpl7 PE=1 SV=2	Rpl7	1	0.00339045	118.69	2	GYGK(1)INK	-0.43609	1	1.076	1.185	1.033	0.889	0.923	0.895	1.074	1.049	1.035	0.968	0.936	0.935	1.002	1.13	0.998	0.918	0.986	0.957	1.094	0.124665
P14148	245	K	60S ribosomal protein L7 OS=Mus musculus OX=10090 GN=Rpl7 PE=1 SV=2	Rpl7	1	5.2388e-06	122.12	4	K(1)TTHFVEGGDAGNREDQINR	0.69647	2	0.859	1.024	0.989	0.992	1.049	1.087	1.074	1.049	1.035	0.968	0.936	0.935	0.8	0.976	0.956	1.025	1.121	1.163	0.826	0.0573448
P14148	27	K	60S ribosomal protein L7 OS=Mus musculus OX=10090 GN=Rpl7 PE=1 SV=2	Rpl7	1	0.0231914	72.643	3	VPAGPK(1)TLK	-1.263	1	0.929	1.034	0.784	1.11	1.162	0.981	1.074	1.049	1.035	0.968	0.936	0.935	0.865	0.986	0.757	1.147	1.241	1.049	0.759	0.0365621
P14152	110	K	Malate dehydrogenase, cytoplasmic OS=Mus musculus OX=10090 GN=Mdh1 PE=1 SV=3	Mdh1	1	2.01438e-05	164.04	3	IFK(1)SQGTALEK	-0.95677	2	1.049	1.002	1.105	0.908	0.939	0.995	1.049	1.072	1.056	0.931	0.955	0.927	1	0.935	1.046	0.975	0.983	1.073	0.984	0.727254
P14152	179	K	Malate dehydrogenase, cytoplasmic OS=Mus musculus OX=10090 GN=Mdh1 PE=1 SV=3	Mdh1	1	5.36349e-37	217.21	4	LGVTADDVK(1)NVIIWGNHSSTQYPDVNHAK	2.2805	2	1	0.983	0.976	1.031	1	1.01	1.049	1.072	1.056	0.931	0.955	0.927	0.953	0.917	0.924	1.107	1.047	1.09	0.861	0.00184505
P14211	224	K	Calreticulin OS=Mus musculus OX=10090 GN=Calr PE=1 SV=1	Calr	0.999716	1.04113e-20	179.47	5	AK(1)IDDPTDSKPEDWDKPEHIPDPDAK	0.018079	1	0.817	0.804	0.926	1.06	1.188	1.205	0.93	0.95	0.941	1.059	1.072	1.05	0.878	0.846	0.984	1.001	1.108	1.148	0.831	0.0391551
P14211	238	K	Calreticulin OS=Mus musculus OX=10090 GN=Calr PE=1 SV=1	Calr	0.999984	0.00186775	73.389	4	IDDPTDSKPEDWDK(1)PEHIPDPDAK	-0.40634	3	0.413	1.166	0.764	0.626	2.33	0.701	0.93	0.95	0.941	1.059	1.072	1.05	0.444	1.227	0.812	0.591	2.174	0.668	0.723	0.686916
P14211	164	K	Calreticulin OS=Mus musculus OX=10090 GN=Calr PE=1 SV=1	Calr	1	9.51694e-50	245.55	4	CK(1)DDEFTHLYTLIVRPDNTYEVK	-1.1946	7	0.812	0.93	0.973	0.954	1.287	1.043	0.93	0.95	0.941	1.059	1.072	1.05	0.873	0.979	1.034	0.901	1.201	0.993	0.932	0.542603
P14211	64	K	Calreticulin OS=Mus musculus OX=10090 GN=Calr PE=1 SV=1	Calr	1	0.000895723	124.21	2	DK(1)GLQTSQDAR	-0.17224	1	0.906	0.883	0.986	0.984	1.163	1.077	0.93	0.95	0.941	1.059	1.072	1.05	0.974	0.929	1.048	0.929	1.085	1.026	0.971	0.6408
P14211	142	K	Calreticulin OS=Mus musculus OX=10090 GN=Calr PE=1 SV=1	Calr	1	1.00503e-09	138.66	4	DMHGDSEYNIMFGPDICGPGTK(1)K	-1.4203	3	0.999	0.941	0.89	1.062	1.027	1.08	0.93	0.95	0.941	1.059	1.072	1.05	1.074	0.991	0.946	1.003	0.958	1.029	1.007	0.893772
P14211	143	K	Calreticulin OS=Mus musculus OX=10090 GN=Calr PE=1 SV=1	Calr	1	0.0021185	107.15	3	K(1)VHVIFNYK	-0.84138	2	0.753	0.824	0.852	1.124	1.34	1.106	0.93	0.95	0.941	1.059	1.072	1.05	0.81	0.867	0.905	1.061	1.25	1.053	0.768	0.0153174
P14211	62	K	Calreticulin OS=Mus musculus OX=10090 GN=Calr PE=1 SV=1	Calr	1	0.000370199	136.33	3	FYGDLEK(1)DK	-0.72709	3	0.845	1.038	0.952	0.845	1.428	0.893	0.93	0.95	0.941	1.059	1.072	1.05	0.909	1.093	1.012	0.798	1.332	0.85	1.011	0.844099
P14211	43	K	Calreticulin OS=Mus musculus OX=10090 GN=Calr PE=1 SV=1	Calr	1	0.00187193	128.69	3	HK(1)SDFGK	-0.60945	1	0.82	0.923	0.764	1.091	1.167	1.234	0.93	0.95	0.941	1.059	1.072	1.05	0.882	0.972	0.812	1.03	1.089	1.175	0.809	0.0299501
P14211	375	K	Calreticulin OS=Mus musculus OX=10090 GN=Calr PE=1 SV=1	Calr	0.875041	0.0438127	73.848	4	LKEEEEDK(0.125)K(0.875)R	-0.84468	1							0.93	0.95	0.941	1.059	1.072	1.05
P14211	159	K	Calreticulin OS=Mus musculus OX=10090 GN=Calr PE=1 SV=1	Calr	1	0.0077182	86.624	3	NVLINK(1)DIR	-3.4159	1	0.897	1.316	0.921	0.942	0.984	0.94	0.93	0.95	0.941	1.059	1.072	1.05	0.965	1.385	0.979	0.89	0.918	0.895	1.232	0.177016
P14576	57	K	Signal recognition particle 54 kDa protein OS=Mus musculus OX=10090 GN=Srp54 PE=1 SV=2	Srp54	1	1.20423e-20	198.71	3	ENVK(1)SAIDLEEMASGLNK	2.5026	2	0.945	1.024	0.986	0.971	1.035	1.039	1.008	0.99	0.996	0.981	1.015	1.015	0.938	1.034	0.99	0.99	1.02	1.024	0.976	0.45847
P14602	202	K	Heat shock protein beta-1 OS=Mus musculus OX=10090 GN=Hspb1 PE=1 SV=3	Hspb1	1	7.96378e-07	142.94	3	AQIGGPEAGK(1)SEQSGAK	-0.74481	1	1.368	1.075	1.064	0.872	0.665	0.957	1.023	1.06	1.033	0.96	0.966	0.95	1.337	1.014	1.03	0.908	0.688	1.007	1.299	0.140376
P14602	127	K	Heat shock protein beta-1 OS=Mus musculus OX=10090 GN=Hspb1 PE=1 SV=3	Hspb1	1	1.84015e-06	160.65	3	EGVVEITGK(1)HEER	-1.5557	1	1.141	1.118	1.067	0.83	0.893	0.95	1.023	1.06	1.033	0.96	0.966	0.95	1.115	1.055	1.033	0.865	0.924	1	1.148	0.0429457
P14685	16	K	26S proteasome non-ATPase regulatory subunit 3 OS=Mus musculus OX=10090 GN=Psmd3 PE=1 SV=3	Psmd3	1	3.02472e-09	134.87	3	AK(1)PPPGGEQEPPPPAPQDVEMK	-1.154	8	1.038	1.142	1.081	0.866	1.001	0.872	1.065	1.1	1.072	0.919	0.942	0.902	0.975	1.038	1.008	0.942	1.063	0.967	1.016	0.692771
P14733	124	K	Lamin-B1 OS=Mus musculus OX=10090 GN=Lmnb1 PE=1 SV=3	Lmnb1	1	0.033158	63.181	3	AEHDQLLLNYAK(1)K	4.0892	1	0.909	1.05	1.02	0.991	0.987	1.044	0.986	0.994	0.983	1.023	1.029	1.013	0.922	1.056	1.038	0.969	0.959	1.031	1.019	0.731023
P14733	272	K	Lamin-B1 OS=Mus musculus OX=10090 GN=Lmnb1 PE=1 SV=3	Lmnb1	1	1.53081e-15	180.32	3	EELEQTYHAK(1)LENAR	-1.3414	3	0.896	1.024	1.033	0.984	1.02	1.043	0.986	0.994	0.983	1.023	1.029	1.013	0.909	1.03	1.051	0.962	0.991	1.03	1.002	0.989329
P14733	146	K	Lamin-B1 OS=Mus musculus OX=10090 GN=Lmnb1 PE=1 SV=3	Lmnb1	1	4.70128e-23	200.99	3	EYEAALNSK(1)DAALATALGDK	-2.0972	4	0.888	0.968	0.92	0.986	1.118	1.12	0.986	0.994	0.983	1.023	1.029	1.013	0.901	0.974	0.936	0.964	1.086	1.106	0.891	0.0781245
P14733	112	K	Lamin-B1 OS=Mus musculus OX=10090 GN=Lmnb1 PE=1 SV=3	Lmnb1	1	4.04385e-05	130.47	3	FK(1)AEHDQLLLNYAK	-0.24402	1	0.922	1.038	1.023	0.994	1.056	0.967	0.986	0.994	0.983	1.023	1.029	1.013	0.935	1.044	1.041	0.972	1.026	0.955	1.023	0.635792
P14733	458	K	Lamin-B1 OS=Mus musculus OX=10090 GN=Lmnb1 PE=1 SV=3	Lmnb1	1	8.02744e-16	182.31	3	LK(1)NTSEQDQPMGGWEMIR	2.8642	11	0.999	0.964	1.064	1.005	0.952	1.016	0.986	0.994	0.983	1.023	1.029	1.013	1.013	0.97	1.082	0.982	0.925	1.003	1.053	0.267216
P14733	262	K	Lamin-B1 OS=Mus musculus OX=10090 GN=Lmnb1 PE=1 SV=3	Lmnb1	1	4.42894e-12	198.78	3	LYK(1)EELEQTYHAK	-1.007	1	0.805	1.031	1.076	0.9	1.265	0.922	0.986	0.994	0.983	1.023	1.029	1.013	0.816	1.037	1.095	0.88	1.229	0.91	0.976	0.892323
P14733	533	K	Lamin-B1 OS=Mus musculus OX=10090 GN=Lmnb1 PE=1 SV=3	Lmnb1	1	8.23432e-19	220.69	3	VILK(1)NSQGEEVAQR	-0.69067	2	0.912	0.963	0.861	1.086	0.999	1.177	0.986	0.994	0.983	1.023	1.029	1.013	0.925	0.969	0.876	1.062	0.971	1.162	0.867	0.0768958
P14824	370	K	Annexin A6 OS=Mus musculus OX=10090 GN=Anxa6 PE=1 SV=3	Anxa6	1	9.00118e-08	149.95	3	GTVCAANDFNPDADAK(1)ALR	-0.94898	1	0.928	1.011	1.026	1.033	0.891	1.11	1.082	1.097	1.104	0.912	0.905	0.889	0.858	0.922	0.929	1.133	0.985	1.249	0.805	0.0438519
P14824	306	K	Annexin A6 OS=Mus musculus OX=10090 GN=Anxa6 PE=1 SV=3	Anxa6	1	0.000107449	108.89	3	SLYSMIK(1)NDTSGEYK	2.8085	7	1.046	1.046	1.106	0.925	0.938	0.939	1.082	1.097	1.104	0.912	0.905	0.889	0.967	0.954	1.002	1.014	1.036	1.056	0.941	0.0316086
P14824	579	K	Annexin A6 OS=Mus musculus OX=10090 GN=Anxa6 PE=1 SV=3	Anxa6	1	0.0165296	77.912	3	TNYDIEHVIK(1)K	-1.1116	1	0.941	1.01	1.023	0.947	1.025	1.054	1.082	1.097	1.104	0.912	0.905	0.889	0.87	0.921	0.927	1.038	1.133	1.186	0.81	0.00881353
P15208	148	K	Insulin receptor OS=Mus musculus OX=10090 GN=Insr PE=1 SV=2	Insr	1	3.24863e-07	147.17	3	IEK(1)NNELCYLATIDWSR	3.0037	1	0.984	0.932	1.053	1.038	0.978	1.015	0.956	0.98	0.933	1.048	1.036	1.062	1.029	0.951	1.129	0.99	0.944	0.956	1.076	0.241918
P15532	49	K	Nucleoside diphosphate kinase A OS=Mus musculus OX=10090 GN=Nme1 PE=1 SV=1	Nme1	1	0.00914357	79.393	3	FLQASEDLLK(1)EHYTDLK	4.3985	1	0.907	0.961	0.994	0.969	1.049	1.12	0.987	1.022	1.042	0.983	1.042	0.966	0.919	0.94	0.954	0.986	1.007	1.159	0.892	0.0985628
Q01768	26	K	Nucleoside diphosphate kinase B OS=Mus musculus OX=10090 GN=Nme2 PE=1 SV=1	Nme2	1	0.00346823	117.89	2	GLVGEIIK(1)R	-1.3362	1	1.018	1.172	1.103	0.935	0.87	0.903	0.975	1.015	1.05	0.988	0.974	0.97	1.044	1.155	1.05	0.946	0.893	0.931	1.173	0.0127522
P15532	124	K	Nucleoside diphosphate kinase A OS=Mus musculus OX=10090 GN=Nme1 PE=1 SV=1	Nme1	1	7.63071e-18	210.9	2	NIIHGSDSVK(1)SAEK	-1.3238	4	0.918	1.039	0.999	0.972	1.045	1.027	0.987	1.022	1.042	0.983	1.042	0.966	0.93	1.017	0.959	0.989	1.003	1.063	0.951	0.217058
P15620	223	K	Zinc finger protein 271 OS=Mus musculus OX=10090 GN=Znf271 PE=2 SV=1	Znf271	0.935392	0.0327071	45.395	4	IHTGEK(0.065)PYMCNHCYK(0.935)HFSQSSDLIK	-3.7751	1	0.916	0.979	0.749	1.163	1.164	1.029	1.084	0.972	1.043	1.057	0.863	0.991	0.845	1.007	0.718	1.1	1.349	1.038	0.737	0.0706047
P15806	102	K	Transcription factor E2-alpha OS=Mus musculus OX=10090 GN=Tcf3 PE=1 SV=2	Tcf3	1	3.1708e-09	115.84	4	TYSEGAHFSDSHSSLPPSTFLGAGLGGK(1)GSER	-0.99764	1	1.02	1.009	1.066	1.028	0.974	0.903
P43277	76	K	Histone H1.3 OS=Mus musculus OX=10090 GN=H1-3 PE=1 SV=2	H1-3	1	7.94017e-19	217.09	3	ALAAAGYDVEK(1)NNSR	-0.38478	6	0.929	0.985	0.947	1.057	1.091	0.99	0.966	0.919	0.887	1.07	1.109	1.071	0.962	1.072	1.068	0.988	0.984	0.924	1.071	0.177617
P43277	47	K	Histone H1.3 OS=Mus musculus OX=10090 GN=H1-3 PE=1 SV=2	H1-3	1	8.22424e-06	131.45	3	ASGPPVSELITK(1)AVAASK	-2.0759	2							0.966	0.919	0.887	1.07	1.109	1.071
P43277	65	K	Histone H1.3 OS=Mus musculus OX=10090 GN=H1-3 PE=1 SV=2	H1-3	1	0.000890218	125.82	3	K(1)ALAAAGYDVEK	-0.72928	2	0.743	0.762	0.766	1.214	1.33	1.185	0.966	0.919	0.887	1.07	1.109	1.071	0.769	0.829	0.864	1.135	1.199	1.106	0.716	0.00128753
P15864	168	K	Histone H1.2 OS=Mus musculus OX=10090 GN=H1-2 PE=1 SV=2	H1-2	1	2.1864e-05	119.39	3	KPAAAAVTK(1)K	-0.01099	2							0.959	0.989	0.946	1.028	1.058	1.028
P43277	64	K	Histone H1.3 OS=Mus musculus OX=10090 GN=H1-3 PE=1 SV=2	H1-3	1	0.00280229	105.98	3	SGVSLAALK(1)K	-2.1095	2	0.755	0.783	0.821	1.219	1.258	1.165	0.966	0.919	0.887	1.07	1.109	1.071	0.782	0.852	0.926	1.139	1.134	1.088	0.762	0.00573833
P16045	13	K	Galectin-1 OS=Mus musculus OX=10090 GN=Lgals1 PE=1 SV=3	Lgals1	1	7.36382e-09	73.466	2	ACGLVASNLNLK(1)PGECLK	-2.6844	1	0.852	0.919	0.934	1.036	1.272	0.987	0.944	0.953	0.945	1.072	1.051	1.049	0.903	0.964	0.988	0.966	1.21	0.941	0.916	0.385262
P16045	19	K	Galectin-1 OS=Mus musculus OX=10090 GN=Lgals1 PE=1 SV=3	Lgals1	0.993172	8.96829e-23	109.89	3	ACGLVASNLNLK(0.007)PGECLK(0.993)VR	-2.0058	1	0.943	0.927	1.018	1.087	0.986	1.039	0.944	0.953	0.945	1.072	1.051	1.049	0.999	0.973	1.077	1.014	0.938	0.99	1.036	0.407077
P16045	64	K	Galectin-1 OS=Mus musculus OX=10090 GN=Lgals1 PE=1 SV=3	Lgals1	1	4.37368e-59	258.9	4	FNAHGDANTIVCNTK(1)EDGTWGTEHR	0.58172	3	0.934	0.918	1.092	0.979	1.127	0.951	0.944	0.953	0.945	1.072	1.051	1.049	0.989	0.963	1.156	0.913	1.072	0.907	1.075	0.414703
P16045	29	K	Galectin-1 OS=Mus musculus OX=10090 GN=Lgals1 PE=1 SV=3	Lgals1	1	7.38172e-10	156.5	3	GEVASDAK(1)SFVLNLGK	-0.73268	1							0.944	0.953	0.945	1.072	1.051	1.049
P16110	190	K	Galectin-3 OS=Mus musculus OX=10090 GN=Lgals3 PE=1 SV=3	Lgals3	1	1.12637e-17	205.96	3	VIVCNTK(1)QDNNWGK	-1.2554	2	0.969	0.888	0.934	1.034	1.115	1.061	0.958	0.955	0.937	1.044	1.033	1.047	1.011	0.93	0.997	0.99	1.079	1.013	0.953	0.259683
P16254	43	K	Signal recognition particle 14 kDa protein OS=Mus musculus OX=10090 GN=Srp14 PE=1 SV=1	Srp14	1	0.0111742	73.022	3	K(1)SSVEGLEPAENK	0.74114	1	0.995	1.104	1.064	0.853	0.991	0.994	0.998	1.092	0.999	0.916	0.934	1.02	0.997	1.011	1.065	0.931	1.061	0.975	1.036	0.449699
P16330	163	K	2',3'-cyclic-nucleotide 3'-phosphodiesterase OS=Mus musculus OX=10090 GN=Cnp PE=1 SV=3	Cnp	1	0.00021629	113.76	3	EK(1)NQWQLSADDLK	4.2306	1	1.012	1.006	1.155	0.959	0.953	0.915	1.109	1.103	1.066	0.905	0.911	0.908	0.913	0.912	1.083	1.06	1.046	1.008	0.934	0.292401
P16332	338	K	Methylmalonyl-CoA mutase, mitochondrial OS=Mus musculus OX=10090 GN=Mmut PE=1 SV=2	Mmut	1	0.021409	80.165	3	MFQPK(1)NSK	0.020653	1							0.934	0.915	0.899	1.082	1.081	1.081
P16546	2426	K	Spectrin alpha chain, non-erythrocytic 1 OS=Mus musculus OX=10090 GN=Sptan1 PE=1 SV=4	Sptan1	0.999998	9.62793e-06	125.58	3	ALSSEGKPYVTK(1)EELYQNLTR	-0.70265	1	0.895	0.95	1.117	1.042	1.076	0.921	0.971	0.981	0.978	1.022	1.03	1.023	0.922	0.968	1.142	1.02	1.045	0.9	1.023	0.81222
P16546	1288	K	Spectrin alpha chain, non-erythrocytic 1 OS=Mus musculus OX=10090 GN=Sptan1 PE=1 SV=4	Sptan1	1	0.00413483	72.21	3	DLAALGDK(1)VNSLGETAQR	-0.98141	1	0.998	1.089	1.066	0.932	0.918	0.998	0.971	0.981	0.978	1.022	1.03	1.023	1.028	1.11	1.09	0.912	0.891	0.976	1.162	0.0138359
P16546	920	K	Spectrin alpha chain, non-erythrocytic 1 OS=Mus musculus OX=10090 GN=Sptan1 PE=1 SV=4	Sptan1	1	2.51465e-14	162.01	4	EKEPIVGSTDYGK(1)DEDSAEALLK	0.4433	1	0.822	0.984	0.884	0.915	1.369	1.026	0.971	0.981	0.978	1.022	1.03	1.023	0.847	1.003	0.904	0.895	1.329	1.003	0.853	0.313283
P16546	814	K	Spectrin alpha chain, non-erythrocytic 1 OS=Mus musculus OX=10090 GN=Sptan1 PE=1 SV=4	Sptan1	1	0.00172062	91.62	3	GK(1)DLIGVQNLLK	-1.4154	1							0.971	0.981	0.978	1.022	1.03	1.023
P16546	1591	K	Spectrin alpha chain, non-erythrocytic 1 OS=Mus musculus OX=10090 GN=Sptan1 PE=1 SV=4	Sptan1	1	1.10461e-10	167.28	5	HQK(1)HQAFEAELHANADR	-1.2627	4	0.972	1.119	1.057	0.924	0.964	0.965	0.971	0.981	0.978	1.022	1.03	1.023	1.001	1.141	1.081	0.904	0.936	0.943	1.158	0.0222711
P16546	1911	K	Spectrin alpha chain, non-erythrocytic 1 OS=Mus musculus OX=10090 GN=Sptan1 PE=1 SV=4	Sptan1	1	3.04336e-06	151.56	4	K(1)HEAFETDFTVHK	-0.80576	1	0.789	1.196	0.982	0.863	1.263	0.906	0.971	0.981	0.978	1.022	1.03	1.023	0.813	1.219	1.004	0.844	1.226	0.886	1.027	0.877064
P16546	931	K	Spectrin alpha chain, non-erythrocytic 1 OS=Mus musculus OX=10090 GN=Sptan1 PE=1 SV=4	Sptan1	1	5.15253e-06	123.14	3	K(1)HEALMSDLSAYGSSIQALR	-0.5376	1							0.971	0.981	0.978	1.022	1.03	1.023
P16546	1486	K	Spectrin alpha chain, non-erythrocytic 1 OS=Mus musculus OX=10090 GN=Sptan1 PE=1 SV=4	Sptan1	1	0.0130542	88.948	3	K(1)HEDFDK	-0.21802	1							0.971	0.981	0.978	1.022	1.03	1.023
P16546	508	K	Spectrin alpha chain, non-erythrocytic 1 OS=Mus musculus OX=10090 GN=Sptan1 PE=1 SV=4	Sptan1	1	0.00224659	137.14	3	K(1)HEDFEK	-0.25004	1	0.713	1.052	0.859	0.928	1.573	0.876	0.971	0.981	0.978	1.022	1.03	1.023	0.734	1.072	0.878	0.908	1.527	0.856	0.816	0.446681
P16546	1274	K	Spectrin alpha chain, non-erythrocytic 1 OS=Mus musculus OX=10090 GN=Sptan1 PE=1 SV=4	Sptan1	1	0.0178147	83.783	3	K(1)HEGFER	-0.37649	1	0.921	0.921	0.959	0.828	1.434	0.937	0.971	0.981	0.978	1.022	1.03	1.023	0.949	0.939	0.981	0.81	1.392	0.916	0.92	0.752304
P16546	296	K	Spectrin alpha chain, non-erythrocytic 1 OS=Mus musculus OX=10090 GN=Sptan1 PE=1 SV=4	Sptan1	1	0.00367713	111.17	3	K(1)HEGLER	-0.67809	1	0.922	1.002	0.903	0.833	1.359	0.982	0.971	0.981	0.978	1.022	1.03	1.023	0.95	1.021	0.923	0.815	1.319	0.96	0.935	0.759437
P16546	825	K	Spectrin alpha chain, non-erythrocytic 1 OS=Mus musculus OX=10090 GN=Sptan1 PE=1 SV=4	Sptan1	1	4.27826e-07	147.12	4	K(1)HQALQAEIAGHEPR	-0.25011	1	1.045	1.117	0.962	0.927	1.03	0.919	0.971	0.981	0.978	1.022	1.03	1.023	1.076	1.139	0.984	0.907	1	0.898	1.14	0.0749769
P16546	1699	K	Spectrin alpha chain, non-erythrocytic 1 OS=Mus musculus OX=10090 GN=Sptan1 PE=1 SV=4	Sptan1	1	0.00310422	76.341	4	K(1)HQLLEADISAHEDR	-2.2783	1							0.971	0.981	0.978	1.022	1.03	1.023
P16546	1311	K	Spectrin alpha chain, non-erythrocytic 1 OS=Mus musculus OX=10090 GN=Sptan1 PE=1 SV=4	Sptan1	1	1.88113e-13	190.82	3	LIQSHPESAEDLK(1)EK	-0.92029	1	0.896	1.046	0.977	0.919	1.235	0.928	0.971	0.981	0.978	1.022	1.03	1.023	0.923	1.066	0.999	0.899	1.199	0.907	0.994	0.986972
P16546	84	K	Spectrin alpha chain, non-erythrocytic 1 OS=Mus musculus OX=10090 GN=Sptan1 PE=1 SV=4	Sptan1	1	7.74138e-09	151.45	3	LQK(1)HQAFEAEVQANSGAIVK	3.1003	1	0.931	0.881	1.085	1.003	1.101	0.999	0.971	0.981	0.978	1.022	1.03	1.023	0.959	0.898	1.109	0.981	1.069	0.977	0.98	0.751043
P16546	1588	K	Spectrin alpha chain, non-erythrocytic 1 OS=Mus musculus OX=10090 GN=Sptan1 PE=1 SV=4	Sptan1	1	2.24604e-30	206.28	4	LQTASDESYKDPTNIQSK(1)HQK	-0.063803	3	0.865	0.982	0.992	1.028	1.132	1.001	0.971	0.981	0.978	1.022	1.03	1.023	0.891	1.001	1.014	1.006	1.099	0.978	0.943	0.33272
P16546	73	K	Spectrin alpha chain, non-erythrocytic 1 OS=Mus musculus OX=10090 GN=Sptan1 PE=1 SV=4	Sptan1	1	0.0208678	60.317	3	LQVASDENYK(1)DPTNLQGK	-1.2315	1	0.695	1.122	0.983	0.719	1.632	0.847	0.971	0.981	0.978	1.022	1.03	1.023	0.716	1.144	1.005	0.704	1.584	0.828	0.919	0.899478
P16546	756	K	Spectrin alpha chain, non-erythrocytic 1 OS=Mus musculus OX=10090 GN=Sptan1 PE=1 SV=4	Sptan1	1	9.02353e-05	124.43	3	QFQDAGHFDAENIK(1)K	-1.3204	2	0.952	0.975	0.987	0.91	1.17	1.006	0.971	0.981	0.978	1.022	1.03	1.023	0.98	0.994	1.009	0.89	1.136	0.983	0.991	0.96115
P16546	613	K	Spectrin alpha chain, non-erythrocytic 1 OS=Mus musculus OX=10090 GN=Sptan1 PE=1 SV=4	Sptan1	1	6.42987e-17	202.18	3	VQK(1)HQAFEAELSANQSR	0.53194	1	1.054	0.933	0.913	1.111	0.956	1.032	0.971	0.981	0.978	1.022	1.03	1.023	1.085	0.951	0.934	1.087	0.928	1.009	0.982	0.795527
P16675	264	K	Lysosomal protective protein OS=Mus musculus OX=10090 GN=Ctsa PE=1 SV=1	Ctsa	1	0.031538	45.784	3	IVGK(1)SGLNIYNLYAPCAGGVPGR	2.4267	1	0.932	0.987	1.033	1.05	1.065	0.932	1.009	1.044	1.031	0.934	0.961	0.968	0.924	0.945	1.002	1.124	1.108	0.963	0.899	0.128113
P16858	217	K	Glyceraldehyde-3-phosphate dehydrogenase OS=Mus musculus OX=10090 GN=Gapdh PE=1 SV=2	Gapdh	1	5.85025e-05	156.71	3	AVGK(1)VIPELNGK	-2.4374	5	0.991	1.093	1.052	0.918	1.015	0.932	1.094	1.088	1.097	0.913	0.91	0.9	0.906	1.005	0.959	1.005	1.115	1.036	0.909	0.0918926
P16858	252	K	Glyceraldehyde-3-phosphate dehydrogenase OS=Mus musculus OX=10090 GN=Gapdh PE=1 SV=2	Gapdh	0.999308	0.000476647	142.57	3	LEK(0.001)PAK(0.999)YDDIK	-0.69221	1	1.029	1.052	1.045	0.945	0.926	1.003	1.094	1.088	1.097	0.913	0.91	0.9	0.941	0.967	0.953	1.035	1.018	1.114	0.903	0.024795
P16858	192	K	Glyceraldehyde-3-phosphate dehydrogenase OS=Mus musculus OX=10090 GN=Gapdh PE=1 SV=2	Gapdh	1	0.00542605	99.864	2	TVDGPSGK(1)LWR	-2.0455	1	1.136	1.039	0.998	0.924	0.945	0.957	1.094	1.088	1.097	0.913	0.91	0.9	1.038	0.955	0.91	1.012	1.038	1.063	0.933	0.157611
P16858	3	K	Glyceraldehyde-3-phosphate dehydrogenase OS=Mus musculus OX=10090 GN=Gapdh PE=1 SV=2	Gapdh	1	0.0237551	95.502	2	VK(1)VGVNGFGR	-1.0148	1	0.995	1.017	0.996	0.966	1.076	0.95	1.094	1.088	1.097	0.913	0.91	0.9	0.91	0.935	0.908	1.058	1.182	1.056	0.835	0.00966503
P16951	87	K	Cyclic AMP-dependent transcription factor ATF-2 OS=Mus musculus OX=10090 GN=Atf2 PE=1 SV=2	Atf2	1	0.0230471	95.502	2	ASEDDIK(1)K	-0.14092	1	1.05	1.098	0.984	0.919	1.044	0.905	0.946	1.007	0.982	1.053	1.007	1.012	1.11	1.09	1.002	0.873	1.037	0.894	1.142	0.0970936
P16951	30	K	Cyclic AMP-dependent transcription factor ATF-2 OS=Mus musculus OX=10090 GN=Atf2 PE=1 SV=2	Atf2	1	0.0255426	65.224	4	HK(1)HEMTLK	0.34995	1	0.858	0.818	0.872	1.007	1.273	1.171	0.946	1.007	0.982	1.053	1.007	1.012	0.907	0.812	0.888	0.956	1.264	1.157	0.772	0.0467702
P16951	104	K	Cyclic AMP-dependent transcription factor ATF-2 OS=Mus musculus OX=10090 GN=Atf2 PE=1 SV=2	Atf2	1	7.97354e-78	286.37	4	SK(1)IEEPSVVETTHQDSPLPHPESTTSDEK	0.35471	2	0.822	0.967	0.909	0.975	1.077	1.249	0.946	1.007	0.982	1.053	1.007	1.012	0.869	0.96	0.926	0.926	1.07	1.234	0.853	0.156455
P17012	489	K	Zinc finger X-chromosomal protein OS=Mus musculus OX=10090 GN=Zfx PE=1 SV=2	Zfx	1	5.01813e-31	217.42	5	AIECDECGK(1)HFSHAGALFTHK	-0.56593	1	0.928	0.932	0.883	1.044	1.127	1.086	0.943	0.94	0.976	1.072	1.044	1.067	0.984	0.991	0.905	0.974	1.08	1.018	0.938	0.197581
P17012	447	K	Zinc finger X-chromosomal protein OS=Mus musculus OX=10090 GN=Zfx PE=1 SV=2	Zfx	1	0.0141202	72.006	4	NHPEHLAK(1)K	-0.2229	1							0.943	0.94	0.976	1.072	1.044	1.067
P17047	67	K	Lysosome-associated membrane glycoprotein 2 OS=Mus musculus OX=10090 GN=Lamp2 PE=1 SV=2	Lamp2	1	1.91145e-05	118.37	3	TITIAVPDK(1)ATHDGSSCGDDR	-0.1123	1	0.947	0.942	1.087	1.103	1.011	0.91	0.936	0.962	0.953	1.034	1.043	1.044	1.012	0.979	1.141	1.067	0.969	0.872	1.077	0.36909
P17047	294	K	Lysosome-associated membrane glycoprotein 2 OS=Mus musculus OX=10090 GN=Lamp2 PE=1 SV=2	Lamp2	1	4.05178e-06	169.82	2	YLDFIFAVK(1)NEK	3.737	2	0.871	0.994	0.944	1.048	1.121	1.023	0.936	0.962	0.953	1.034	1.043	1.044	0.931	1.033	0.991	1.014	1.075	0.98	0.963	0.401205
P17095	7	K	High mobility group protein HMG-I/HMG-Y OS=Mus musculus OX=10090 GN=Hmga1 PE=1 SV=4	Hmga1	1	1.31383e-16	117.09	3	SESGSK(1)SSQPLASK	0.78837	2	1.135	1.12	1.117	0.877	0.887	0.865	1.005	1.032	1	1.006	1.02	0.934	1.129	1.085	1.117	0.872	0.87	0.926	1.249	0.000711899
P17095	15	K	High mobility group protein HMG-I/HMG-Y OS=Mus musculus OX=10090 GN=Hmga1 PE=1 SV=4	Hmga1	1	0.000338416	138.75	3	SSQPLASK(1)QEK	-1.8206	4	1.171	1.152	1.038	0.836	0.886	0.917	1.005	1.032	1	1.006	1.02	0.934	1.165	1.116	1.038	0.831	0.869	0.982	1.238	0.0235274
P63017	451	K	Heat shock cognate 71 kDa protein OS=Mus musculus OX=10090 GN=Hspa8 PE=1 SV=1	Hspa8	1	0.000878935	109.24	2	AMTK(1)DNNLLGK	0.141	1							1.029	1.035	1.026	0.966	0.979	0.975
P63017	500	K	Heat shock cognate 71 kDa protein OS=Mus musculus OX=10090 GN=Hspa8 PE=1 SV=1	Hspa8	1	0.00309444	113.61	2	ENK(1)ITITNDK	-1.4442	1	0.959	1.178	1.411	0.779	0.842	0.83	1.029	1.035	1.026	0.966	0.979	0.975	0.932	1.138	1.375	0.806	0.86	0.851	1.369	0.0572622
P63017	507	K	Heat shock cognate 71 kDa protein OS=Mus musculus OX=10090 GN=Hspa8 PE=1 SV=1	Hspa8	1	0.000490219	144.79	2	ITITNDK(1)GR	-1.8218	2	1.003	1.237	1.135	0.864	0.934	0.827	1.029	1.035	1.026	0.966	0.979	0.975	0.975	1.195	1.106	0.894	0.954	0.848	1.215	0.0480411
P63017	187	K	Heat shock cognate 71 kDa protein OS=Mus musculus OX=10090 GN=Hspa8 PE=1 SV=1	Hspa8	1	9.81312e-07	141.22	3	IINEPTAAAIAYGLDK(1)K	-0.93485	1	0.988	1.147	1.125	0.94	0.894	0.906	1.029	1.035	1.026	0.966	0.979	0.975	0.96	1.108	1.096	0.973	0.913	0.929	1.124	0.0820297
P17156	89	K	Heat shock-related 70 kDa protein 2 OS=Mus musculus OX=10090 GN=Hspa2 PE=1 SV=2	Hspa2	0.999992	0.000616657	89.484	4	KFEDATVQSDMK(1)HWPFR	1.8244	1	1.095	1.078	1.189	0.832	0.905	0.902	1.095	1.104	1.062	0.907	0.939	0.881	1	0.976	1.12	0.917	0.964	1.024	1.066	0.301691
P17156	542	K	Heat shock-related 70 kDa protein 2 OS=Mus musculus OX=10090 GN=Hspa2 PE=1 SV=2	Hspa2	1	7.11633e-07	144.09	3	VAAK(1)NAVESYTYNIK	3.9039	1	0.963	1.118	1.204	0.956	0.91	0.848	1.095	1.104	1.062	0.907	0.939	0.881	0.879	1.013	1.134	1.054	0.969	0.963	1.013	0.917239
P17182	60	K	Alpha-enolase OS=Mus musculus OX=10090 GN=Eno1 PE=1 SV=3	Eno1	1	1.77089e-25	222.45	3	FMGK(1)GVSQAVEHINK	-1.7945	3	1.021	1.082	1.119	0.889	0.972	0.918	1.119	1.114	1.115	0.893	0.889	0.887	0.912	0.971	1.004	0.996	1.093	1.035	0.924	0.112865
P17182	71	K	Alpha-enolase OS=Mus musculus OX=10090 GN=Eno1 PE=1 SV=3	Eno1	1	1.50091e-11	161.66	3	GVSQAVEHINK(1)TIAPALVSK	-0.82634	2	0.983	1.021	1.022	0.997	0.993	0.984	1.119	1.114	1.115	0.893	0.889	0.887	0.878	0.917	0.917	1.116	1.117	1.109	0.811	0.000140463
P17182	80	K	Alpha-enolase OS=Mus musculus OX=10090 GN=Eno1 PE=1 SV=3	Eno1	1	0.000975431	141.95	3	TIAPALVSK(1)K	-0.91474	2	1.047	1.1	1.046	0.924	0.98	0.902	1.119	1.114	1.115	0.893	0.889	0.887	0.936	0.987	0.938	1.035	1.102	1.017	0.907	0.0313622
P17182	193	K	Alpha-enolase OS=Mus musculus OX=10090 GN=Eno1 PE=1 SV=3	Eno1	1	2.07416e-17	215.08	3	IGAEVYHNLK(1)NVIK	-1.4372	10	1.029	1.123	1.046	0.929	0.935	0.938	1.119	1.114	1.115	0.893	0.889	0.887	0.92	1.008	0.938	1.04	1.052	1.057	0.91	0.0281561
P17182	202	K	Alpha-enolase OS=Mus musculus OX=10090 GN=Eno1 PE=1 SV=3	Eno1	1	1.44614e-17	186.13	3	YGK(1)DATNVGDEGGFAPNILENK	-1.2164	1	1.128	1.182	1.169	0.847	0.818	0.856	1.119	1.114	1.115	0.893	0.889	0.887	1.008	1.061	1.048	0.948	0.92	0.965	1.1	0.0100999
P17225	217	K	Polypyrimidine tract-binding protein 1 OS=Mus musculus OX=10090 GN=Ptbp1 PE=1 SV=2	Ptbp1	1	6.77039e-52	246	3	IITFTK(1)NNQFQALLQYADPVSAQHAK	0.61416	2	1.002	0.965	1.014	0.986	1	1.034	0.984	0.99	1	1.026	0.975	1.012	1.018	0.975	1.014	0.961	1.026	1.022	0.999	0.987902
P17225	478	K	Polypyrimidine tract-binding protein 1 OS=Mus musculus OX=10090 GN=Ptbp1 PE=1 SV=2	Ptbp1	1	0.000249868	106.13	3	SLFSSNGGVVK(1)GFK	-0.98265	1	0.885	0.929	1.002	1.062	1.112	1.01	0.984	0.99	1	1.026	0.975	1.012	0.899	0.938	1.002	1.035	1.141	0.998	0.894	0.0949499
P17426	55	K	AP-2 complex subunit alpha-1 OS=Mus musculus OX=10090 GN=Ap2a1 PE=1 SV=1	Ap2a1	1	0.00957981	107.47	2	ALDGYSK(1)K	-0.35194	1	0.956	0.959	0.977	0.895	1.113	1.1	0.986	0.98	0.985	1.025	1.01	1.026	0.97	0.979	0.992	0.873	1.102	1.072	0.965	0.703391
P17426	117	K	AP-2 complex subunit alpha-1 OS=Mus musculus OX=10090 GN=Ap2a1 PE=1 SV=1	Ap2a1	1	0.0105373	92.112	2	LINNAIK(1)NDLASR	3.9643	1	0.979	1.032	1.04	0.949	0.986	1.014	0.986	0.98	0.985	1.025	1.01	1.026	0.993	1.053	1.056	0.926	0.976	0.988	1.073	0.0662647
P17426	177	K	AP-2 complex subunit alpha-1 OS=Mus musculus OX=10090 GN=Ap2a1 PE=1 SV=1	Ap2a1	1	1.0681e-10	169.19	2	LYK(1)ASPDLVPMGEWTAR	-1.0291	3	0.924	0.947	0.964	1.047	1.046	1.072	0.986	0.98	0.985	1.025	1.01	1.026	0.937	0.966	0.979	1.021	1.036	1.045	0.929	0.00731708
P17427	569	K	AP-2 complex subunit alpha-2 OS=Mus musculus OX=10090 GN=Ap2a2 PE=1 SV=2	Ap2a2	1	1.28124e-08	157.56	2	SDSQLK(1)NADVELQQR	3.7693	4	1.017	0.887	0.982	1.069	1.044	1.002	0.998	1.01	0.963	1.017	0.983	1.018	1.019	0.878	1.02	1.051	1.062	0.984	0.942	0.326213
P17665	25	K	Cytochrome c oxidase subunit 7C, mitochondrial OS=Mus musculus OX=10090 GN=Cox7c PE=1 SV=1	Cox7c	1	8.43263e-07	137.73	3	SHYEEGPGK(1)NLPFSVENK	-1.9412	1	0.769	0.886	0.916	1.199	1.139	1.091	1.003	1.043	1.011	0.994	0.982	1.02	0.767	0.849	0.906	1.206	1.16	1.07	0.734	0.00660907
P17742	44	K	Peptidyl-prolyl cis-trans isomerase A OS=Mus musculus OX=10090 GN=Ppia PE=1 SV=2	Ppia	1	0.000132945	138.99	2	ALSTGEK(1)GFGYK	0.21949	1	1.092	1.049	0.992	0.978	0.924	0.964	1.071	1.034	1.067	0.952	0.941	0.943	1.02	1.015	0.93	1.027	0.982	1.022	0.978	0.531502
P17742	91	K	Peptidyl-prolyl cis-trans isomerase A OS=Mus musculus OX=10090 GN=Ppia PE=1 SV=2	Ppia	1	4.84424e-77	270.23	4	FEDENFILK(1)HTGPGILSMANAGPNTNGSQFFICTAK	-2.2458	2	0.979	1.009	1.015	0.974	1.014	1.009	1.071	1.034	1.067	0.952	0.941	0.943	0.914	0.976	0.951	1.023	1.078	1.07	0.896	0.0119121
P17742	118	K	Peptidyl-prolyl cis-trans isomerase A OS=Mus musculus OX=10090 GN=Ppia PE=1 SV=2	Ppia	1	3.54285e-42	211.03	4	HTGPGILSMANAGPNTNGSQFFICTAK(1)TEWLDGK	0.68535	4	0.895	1.094	1.063	1.008	1.006	0.934	1.071	1.034	1.067	0.952	0.941	0.943	0.836	1.058	0.996	1.059	1.069	0.99	0.927	0.342867
P17742	125	K	Peptidyl-prolyl cis-trans isomerase A OS=Mus musculus OX=10090 GN=Ppia PE=1 SV=2	Ppia	1	3.86811e-08	174.39	4	TEWLDGK(1)HVVFGK	-1.0734	4	0.963	1.069	0.964	0.975	1.03	0.998	1.071	1.034	1.067	0.952	0.941	0.943	0.899	1.034	0.903	1.024	1.095	1.058	0.893	0.0816559
P17742	131	K	Peptidyl-prolyl cis-trans isomerase A OS=Mus musculus OX=10090 GN=Ppia PE=1 SV=2	Ppia	1	0.00154904	124.34	3	HVVFGK(1)VK	-0.020166	4	0.963	1.126	1.027	0.95	0.96	0.975	1.071	1.034	1.067	0.952	0.941	0.943	0.899	1.089	0.963	0.998	1.02	1.034	0.967	0.554702
P17742	31	K	Peptidyl-prolyl cis-trans isomerase A OS=Mus musculus OX=10090 GN=Ppia PE=1 SV=2	Ppia	1	0.0301807	78.932	2	VPK(1)TAENFR	0.64659	1	1.038	1.066	1.166	0.921	0.921	0.888	1.071	1.034	1.067	0.952	0.941	0.943	0.969	1.031	1.093	0.967	0.979	0.942	1.071	0.138716
P17751	194	K	Triosephosphate isomerase OS=Mus musculus OX=10090 GN=Tpi1 PE=1 SV=5	Tpi1	1	1.33543e-12	179.17	2	GWLK(1)SNVNDGVAQSTR	-2.0683	4	1.148	1.001	1.025	0.936	0.916	0.973	1.134	1.16	1.144	0.844	0.863	0.851	1.012	0.863	0.896	1.109	1.061	1.143	0.836	0.0266621
P17751	156	K	Triosephosphate isomerase OS=Mus musculus OX=10090 GN=Tpi1 PE=1 SV=5	Tpi1	1	0.0039384	95.401	3	VIADNVK(1)DWSK	-0.99779	1	1.081	0.992	1.055	0.908	0.914	1.05	1.134	1.16	1.144	0.844	0.863	0.851	0.953	0.855	0.922	1.076	1.059	1.234	0.81	0.0229617
P17751	175	K	Triosephosphate isomerase OS=Mus musculus OX=10090 GN=Tpi1 PE=1 SV=5	Tpi1	1	5.40163e-77	281.28	4	VVLAYEPVWAIGTGK(1)TATPQQAQEVHEK	-1.9284	3	1.061	1.061	1.109	0.938	0.973	0.858	1.134	1.16	1.144	0.844	0.863	0.851	0.936	0.915	0.969	1.111	1.127	1.008	0.869	0.0227597
Q61696	3	K	Heat shock 70 kDa protein 1A OS=Mus musculus OX=10090 GN=Hspa1a PE=1 SV=2	Hspa1a	1	2.4317e-110	227.8	3	AK(1)NTAIGIDLGTTYSCVGVFQHGK	-0.065388	2	1.008	1.143	1.102	0.962	0.876	0.91	1.094	1.002	1.083	0.961	0.897	0.97	0.921	1.141	1.018	1.001	0.977	0.938	1.056	0.47281
Q61696	500	K	Heat shock 70 kDa protein 1A OS=Mus musculus OX=10090 GN=Hspa1a PE=1 SV=2	Hspa1a	1	0.000254107	150.94	3	ANK(1)ITITNDK	-2.0271	4	1.224	1.201	1.156	0.785	0.878	0.756	1.094	1.002	1.083	0.961	0.897	0.97	1.119	1.199	1.067	0.817	0.979	0.779	1.315	0.0231211
Q61696	507	K	Heat shock 70 kDa protein 1A OS=Mus musculus OX=10090 GN=Hspa1a PE=1 SV=2	Hspa1a	1	0.000490219	144.79	2	ITITNDK(1)GR	-1.8218	2	1.003	1.237	1.135	0.864	0.934	0.827	1.094	1.002	1.083	0.961	0.897	0.97	0.917	1.235	1.048	0.899	1.041	0.853	1.146	0.275361
Q61696	88	K	Heat shock 70 kDa protein 1A OS=Mus musculus OX=10090 GN=Hspa1a PE=1 SV=2	Hspa1a	0.999999	2.3632e-05	99.711	4	FGDAVVQSDMK(1)HWPFQVVNDGDKPK	1.8312	1	1.043	1.026	1.087	0.91	0.923	1.011	1.094	1.002	1.083	0.961	0.897	0.97	0.953	1.024	1.004	0.947	1.029	1.042	0.988	0.762987
Q61696	56	K	Heat shock 70 kDa protein 1A OS=Mus musculus OX=10090 GN=Hspa1a PE=1 SV=2	Hspa1a	1	5.49756e-12	158	3	LIGDAAK(1)NQVALNPQNTVFDAK	-1.0431	1	1.068	1.047	0.997	0.93	0.925	1.033	1.094	1.002	1.083	0.961	0.897	0.97	0.976	1.045	0.921	0.968	1.031	1.065	0.96	0.421485
Q61696	539	K	Heat shock 70 kDa protein 1A OS=Mus musculus OX=10090 GN=Hspa1a PE=1 SV=2	Hspa1a	1	1.32241e-13	190.27	3	VAAK(1)NALESYAFNMK	3.0043	1	1.056	1.087	1.112	0.867	0.957	0.921	1.094	1.002	1.083	0.961	0.897	0.97	0.965	1.085	1.027	0.902	1.067	0.949	1.054	0.416993
P17918	164	K	Proliferating cell nuclear antigen OS=Mus musculus OX=10090 GN=Pcna PE=1 SV=2	Pcna	1	1.5874e-38	244.27	3	DLSHIGDAVVISCAK(1)NGVK	-0.27768	2	1.014	1.148	1.184	0.845	0.884	0.925	1.119	1.132	1.096	0.89	0.893	0.878	0.906	1.014	1.08	0.949	0.99	1.054	1.002	0.991831
P18155	152	K	Bifunctional methylenetetrahydrofolate dehydrogenase/cyclohydrolase, mitochondrial OS=Mus musculus OX=10090 GN=Mthfd2 PE=1 SV=1	Mthfd2	1	2.5915e-76	289.45	3	VCNAVSPDK(1)DVDGFHVINVGR	-1.6727	5	0.898	0.93	0.933	1.083	1.126	1.03	0.863	0.885	0.872	1.124	1.148	1.072	1.041	1.051	1.07	0.964	0.981	0.961	1.088	0.00120497
P18155	299	K	Bifunctional methylenetetrahydrofolate dehydrogenase/cyclohydrolase, mitochondrial OS=Mus musculus OX=10090 GN=Mthfd2 PE=1 SV=1	Mthfd2	1	4.14269e-06	169.58	2	LVGDVDFEGVK(1)K	-0.82412	3	0.661	0.675	0.709	1.391	1.323	1.241	0.863	0.885	0.872	1.124	1.148	1.072	0.766	0.763	0.813	1.238	1.152	1.158	0.66	0.000178914
P18572	354	K	Basigin OS=Mus musculus OX=10090 GN=Bsg PE=1 SV=2	Bsg	1	4.51236e-07	147.92	3	K(1)PDQTLDEDDPGAAPLK	-0.0057812	1	0.607	1.046	1.017	0.842	1.607	0.88	0.964	0.985	0.962	1.026	1.035	1.046	0.63	1.062	1.057	0.821	1.553	0.841	0.855	0.635837
P18760	44	K	Cofilin-1 OS=Mus musculus OX=10090 GN=Cfl1 PE=1 SV=3	Cfl1	1	7.86684e-11	199.11	2	AVLFCLSEDK(1)K	-1.4879	4	0.973	1.181	1.091	0.846	1.043	0.866	1.053	1.056	1.06	0.935	0.931	0.944	0.924	1.118	1.029	0.905	1.12	0.917	1.044	0.639067
P18760	45	K	Cofilin-1 OS=Mus musculus OX=10090 GN=Cfl1 PE=1 SV=3	Cfl1	1	0.0147201	97.456	2	K(1)NIILEEGK	-0.052906	2	1.055	1.067	1.035	0.976	0.976	0.891	1.053	1.056	1.06	0.935	0.931	0.944	1.002	1.01	0.976	1.044	1.048	0.944	0.984	0.69848
P18760	144	K	Cofilin-1 OS=Mus musculus OX=10090 GN=Cfl1 PE=1 SV=3	Cfl1	1	2.1777e-17	205.61	2	HELQANCYEEVK(1)DR	-1.8231	3	1.085	1.062	1.088	0.964	0.858	0.943	1.053	1.056	1.06	0.935	0.931	0.944	1.03	1.006	1.026	1.031	0.922	0.999	1.037	0.331125
P18760	132	K	Cofilin-1 OS=Mus musculus OX=10090 GN=Cfl1 PE=1 SV=3	Cfl1	1	2.96184e-07	140.63	3	LTGIK(1)HELQANCYEEVK	-1.1684	3	0.947	1.066	1.103	0.94	1	0.944	1.053	1.056	1.06	0.935	0.931	0.944	0.899	1.009	1.041	1.005	1.074	1	0.958	0.424682
P18760	22	K	Cofilin-1 OS=Mus musculus OX=10090 GN=Cfl1 PE=1 SV=3	Cfl1	1	0.0295378	85.958	2	K(1)SSTPEEVK	-0.93788	1	1.214	1.409	1.281	0.684	0.78	0.632	1.053	1.056	1.06	0.935	0.931	0.944	1.153	1.334	1.208	0.732	0.838	0.669	1.65	0.00301195
P18760	121	K	Cofilin-1 OS=Mus musculus OX=10090 GN=Cfl1 PE=1 SV=3	Cfl1	1	3.58392e-05	164.43	2	MIYASSK(1)DAIK	-1.1764	3	0.986	1.098	1.061	0.926	1.007	0.921	1.053	1.056	1.06	0.935	0.931	0.944	0.936	1.04	1.001	0.99	1.082	0.976	0.977	0.626632
P18760	78	K	Cofilin-1 OS=Mus musculus OX=10090 GN=Cfl1 PE=1 SV=3	Cfl1	1	0.0119648	93.162	2	MLPDK(1)DCR	-0.12488	2	1.013	1.13	0.993	0.934	1.089	0.841	1.053	1.056	1.06	0.935	0.931	0.944	0.962	1.07	0.937	0.999	1.17	0.891	0.97	0.78756
P19096	2442	K	Fatty acid synthase OS=Mus musculus OX=10090 GN=Fasn PE=1 SV=2	Fasn	1	8.78298e-50	242.64	3	AK(1)TGGTYGEDLGADYNLSQVCDGK	-1.4167	1	1.083	1.013	1.023	0.941	0.905	1.035	1.013	1.02	1.026	0.981	0.991	0.977	1.069	0.993	0.997	0.959	0.913	1.059	1.044	0.425741
P19096	790	K	Fatty acid synthase OS=Mus musculus OX=10090 GN=Fasn PE=1 SV=2	Fasn	1	1.77089e-25	222.45	3	DHK(1)DNLEFFLTNLGK	-1.1423	1	0.896	1.081	0.99	0.958	1.082	0.993	1.013	1.02	1.026	0.981	0.991	0.977	0.885	1.06	0.965	0.977	1.092	1.016	0.943	0.383853
P19096	70	K	Fatty acid synthase OS=Mus musculus OX=10090 GN=Fasn PE=1 SV=2	Fasn	1	1.77935e-43	245.66	4	FDASFFGVHPK(1)QAHTMDPQLR	-1.0899	2	0.958	1.065	1.169	0.932	0.934	0.942	1.013	1.02	1.026	0.981	0.991	0.977	0.946	1.044	1.139	0.95	0.942	0.964	1.096	0.177034
P19096	1491	K	Fatty acid synthase OS=Mus musculus OX=10090 GN=Fasn PE=1 SV=2	Fasn	1	1.22906e-12	166.38	3	LDPGSPELQQVLK(1)HDLVMNVYR	2.4392	4	0.894	0.971	0.956	1.07	1.056	1.052	1.013	1.02	1.026	0.981	0.991	0.977	0.883	0.952	0.932	1.091	1.066	1.077	0.856	0.00259606
P19096	2399	K	Fatty acid synthase OS=Mus musculus OX=10090 GN=Fasn PE=1 SV=2	Fasn	1	5.72118e-07	141.55	3	VAASVDLITK(1)SHHSLDR	-1.5529	2	0.931	1.179	0.945	0.952	1.131	0.863	1.013	1.02	1.026	0.981	0.991	0.977	0.919	1.156	0.921	0.97	1.141	0.883	1.001	0.997224
P19096	1697	K	Fatty acid synthase OS=Mus musculus OX=10090 GN=Fasn PE=1 SV=2	Fasn	1	0.000303068	150.15	2	VFTTVGSAEK(1)R	-1.5346	1	1.086	1.068	0.994	0.997	1.026	0.828	1.013	1.02	1.026	0.981	0.991	0.977	1.072	1.047	0.969	1.016	1.035	0.847	1.066	0.400608
P19096	1840	K	Fatty acid synthase OS=Mus musculus OX=10090 GN=Fasn PE=1 SV=2	Fasn	1	0.00626656	86.898	3	YMAQGK(1)HIGK	-0.44792	3	1.036	1.13	1.077	0.913	0.965	0.879	1.013	1.02	1.026	0.981	0.991	0.977	1.023	1.108	1.05	0.931	0.974	0.9	1.134	0.0185577
P19157	209	K	Glutathione S-transferase P 1 OS=Mus musculus OX=10090 GN=Gstp1 PE=1 SV=2	Gstp1	1	1.32736e-20	195.46	3	AFLSSPEHVNRPINGNGK(1)Q	-2.9261	5	0.953	0.973	0.984	0.936	0.999	1.156	1.024	1.066	1.038	0.975	0.957	0.955	0.931	0.913	0.948	0.96	1.044	1.21	0.869	0.117624
P19157	116	K	Glutathione S-transferase P 1 OS=Mus musculus OX=10090 GN=Gstp1 PE=1 SV=2	Gstp1	1	0.00289833	71.558	3	YVTLIYTNYENGK(1)NDYVK	-4.3066	1							1.024	1.066	1.038	0.975	0.957	0.955
P19258	82	K	Protein Mpv17 OS=Mus musculus OX=10090 GN=Mpv17 PE=1 SV=1	Mpv17	1	8.31571e-05	114.69	4	VLDHLIPGTTK(1)VHALK	-1.402	1	0.691	0.874	0.842	1.081	1.278	1.233	0.93	1.062	1.01	0.992	0.973	0.997	0.743	0.823	0.834	1.09	1.313	1.237	0.659	0.0032551
P19324	216	K	Serpin H1 OS=Mus musculus OX=10090 GN=Serpinh1 PE=1 SV=3	Serpinh1	1	0.00488191	86.744	4	FHHK(1)MVDNR	0.95972	1	1.079	1.087	0.697	1.149	1.007	0.982	0.98	0.986	0.998	1.018	1.029	1.005	1.101	1.102	0.698	1.129	0.979	0.977	0.94	0.638095
P19324	286	K	Serpin H1 OS=Mus musculus OX=10090 GN=Serpinh1 PE=1 SV=3	Serpinh1	1	0.00121972	129.1	3	LLTK(1)EQLK	-0.36269	2	0.816	0.897	0.889	1.104	1.159	1.133	0.98	0.986	0.998	1.018	1.029	1.005	0.833	0.91	0.891	1.084	1.126	1.127	0.789	0.00131425
P19324	159	K	Serpin H1 OS=Mus musculus OX=10090 GN=Serpinh1 PE=1 SV=3	Serpinh1	1	2.54517e-12	199.31	4	QHYNCEHSK(1)INFR	0.58632	3	0.742	1.035	0.933	1.131	1.147	1.012	0.98	0.986	0.998	1.018	1.029	1.005	0.757	1.05	0.935	1.111	1.115	1.007	0.848	0.163944
P19324	206	K	Serpin H1 OS=Mus musculus OX=10090 GN=Serpinh1 PE=1 SV=3	Serpinh1	1	0.0127853	60.564	4	TDGALLVNAMFFK(1)PHWDEK	2.6132	2	1.044	1.015	1.001	1	0.995	0.945	0.98	0.986	0.998	1.018	1.029	1.005	1.065	1.029	1.003	0.982	0.967	0.94	1.072	0.032439
P19324	249	K	Serpin H1 OS=Mus musculus OX=10090 GN=Serpinh1 PE=1 SV=3	Serpinh1	1	0.000112989	122.97	3	TGLYNYYDDEK(1)EK	-0.66466	1	0.877	1.167	0.933	0.831	1.385	0.806	0.98	0.986	0.998	1.018	1.029	1.005	0.895	1.184	0.935	0.816	1.346	0.802	1.017	0.84719
P19536	73	K	Cytochrome c oxidase subunit 5B, mitochondrial OS=Mus musculus OX=10090 GN=Cox5b PE=1 SV=1	Cox5b	1	8.22424e-06	131.45	3	AASGTK(1)EDPNLVPSISNK	-0.51606	2	0.803	0.871	0.847	1.079	1.161	1.239	0.977	0.984	0.956	1.032	1.05	1.028	0.822	0.885	0.886	1.046	1.106	1.205	0.772	0.00588018
P19536	85	K	Cytochrome c oxidase subunit 5B, mitochondrial OS=Mus musculus OX=10090 GN=Cox5b PE=1 SV=1	Cox5b	1	3.42645e-08	184.34	2	EDPNLVPSISNK(1)R	0.45058	2	0.754	0.818	0.877	1.069	1.307	1.174	0.977	0.984	0.956	1.032	1.05	1.028	0.772	0.831	0.917	1.036	1.245	1.142	0.736	0.0136847
P19783	29	K	Cytochrome c oxidase subunit 4 isoform 1, mitochondrial OS=Mus musculus OX=10090 GN=Cox4i1 PE=1 SV=2	Cox4i1	1	4.67739e-48	259.98	3	AHGSVVK(1)SEDYAFPTYADR	0.62638	8	0.875	0.775	0.898	1.077	1.101	1.274	0.954	0.978	0.987	1.029	1.016	1.031	0.917	0.792	0.91	1.047	1.084	1.236	0.778	0.0224979
P19783	67	K	Cytochrome c oxidase subunit 4 isoform 1, mitochondrial OS=Mus musculus OX=10090 GN=Cox4i1 PE=1 SV=2	Cox4i1	1	0.00121293	126.19	2	EK(1)ADWSSLSR	-1.2881	1	0.784	0.744	0.793	1.252	1.241	1.186	0.954	0.978	0.987	1.029	1.016	1.031	0.822	0.761	0.803	1.217	1.221	1.15	0.665	0.000168732
P20029	164	K	Endoplasmic reticulum chaperone BiP OS=Mus musculus OX=10090 GN=Hspa5 PE=1 SV=3	Hspa5	1	0.000546389	150.08	3	ETAEAYLGK(1)K	-0.76569	2	0.857	1.023	0.927	1.049	1.086	1.057	0.961	0.961	0.968	1.041	1.042	1.043	0.892	1.065	0.958	1.008	1.042	1.013	0.952	0.377492
P20029	165	K	Endoplasmic reticulum chaperone BiP OS=Mus musculus OX=10090 GN=Hspa5 PE=1 SV=3	Hspa5	1	0.00307255	77.391	3	K(1)VTHAVVTVPAYFNDAQR	1.0848	1	1.076	0.93	1.078	0.817	1.153	0.946	0.961	0.961	0.968	1.041	1.042	1.043	1.12	0.968	1.114	0.785	1.107	0.907	1.144	0.267353
P20029	618	K	Endoplasmic reticulum chaperone BiP OS=Mus musculus OX=10090 GN=Hspa5 PE=1 SV=3	Hspa5	1	1.74989e-48	269.33	4	IEWLESHQDADIEDFK(1)AK	-0.52972	2	0.926	0.917	0.993	1.092	1.091	0.982	0.961	0.961	0.968	1.041	1.042	1.043	0.964	0.954	1.026	1.049	1.047	0.942	0.969	0.507077
P20029	354	K	Endoplasmic reticulum chaperone BiP OS=Mus musculus OX=10090 GN=Hspa5 PE=1 SV=3	Hspa5	1	3.77912e-13	197.06	2	K(1)SDIDEIVLVGGSTR	-2.1993	2	0.81	1.081	0.921	0.749	1.598	0.841	0.961	0.961	0.968	1.041	1.042	1.043	0.843	1.125	0.951	0.72	1.534	0.806	0.954	0.986951
P20029	448	K	Endoplasmic reticulum chaperone BiP OS=Mus musculus OX=10090 GN=Hspa5 PE=1 SV=3	Hspa5	1	2.90718e-160	382.95	4	K(1)SQIFSTASDNQPTVTIK(1)VYEGERPLTK	0.2228	10	0.918	0.929	0.97	1.046	1.075	1.062	0.961	0.961	0.968	1.041	1.042	1.043	0.955	0.967	1.002	1.005	1.032	1.018	0.957	0.0542146
P20029	465	K	Endoplasmic reticulum chaperone BiP OS=Mus musculus OX=10090 GN=Hspa5 PE=1 SV=3	Hspa5	1	0.00540224	62.052	4	K(1)SQIFSTASDNQPTVTIK(1)VYEGERPLTK	0.2228	1							0.961	0.961	0.968	1.041	1.042	1.043
P20029	124	K	Endoplasmic reticulum chaperone BiP OS=Mus musculus OX=10090 GN=Hspa5 PE=1 SV=3	Hspa5	0.995806	7.62827e-16	195.15	3	K(0.996)TK(0.004)PYIQVDIGGGQTK	-1.4799	6	0.928	0.97	0.977	1.047	1.081	0.996	0.961	0.961	0.968	1.041	1.042	1.043	0.966	1.009	1.009	1.006	1.037	0.955	0.995	0.885396
P20029	82	K	Endoplasmic reticulum chaperone BiP OS=Mus musculus OX=10090 GN=Hspa5 PE=1 SV=3	Hspa5	1	1.16302e-43	245.66	3	LIGDAAK(1)NQLTSNPENTVFDAK	0.45953	4	0.816	0.849	0.896	1.135	1.144	1.16	0.961	0.961	0.968	1.041	1.042	1.043	0.849	0.883	0.926	1.09	1.098	1.112	0.805	0.00108985
P20029	97	K	Endoplasmic reticulum chaperone BiP OS=Mus musculus OX=10090 GN=Hspa5 PE=1 SV=3	Hspa5	1	8.95731e-06	135.23	3	NQLTSNPENTVFDAK(1)R	-0.65699	1	1.178	1.141	1.363	0.686	0.836	0.796	0.961	0.961	0.968	1.041	1.042	1.043	1.226	1.187	1.408	0.659	0.802	0.763	1.718	0.0023479
P20029	574	K	Endoplasmic reticulum chaperone BiP OS=Mus musculus OX=10090 GN=Hspa5 PE=1 SV=3	Hspa5	1	6.06917e-119	354.01	4	NELESYAYSLK(1)NQIGDK	3.1681	22	0.865	1.001	0.969	1.05	1.079	1.036	0.961	0.961	0.968	1.041	1.042	1.043	0.9	1.042	1.001	1.009	1.036	0.993	0.969	0.50164
P20029	353	K	Endoplasmic reticulum chaperone BiP OS=Mus musculus OX=10090 GN=Hspa5 PE=1 SV=3	Hspa5	1	0.0013919	130.96	2	VLEDSDLK(1)K	-0.71002	3	0.696	1.077	0.959	0.858	1.544	0.867	0.961	0.961	0.968	1.041	1.042	1.043	0.724	1.121	0.991	0.824	1.482	0.831	0.904	0.756985
P20108	242	K	Thioredoxin-dependent peroxide reductase, mitochondrial OS=Mus musculus OX=10090 GN=Prdx3 PE=1 SV=1	Prdx3	1	3.28281e-05	82.492	4	AFQFVETHGEVCPANWTPESPTIK(1)PSPTASK	-2.1604	1	0.843	1.085	0.987	0.964	1.224	0.898	0.969	1.004	0.99	1.016	1.02	0.994	0.87	1.081	0.997	0.949	1.2	0.903	0.966	0.790171
P20108	92	K	Thioredoxin-dependent peroxide reductase, mitochondrial OS=Mus musculus OX=10090 GN=Prdx3 PE=1 SV=1	Prdx3	1	0.000681854	135.86	3	ELSLDDFK(1)GK	-0.88252	2	0.823	0.816	0.808	1.107	1.266	1.181	0.969	1.004	0.99	1.016	1.02	0.994	0.849	0.813	0.816	1.09	1.241	1.188	0.704	0.000997355
P20108	197	K	Thioredoxin-dependent peroxide reductase, mitochondrial OS=Mus musculus OX=10090 GN=Prdx3 PE=1 SV=1	Prdx3	1	1.20607e-06	119.79	3	GLFIIDPNGVVK(1)HLSVNDLPVGR	2.6929	1							0.969	1.004	0.99	1.016	1.02	0.994
P20152	235	K	Vimentin OS=Mus musculus OX=10090 GN=Vim PE=1 SV=3	Vim	1	0.000932691	110.38	3	KVESLQEEIAFLK(1)K	-2.0035	1							0.875	0.853	0.854	1.134	1.159	1.13
P20152	282	K	Vimentin OS=Mus musculus OX=10090 GN=Vim PE=1 SV=3	Vim	1	2.43763e-11	167.92	3	QQYESVAAK(1)NLQEAEEWYK	2.3492	1	0.679	0.926	0.76	1.144	1.256	1.235	0.875	0.853	0.854	1.134	1.159	1.13	0.776	1.086	0.89	1.009	1.084	1.093	0.864	0.198108
P20444	617	K	Protein kinase C alpha type OS=Mus musculus OX=10090 GN=Prkca PE=1 SV=3	Prkca	0.982331	0.0403397	69.716	3	EIQPPFK(0.018)PK(0.982)VCGK	-2.5568	1							0.932	0.939	0.934	1.061	1.076	1.076
P58771	59	K	Tropomyosin alpha-1 chain OS=Mus musculus OX=10090 GN=Tpm1 PE=1 SV=1	Tpm1	1	0.00100672	101.95	2	GTEDELDK(1)YSEALK	-2.5983	3	0.644	1.118	0.947	0.739	1.708	0.843	0.997	0.958	0.969	1.036	1.012	1.041	0.646	1.167	0.977	0.713	1.688	0.81	0.869	0.785208
P58771	76	K	Tropomyosin alpha-1 chain OS=Mus musculus OX=10090 GN=Tpm1 PE=1 SV=1	Tpm1	1	0.0357687	94.302	2	LELAEK(1)K	-1.7779	1	1.034	0.932	0.953	1.085	1.021	0.976	0.997	0.958	0.969	1.036	1.012	1.041	1.037	0.973	0.983	1.047	1.009	0.938	1	0.993851
P58771	217	K	Tropomyosin alpha-1 chain OS=Mus musculus OX=10090 GN=Tpm1 PE=1 SV=1	Tpm1	0.999879	3.22774e-05	146.78	3	YSQK(1)EDKYEEEIK	-0.7905	1	0.926	1.07	1.028	1.04	0.974	0.962	0.997	0.958	0.969	1.036	1.012	1.041	0.929	1.117	1.061	1.004	0.962	0.924	1.075	0.307518
P21271	1553	K	Unconventional myosin-Vb OS=Mus musculus OX=10090 GN=Myo5b PE=1 SV=2	Myo5b	1	0.00126813	84.859	3	QNEHCLK(1)NFDLTEYR	3.7236	1	0.869	0.951	1.078	1.023	1.081	0.998	1.012	1.006	1.01	1.012	0.986	1.01	0.859	0.945	1.067	1.011	1.096	0.988	0.928	0.328295
P21278	72	K	Guanine nucleotide-binding protein subunit alpha-11 OS=Mus musculus OX=10090 GN=Gna11 PE=1 SV=1	Gna11	1	0.000224105	100.22	3	IIHGAGYSEEDK(1)R	-0.47665	1							1.009	0.992	0.983	0.981	1.037	0.964
P21619	465	K	Lamin-B2 OS=Mus musculus OX=10090 GN=Lmnb2 PE=1 SV=2	Lmnb2	0.99737	0.00382782	82.942	3	LK(0.997)NSSDK(0.003)DQSLGNWR	2.9032	1	1.064	0.94	1.091	0.873	1.005	1.028	0.976	0.992	0.99	1.006	1.024	1.026	1.09	0.948	1.102	0.868	0.981	1.002	1.101	0.218359
P21855	162	K	B-cell differentiation antigen CD72 OS=Mus musculus OX=10090 GN=Cd72 PE=1 SV=2	Cd72	1	0.0325566	62.162	3	K(1)ELISSQDTLQEK	0.92887	1	1.02	1.104	1.024	0.899	1.108	0.845
P21995	228	K	Embigin OS=Mus musculus OX=10090 GN=Emb PE=1 SV=2	Emb	1	0.000229653	111.22	3	IK(1)HLLEEDGGSYWCR	-0.80022	1	1.07	0.912	1.041	0.927	1.1	0.95	1.002	1.002	1.012	1.036	1.004	0.955	1.068	0.91	1.029	0.895	1.096	0.995	1.007	0.920028
P22518	297	K	Dual specificity protein kinase CLK1 OS=Mus musculus OX=10090 GN=Clk1 PE=1 SV=2	Clk1	0.999844	3.2749e-11	152.66	4	LTHTDLKPENILFVK(1)SDYTEAYNPK	-2.9946	3	0.942	1.109	1.096	0.94	0.961	0.952	1.019	1.07	1.056	0.971	0.963	0.928	0.924	1.036	1.038	0.968	0.998	1.026	1.002	0.985247
P23116	559	K	Eukaryotic translation initiation factor 3 subunit A OS=Mus musculus OX=10090 GN=Eif3a PE=1 SV=5	Eif3a	1	1.30428e-06	137.52	3	EEQHQLAVNAYLK(1)NSR	-0.32731	1	0.987	1.01	0.934	1.021	1.036	1.012	1.022	1.031	1.029	0.968	0.961	0.976	0.966	0.98	0.908	1.055	1.078	1.037	0.9	0.01533
P23116	75	K	Eukaryotic translation initiation factor 3 subunit A OS=Mus musculus OX=10090 GN=Eif3a PE=1 SV=5	Eif3a	1	6.00992e-10	166.9	4	EGLYQYK(1)NICQQVNIK	3.3246	2	0.982	1.103	1.012	0.961	0.975	0.966	1.022	1.031	1.029	0.968	0.961	0.976	0.961	1.07	0.983	0.993	1.015	0.99	1.005	0.904299
P23116	632	K	Eukaryotic translation initiation factor 3 subunit A OS=Mus musculus OX=10090 GN=Eif3a PE=1 SV=5	Eif3a	1	0.0051883	96.64	3	ILQEHEQIK(1)K	0.51681	1							1.022	1.031	1.029	0.968	0.961	0.976
P23116	68	K	Eukaryotic translation initiation factor 3 subunit A OS=Mus musculus OX=10090 GN=Eif3a PE=1 SV=5	Eif3a	1	0.00320655	92.856	3	SHLAK(1)EGLYQYK	-1.0336	1	0.923	1.108	1.013	0.981	0.963	1.012	1.022	1.031	1.029	0.968	0.961	0.976	0.903	1.075	0.984	1.013	1.002	1.037	0.971	0.562694
P23198	5	K	Chromobox protein homolog 3 OS=Mus musculus OX=10090 GN=Cbx3 PE=1 SV=2	Cbx3	1	2.28447e-06	98.997	2	ASNK(1)TTLQK	0.34366	5	0.982	1.005	1.049	0.933	1.041	0.989	0.984	1.021	0.993	0.995	1.034	1.005	0.998	0.984	1.056	0.938	1.007	0.984	1.037	0.291084
P23198	21	K	Chromobox protein homolog 3 OS=Mus musculus OX=10090 GN=Cbx3 PE=1 SV=2	Cbx3	1	4.01861e-12	194.13	4	K(1)VEEAEPEEFVVEK	-0.72783	4	0.962	1.082	1.044	0.854	1.136	0.923	0.984	1.021	0.993	0.995	1.034	1.005	0.978	1.06	1.051	0.858	1.099	0.918	1.074	0.382067
P23198	44	K	Chromobox protein homolog 3 OS=Mus musculus OX=10090 GN=Cbx3 PE=1 SV=2	Cbx3	1	1.04981e-10	190.56	3	VVNGK(1)VEYFLK	-0.7539	11	0.945	0.995	0.978	1.006	1.074	1.001	0.984	1.021	0.993	0.995	1.034	1.005	0.96	0.975	0.985	1.011	1.039	0.996	0.959	0.0434353
P23198	143	K	Chromobox protein homolog 3 OS=Mus musculus OX=10090 GN=Cbx3 PE=1 SV=2	Cbx3	1	6.63048e-07	167.14	3	WK(1)DSDEADLVLAK	-0.88388	1	0.755	1.039	0.893	0.873	1.462	0.978	0.984	1.021	0.993	0.995	1.034	1.005	0.767	1.018	0.899	0.877	1.414	0.973	0.822	0.339354
P23475	98	K	X-ray repair cross-complementing protein 6 OS=Mus musculus OX=10090 GN=Xrcc6 PE=1 SV=5	Xrcc6	1	9.909e-23	193.85	4	NSVNFK(1)NIYVLQDLDNPGAK	3.1229	2	0.86	1.046	1.086	1.034	0.954	1.021	1.022	0.988	1.003	1.007	1.01	0.987	0.841	1.059	1.083	1.027	0.945	1.034	0.992	0.885215
P23506	4	K	Protein-L-isoaspartate(D-aspartate) O-methyltransferase OS=Mus musculus OX=10090 GN=Pcmt1 PE=1 SV=3	Pcmt1	1	1.39705e-07	134.85	3	AWK(1)SGGASHSELIHNLR	-0.86609	1	0.832	0.768	1.052	0.974	1.319	1.054	1.037	1.007	1.013	0.994	0.987	0.966	0.802	0.763	1.038	0.98	1.336	1.091	0.764	0.109596
P23591	89	K	GDP-L-fucose synthase OS=Mus musculus OX=10090 GN=Gfus PE=1 SV=3	Gfus	1	3.42431e-07	136.49	4	K(1)NVHINDNVLHSAFEVGAR	-0.76977	1	0.922	0.978	1.064	1.121	0.885	1.03	1.112	1.082	1.074	0.922	0.916	0.952	0.829	0.904	0.991	1.216	0.966	1.082	0.835	0.100218
P23798	192	K	Polycomb group RING finger protein 2 OS=Mus musculus OX=10090 GN=Pcgf2 PE=1 SV=2	Pcgf2	1	0.00453189	83.692	3	YK(1)VEILYEDEPLK	-2.0759	1							0.965	1.005	1.159	0.976	0.946	0.952
P23804	361	K	E3 ubiquitin-protein ligase Mdm2 OS=Mus musculus OX=10090 GN=Mdm2 PE=1 SV=3	Mdm2	1	4.02976e-10	157.22	3	LENSAQAEEGLDVPDGK(1)K	-0.77556	1	1.005	0.99	1.202	0.855	0.885	1.064	0.98	0.953	0.905	0.989	1.041	1.141	1.026	1.039	1.328	0.865	0.85	0.933	1.281	0.0528683
P23927	103	K	Alpha-crystallin B chain OS=Mus musculus OX=10090 GN=Cryab PE=1 SV=2	Cryab	1	0.000520734	95.57	4	VLGDVIEVHGK(1)HEER	-0.081673	1	1.091	1.176	1.095	0.939	0.955	0.745	0.986	0.978	0.962	1.054	1.01	0.996	1.106	1.202	1.138	0.891	0.946	0.748	1.333	0.0173516
P24270	480	K	Catalase OS=Mus musculus OX=10090 GN=Cat PE=1 SV=4	Cat	1	3.71777e-05	131.48	3	AVK(1)NFTDVHPDYGAR	0.44106	1	0.948	1.062	1.034	0.951	1.004	1.001	1.007	1.028	0.996	0.98	0.993	0.989	0.941	1.033	1.038	0.97	1.011	1.012	1.006	0.881952
P24270	476	K	Catalase OS=Mus musculus OX=10090 GN=Cat PE=1 SV=4	Cat	1	0.00747809	88.681	3	DAQLFIQK(1)K	-0.22621	1	1.02	1.001	1.138	0.964	0.991	0.886	1.007	1.028	0.996	0.98	0.993	0.989	1.013	0.974	1.143	0.984	0.998	0.896	1.088	0.232469
P24270	237	K	Catalase OS=Mus musculus OX=10090 GN=Cat PE=1 SV=4	Cat	1	9.3079e-05	154.24	3	FHYK(1)TDQGIK	-1.0357	1	0.991	1.155	1.073	0.94	1.004	0.837	1.007	1.028	0.996	0.98	0.993	0.989	0.984	1.124	1.077	0.959	1.011	0.846	1.131	0.131727
P24270	430	K	Catalase OS=Mus musculus OX=10090 GN=Cat PE=1 SV=4	Cat	1	0.000273806	109.07	3	SALEHSVQCAVDVK(1)R	-1.2046	1							1.007	1.028	0.996	0.98	0.993	0.989
P24270	449	K	Catalase OS=Mus musculus OX=10090 GN=Cat PE=1 SV=4	Cat	1	0.00173983	100.55	3	TFYTK(1)VLNEEER	-0.89988	1	0.967	0.918	1.098	0.959	1.017	1.042	1.007	1.028	0.996	0.98	0.993	0.989	0.96	0.893	1.102	0.979	1.024	1.054	0.967	0.598349
P24270	105	K	Catalase OS=Mus musculus OX=10090 GN=Cat PE=1 SV=4	Cat	1	0.035139	68.224	3	VFEHIGK(1)R	-1.5376	1	1.073	0.926	1.252	0.935	0.914	0.901	1.007	1.028	0.996	0.98	0.993	0.989	1.066	0.901	1.257	0.954	0.92	0.911	1.158	0.230257
P24369	158	K	Peptidyl-prolyl cis-trans isomerase B OS=Mus musculus OX=10090 GN=Ppib PE=1 SV=2	Ppib	1	0.0114542	65.924	3	DTNGSQFFITTVK(1)TSWLDGK	3.4809	1	0.939	0.946	0.949	1.057	1.064	1.045	0.956	0.969	0.972	1.048	1.058	1.027	0.982	0.976	0.976	1.009	1.006	1.018	0.967	0.00127454
P24369	165	K	Peptidyl-prolyl cis-trans isomerase B OS=Mus musculus OX=10090 GN=Ppib PE=1 SV=2	Ppib	1	8.0787e-05	127.71	3	TSWLDGK(1)HVVFGK	-2.3449	2	0.901	0.91	0.906	1.031	1.114	1.137	0.956	0.969	0.972	1.048	1.058	1.027	0.942	0.939	0.932	0.984	1.053	1.107	0.895	0.0325278
P24369	116	K	Peptidyl-prolyl cis-trans isomerase B OS=Mus musculus OX=10090 GN=Ppib PE=1 SV=2	Ppib	1	8.30232e-05	133.15	2	GDGTGGK(1)SIYGER	-0.59644	1	0.837	1.039	0.968	1.013	1.081	1.062	0.956	0.969	0.972	1.048	1.058	1.027	0.876	1.072	0.996	0.967	1.022	1.034	0.974	0.661553
P24369	171	K	Peptidyl-prolyl cis-trans isomerase B OS=Mus musculus OX=10090 GN=Ppib PE=1 SV=2	Ppib	1	2.36904e-05	133.47	3	HVVFGK(1)VLEGMDVVR	-0.70169	1	0.889	1.038	0.911	0.974	1.123	1.064	0.956	0.969	0.972	1.048	1.058	1.027	0.93	1.071	0.937	0.929	1.061	1.036	0.971	0.650985
P24369	215	K	Peptidyl-prolyl cis-trans isomerase B OS=Mus musculus OX=10090 GN=Ppib PE=1 SV=2	Ppib	0.999991	0.0352146	78.763	3	IEVEKPFAIAK(1)E	0.4158	1	0.973	1.032	0.844	0.999	1.094	1.058	0.956	0.969	0.972	1.048	1.058	1.027	1.018	1.065	0.868	0.953	1.034	1.03	0.978	0.7278
P24369	186	K	Peptidyl-prolyl cis-trans isomerase B OS=Mus musculus OX=10090 GN=Ppib PE=1 SV=2	Ppib	0.999987	0.0108606	101.89	3	KVESTK(1)TDSR	-0.57174	1	0.857	0.895	0.839	1.016	1.166	1.227	0.956	0.969	0.972	1.048	1.058	1.027	0.896	0.924	0.863	0.969	1.102	1.195	0.821	0.0394076
P24369	131	K	Peptidyl-prolyl cis-trans isomerase B OS=Mus musculus OX=10090 GN=Ppib PE=1 SV=2	Ppib	1	5.47742e-07	146.86	3	LK(1)HYGPGWVSMANAGK	0.91271	2	0.891	0.93	0.994	1.058	1.101	1.025	0.956	0.969	0.972	1.048	1.058	1.027	0.932	0.96	1.023	1.01	1.041	0.998	0.956	0.206183
P24452	191	K	Macrophage-capping protein OS=Mus musculus OX=10090 GN=Capg PE=1 SV=2	Capg	1	0.0304498	70.747	2	SNILERNK(1)AR	-0.37298	1							1.083	1.058	1.088	0.914	0.937	0.963
P24547	257	K	Inosine-5'-monophosphate dehydrogenase 2 OS=Mus musculus OX=10090 GN=Impdh2 PE=1 SV=2	Impdh2	1	0.000129675	105.38	3	QLLCGAAIGTHEDDK(1)YR	0.5995	1	0.873	1.046	1.022	0.974	1.014	1.071	1.029	1.033	1.078	0.97	0.96	0.968	0.848	1.013	0.948	1.004	1.056	1.106	0.887	0.108126
P24788	120	K	Cyclin-dependent kinase 11B OS=Mus musculus OX=10090 GN=Cdk11b PE=1 SV=2	Cdk11b	1	5.04609e-06	123.01	3	SHSAEGGK(1)HAR	0.60199	1							1.017	0.99	0.997	1	1.012	0.992
P24788	20	K	Cyclin-dependent kinase 11B OS=Mus musculus OX=10090 GN=Cdk11b PE=1 SV=2	Cdk11b	1	0.00129788	116.77	3	TLDEILQEK(1)K	-1.089	1	1.033	0.99	1.045	0.976	0.989	0.966	1.017	0.99	0.997	1	1.012	0.992	1.016	1	1.048	0.976	0.977	0.974	1.047	0.0298841
P25206	556	K	DNA replication licensing factor MCM3 OS=Mus musculus OX=10090 GN=Mcm3 PE=1 SV=2	Mcm3	1	2.00385e-05	164.65	3	HDSLLHGTK(1)K	-1.5577	2	1.099	1.188	1.258	0.78	0.803	0.873	0.978	0.971	0.981	1.026	1.023	1.012	1.124	1.223	1.282	0.76	0.785	0.863	1.507	0.00163122
P25206	547	K	DNA replication licensing factor MCM3 OS=Mus musculus OX=10090 GN=Mcm3 PE=1 SV=2	Mcm3	1	3.74691e-07	167.55	4	IYEK(1)HDSLLHGTK	1.0859	1	1.037	0.99	1.055	1.001	0.912	1.004	0.978	0.971	0.981	1.026	1.023	1.012	1.06	1.02	1.075	0.976	0.891	0.992	1.104	0.0545543
P25206	248	K	DNA replication licensing factor MCM3 OS=Mus musculus OX=10090 GN=Mcm3 PE=1 SV=2	Mcm3	1	0.0113064	102.95	2	K(1)GCYTSGTFR	-0.79193	1	1.043	0.999	1.163	0.909	1.015	0.871	0.978	0.971	0.981	1.026	1.023	1.012	1.066	1.029	1.186	0.886	0.992	0.861	1.198	0.0410327
P25206	697	K	DNA replication licensing factor MCM3 OS=Mus musculus OX=10090 GN=Mcm3 PE=1 SV=2	Mcm3	1	2.64038e-102	310.59	5	THAK(1)DGESYDPYDFSEAETQMPQVHTPK	-1.2942	9	0.912	1.024	1.083	0.915	1.123	0.944	0.978	0.971	0.981	1.026	1.023	1.012	0.933	1.055	1.104	0.892	1.098	0.933	1.058	0.513661
P25444	263	K	40S ribosomal protein S2 OS=Mus musculus OX=10090 GN=Rps2 PE=1 SV=3	Rps2	1	6.83511e-05	109.42	4	ETVFTK(1)SPYQEFTDHLVK	-1.1448	1							1.061	1.107	1.056	0.933	0.929	0.944
P25444	275	K	40S ribosomal protein S2 OS=Mus musculus OX=10090 GN=Rps2 PE=1 SV=3	Rps2	1	6.85264e-05	117.18	4	SPYQEFTDHLVK(1)THTR	-0.17832	1	0.927	0.938	1.084	0.78	1.384	0.886	1.061	1.107	1.056	0.933	0.929	0.944	0.874	0.847	1.027	0.836	1.49	0.939	0.842	0.483849
P25444	211	K	40S ribosomal protein S2 OS=Mus musculus OX=10090 GN=Rps2 PE=1 SV=3	Rps2	1	0.0115426	78.692	3	GTGIVSAPVPK(1)K	-0.69712	1							1.061	1.107	1.056	0.933	0.929	0.944
P25911	181	K	Tyrosine-protein kinase Lyn OS=Mus musculus OX=10090 GN=Lyn PE=1 SV=4	Lyn	1	2.05888e-06	141.46	4	DYDPMHGDVIK(1)HYK	-0.48379	1	0.729	1.064	0.85	0.977	1.139	1.241	0.94	0.933	0.914	1.052	1.083	1.06	0.776	1.14	0.93	0.929	1.052	1.171	0.903	0.444018
P25976	266	K	Nucleolar transcription factor 1 OS=Mus musculus OX=10090 GN=Ubtf PE=1 SV=1	Ubtf	1	1.55286e-15	179.14	3	DYIQK(1)HPELNISEEGITK	0.69919	4	0.899	0.965	1.001	1.046	1.052	1.038	0.98	0.993	0.967	1.023	1.02	1.024	0.917	0.972	1.035	1.022	1.031	1.014	0.953	0.237627
P25976	279	K	Nucleolar transcription factor 1 OS=Mus musculus OX=10090 GN=Ubtf PE=1 SV=1	Ubtf	1	2.70069e-08	153.11	3	HPELNISEEGITK(1)STLTK	-1.8201	1	0.901	0.922	0.958	1.088	1.046	1.084	0.98	0.993	0.967	1.023	1.02	1.024	0.919	0.928	0.991	1.064	1.025	1.059	0.902	0.016995
P25976	652	K	Nucleolar transcription factor 1 OS=Mus musculus OX=10090 GN=Ubtf PE=1 SV=1	Ubtf	1	0.0109655	113.5	2	EYISNK(1)R	-0.58721	1	1.093	1.046	1.028	0.901	0.982	0.951	0.98	0.993	0.967	1.023	1.02	1.024	1.115	1.053	1.063	0.881	0.963	0.929	1.165	0.00810183
P25976	284	K	Nucleolar transcription factor 1 OS=Mus musculus OX=10090 GN=Ubtf PE=1 SV=1	Ubtf	1	0.0238139	83.948	2	STLTK(1)AER	-0.99414	1	0.903	1.02	1.045	1.019	0.941	1.073	0.98	0.993	0.967	1.023	1.02	1.024	0.921	1.027	1.081	0.996	0.923	1.048	1.021	0.757395
P25976	211	K	Nucleolar transcription factor 1 OS=Mus musculus OX=10090 GN=Ubtf PE=1 SV=1	Ubtf	1	0.00102378	108.71	3	TPQQLWYTHEK(1)K	-0.89125	1							0.98	0.993	0.967	1.023	1.02	1.024
P26039	254	K	Talin-1 OS=Mus musculus OX=10090 GN=Tln1 PE=1 SV=2	Tln1	1	1.21233e-06	124.69	4	ACEFAGFQCQIQFGPHNEQK(1)HK	1.7931	1	0.921	1.058	0.983	1.134	1.008	0.895	1.008	1.018	1.018	0.979	0.983	0.999	0.914	1.039	0.966	1.158	1.025	0.896	0.948	0.584039
P26039	284	K	Talin-1 OS=Mus musculus OX=10090 GN=Tln1 PE=1 SV=2	Tln1	1	3.05466e-07	149.52	3	IFQAHK(1)NCGQMSEIEAK	-2.1318	1	1.066	0.884	0.914	1.02	1.059	1.057	1.008	1.018	1.018	0.979	0.983	0.999	1.058	0.868	0.898	1.042	1.077	1.058	0.889	0.120969
P26041	262	K	Moesin OS=Mus musculus OX=10090 GN=Msn PE=1 SV=3	Msn	0.996443	0.0348157	60.434	3	FVIK(0.004)PIDK(0.996)K	-0.81036	1							1.042	1.046	1.044	0.96	0.958	0.939
P26041	296	K	Moesin OS=Mus musculus OX=10090 GN=Msn PE=1 SV=3	Msn	1	0.0045753	93.839	3	K(1)PDTIEVQQMK	-1.2714	2	0.876	0.877	0.85	0.959	1.154	1.284	1.042	1.046	1.044	0.96	0.958	0.939	0.841	0.838	0.814	0.999	1.205	1.367	0.698	0.0186045
P26041	412	K	Moesin OS=Mus musculus OX=10090 GN=Msn PE=1 SV=3	Msn	1	0.000138056	104.44	3	K(1)TQEQLASEMAELTAR	2.8227	1	1.013	0.99	0.965	1.076	1.034	0.922	1.042	1.046	1.044	0.96	0.958	0.939	0.972	0.946	0.924	1.121	1.079	0.982	0.893	0.056342
P26041	165	K	Moesin OS=Mus musculus OX=10090 GN=Msn PE=1 SV=3	Msn	1	0.000812101	129.28	2	LNK(1)DQWEER	0.078664	1	0.896	0.997	0.963	1.048	1.035	1.062	1.042	1.046	1.044	0.96	0.958	0.939	0.86	0.953	0.922	1.092	1.08	1.131	0.828	0.00471969
P26043	400	K	Radixin OS=Mus musculus OX=10090 GN=Rdx PE=1 SV=3	Rdx	1	0.00333402	107.06	2	AAEEAK(1)SAIAK	-1.4215	1	0.955	1.137	1.155	0.87	0.879	1.004	1.03	1.036	1.04	0.974	0.962	0.955	0.927	1.097	1.111	0.893	0.914	1.051	1.097	0.301354
P26043	435	K	Radixin OS=Mus musculus OX=10090 GN=Rdx PE=1 SV=3	Rdx	1	0.00423882	98.033	3	IALLEEAK(1)K	-1.2614	1	0.927	0.947	0.964	1.014	1.171	0.978	1.03	1.036	1.04	0.974	0.962	0.955	0.9	0.914	0.927	1.041	1.217	1.024	0.835	0.033494
P26231	795	K	Catenin alpha-1 OS=Mus musculus OX=10090 GN=Ctnna1 PE=1 SV=1	Ctnna1	1	1.77386e-06	137.46	4	IALYCHQLNICSK(1)VK	0.21936	2	0.825	0.983	0.938	1.028	1.117	1.11	0.932	0.942	0.935	1.065	1.082	1.061	0.885	1.044	1.003	0.965	1.032	1.046	0.964	0.522225
P26231	889	K	Catenin alpha-1 OS=Mus musculus OX=10090 GN=Ctnna1 PE=1 SV=1	Ctnna1	1	0.000100861	125.61	3	K(1)HVNPVQALSEFK	-0.16006	1	0.868	1.051	1.015	0.902	1.311	0.852	0.932	0.942	0.935	1.065	1.082	1.061	0.931	1.116	1.086	0.847	1.212	0.803	1.095	0.499292
P26231	747	K	Catenin alpha-1 OS=Mus musculus OX=10090 GN=Ctnna1 PE=1 SV=1	Ctnna1	1	0.0055135	110.08	2	NTSDVISAAK(1)K	-2.5965	2	0.95	1.003	1.028	0.928	1.074	1.016	0.932	0.942	0.935	1.065	1.082	1.061	1.019	1.065	1.099	0.871	0.993	0.958	1.128	0.0536511
P26231	120	K	Catenin alpha-1 OS=Mus musculus OX=10090 GN=Ctnna1 PE=1 SV=1	Ctnna1	1	1.69904e-34	239.87	2	SAAGEFADDPCSSVK(1)R	-1.915	2	0.946	0.964	0.916	1.075	1.072	1.027	0.932	0.942	0.935	1.065	1.082	1.061	1.015	1.023	0.98	1.009	0.991	0.968	1.017	0.402991
P26369	70	K	Splicing factor U2AF 65 kDa subunit OS=Mus musculus OX=10090 GN=U2af2 PE=1 SV=3	U2af2	1	0.000203726	136.38	2	GAK(1)EEHGGLIR	-0.072563	3	0.912	0.954	0.926	1.083	1.027	1.099	0.985	0.983	0.999	1.011	1.025	0.999	0.926	0.97	0.927	1.071	1.002	1.1	0.89	0.0213477
P26443	346	K	Glutamate dehydrogenase 1, mitochondrial OS=Mus musculus OX=10090 GN=Glud1 PE=1 SV=1	Glud1	1	5.3526e-35	217.26	4	CVGVGESDGSIWNPDGIDPK(1)ELEDFK	-1.5783	1	0.726	0.801	0.795	1.231	1.262	1.185	0.958	0.976	0.965	1.024	1.036	1.024	0.758	0.821	0.824	1.202	1.218	1.157	0.672	0.000219535
P26443	480	K	Glutamate dehydrogenase 1, mitochondrial OS=Mus musculus OX=10090 GN=Glud1 PE=1 SV=1	Glud1	1	5.95017e-06	130.05	3	FGK(1)HGGTIPVVPTAEFQDR	-0.60764	6	0.923	0.951	0.985	1.023	1.12	0.998	0.958	0.976	0.965	1.024	1.036	1.024	0.963	0.974	1.021	0.999	1.081	0.975	0.968	0.428647
P26443	84	K	Glutamate dehydrogenase 1, mitochondrial OS=Mus musculus OX=10090 GN=Glud1 PE=1 SV=1	Glud1	1	0.000152648	117.2	3	GASIVEDK(1)LVEDLK	-0.32085	2	0.829	0.885	0.833	1.105	1.185	1.163	0.958	0.976	0.965	1.024	1.036	1.024	0.865	0.907	0.863	1.079	1.144	1.136	0.784	0.000587505
P26443	90	K	Glutamate dehydrogenase 1, mitochondrial OS=Mus musculus OX=10090 GN=Glud1 PE=1 SV=1	Glud1	1	0.00127081	128.36	2	LVEDLK(1)TR	-1.4564	2	0.895	0.935	0.907	1.058	1.112	1.093	0.958	0.976	0.965	1.024	1.036	1.024	0.934	0.958	0.94	1.033	1.073	1.067	0.893	0.00128097
P26443	191	K	Glutamate dehydrogenase 1, mitochondrial OS=Mus musculus OX=10090 GN=Glud1 PE=1 SV=1	Glud1	1	3.17873e-33	245.92	3	INPK(1)NYTDNELEK	-1.4217	9	0.901	0.959	0.94	1.031	1.127	1.042	0.958	0.976	0.965	1.024	1.036	1.024	0.941	0.983	0.974	1.007	1.088	1.018	0.931	0.0614174
P26443	503	K	Glutamate dehydrogenase 1, mitochondrial OS=Mus musculus OX=10090 GN=Glud1 PE=1 SV=1	Glud1	1	8.72765e-31	219.04	4	ISGASEK(1)DIVHSGLAYTMER	-0.6643	6	0.899	0.91	0.989	1.073	1.084	1.045	0.958	0.976	0.965	1.024	1.036	1.024	0.938	0.932	1.025	1.048	1.046	1.021	0.929	0.080297
P26443	390	K	Glutamate dehydrogenase 1, mitochondrial OS=Mus musculus OX=10090 GN=Glud1 PE=1 SV=1	Glud1	1	0.000741097	130.41	2	QLTK(1)SNAPR	0.22125	2	1.068	0.496	0.729	0.738	0.798	2.171	0.958	0.976	0.965	1.024	1.036	1.024	1.115	0.508	0.755	0.721	0.77	2.12	0.659	0.463106
P26516	103	K	26S proteasome non-ATPase regulatory subunit 7 OS=Mus musculus OX=10090 GN=Psmd7 PE=1 SV=2	Psmd7	1	8.18446e-05	121.76	4	LHK(1)NDIAINELMK	3.2433	13	1.001	1.051	1.082	0.908	1.005	0.954	1.039	1.05	1.068	0.936	0.934	0.992	0.963	1.001	1.013	0.97	1.076	0.962	0.99	0.82423
P26883	53	K	Peptidyl-prolyl cis-trans isomerase FKBP1A OS=Mus musculus OX=10090 GN=Fkbp1a PE=1 SV=2	Fkbp1a	1	0.0104544	94.465	2	FTLGK(1)QEVIR	-0.93014	1	1.082	1.029	1.021	0.984	0.941	0.943	1.022	1.029	1.03	0.959	0.964	0.99	1.059	1	0.991	1.026	0.976	0.953	1.032	0.3516
P27046	190	K	Alpha-mannosidase 2 OS=Mus musculus OX=10090 GN=Man2a1 PE=1 SV=2	Man2a1	1	1.35407e-05	152.4	3	DK(1)TQYIFNNMVLK	4.3955	1	0.82	0.966	0.991	1.021	1.101	1.101	0.978	0.929	0.945	1.035	1.049	1.08	0.838	1.04	1.049	0.986	1.05	1.019	0.958	0.56246
P27048	36	K	Small nuclear ribonucleoprotein-associated protein B OS=Mus musculus OX=10090 GN=Snrpb PE=1 SV=1	Snrpb	1	4.91436e-05	112.67	4	AFDK(1)HMNLILCDCDEFRK	3.1626	12	1.009	1.003	1.027	0.96	1.005	0.996	0.995	1.01	0.996	1.001	1.006	0.962	1.014	0.993	1.031	0.959	0.999	1.035	1.015	0.567418
P27577	15	K	Protein C-ets-1 OS=Mus musculus OX=10090 GN=Ets1 PE=1 SV=2	Ets1	1	1.26717e-26	233.49	3	AAVDLKPTLTIIK(1)TEK	-1.063	1	0.905	1.041	0.985	1.018	1.026	1.025
P27577	245	K	Protein C-ets-1 OS=Mus musculus OX=10090 GN=Ets1 PE=1 SV=2	Ets1	1	1.5095e-22	193.54	3	GK(1)LGGQDSFESVESYDSCDR	-1.7115	1	1.164	1.03	1.009	0.942	0.831	1.024
P27601	363	K	Guanine nucleotide-binding protein subunit alpha-13 OS=Mus musculus OX=10090 GN=Gna13 PE=1 SV=1	Gna13	1	7.15883e-08	182.57	3	DVK(1)DTILHDNLK	-2.8502	1	0.449	0.546	0.54	1.447	1.529	1.489	0.955	0.976	0.966	1.008	1.011	1.042	0.47	0.559	0.559	1.436	1.512	1.429	0.363	7.3744e-05
P27641	566	K	X-ray repair cross-complementing protein 5 OS=Mus musculus OX=10090 GN=Xrcc5 PE=1 SV=4	Xrcc5	1	5.28878e-43	238.28	3	NQVTAQDVFQDNHEEGPAAK(1)K	-0.040575	2	1.011	0.962	0.913	1.01	1.07	1.034	0.99	0.972	1.035	0.985	0.984	0.972	1.021	0.99	0.882	1.025	1.087	1.064	0.911	0.117437
P27659	393	K	60S ribosomal protein L3 OS=Mus musculus OX=10090 GN=Rpl3 PE=1 SV=3	Rpl3	1	0.0247235	94.407	3	AFMGPLK(1)K	0.36022	2	1.133	1.125	1.184	0.843	0.85	0.864	1.059	1.082	1.066	0.927	0.944	0.914	1.07	1.04	1.111	0.909	0.9	0.945	1.17	0.00296138
P27659	120	K	60S ribosomal protein L3 OS=Mus musculus OX=10090 GN=Rpl3 PE=1 SV=3	Rpl3	1	0.0101325	93.262	3	FYK(1)NWHK	-1.0049	1	1.151	1.061	1.058	0.907	0.956	0.867	1.059	1.082	1.066	0.927	0.944	0.914	1.087	0.981	0.992	0.978	1.013	0.949	1.041	0.354735
P27659	229	K	60S ribosomal protein L3 OS=Mus musculus OX=10090 GN=Rpl3 PE=1 SV=3	Rpl3	1	0.0132805	93.467	2	GYK(1)GVTSR	-0.1697	1	1.001	1.078	1.151	0.891	1.016	0.863	1.059	1.082	1.066	0.927	0.944	0.914	0.945	0.996	1.08	0.961	1.076	0.944	1.013	0.822585
P27659	366	K	60S ribosomal protein L3 OS=Mus musculus OX=10090 GN=Rpl3 PE=1 SV=3	Rpl3	1	0.00138321	111.12	3	IDLK(1)FIDTTSK	-1.3362	1	1.142	0.952	0.944	0.952	1.044	0.967	1.059	1.082	1.066	0.927	0.944	0.914	1.078	0.88	0.886	1.027	1.106	1.058	0.891	0.163584
P27659	349	K	60S ribosomal protein L3 OS=Mus musculus OX=10090 GN=Rpl3 PE=1 SV=3	Rpl3	1	0.00324004	122.96	3	K(1)SLLVQTK	-0.061568	3	0.871	0.879	0.868	1.107	1.135	1.141	1.059	1.082	1.066	0.927	0.944	0.914	0.822	0.812	0.814	1.194	1.202	1.248	0.672	9.8549e-06
P27659	143	K	60S ribosomal protein L3 OS=Mus musculus OX=10090 GN=Rpl3 PE=1 SV=3	Rpl3	1	0.00362786	120.12	2	WQDDTGK(1)K	-1.3037	2	0.941	1.186	1.016	0.891	1.05	0.916	1.059	1.082	1.066	0.927	0.944	0.914	0.889	1.096	0.953	0.961	1.112	1.002	0.955	0.56244
P27659	155	K	60S ribosomal protein L3 OS=Mus musculus OX=10090 GN=Rpl3 PE=1 SV=3	Rpl3	1	0.0358445	94.262	2	K(1)YCQVIR	-0.29064	1	1.05	1.006	1.068	0.986	0.967	0.923	1.059	1.082	1.066	0.927	0.944	0.914	0.992	0.93	1.002	1.064	1.024	1.01	0.944	0.107368
P27659	300	K	60S ribosomal protein L3 OS=Mus musculus OX=10090 GN=Rpl3 PE=1 SV=3	Rpl3	1	7.04274e-25	224.42	2	LIK(1)NNASTDYDLSDK	2.3834	3	1.068	1.087	1.143	0.889	0.911	0.901	1.059	1.082	1.066	0.927	0.944	0.914	1.008	1.005	1.072	0.959	0.965	0.986	1.06	0.0625426
P27659	103	K	60S ribosomal protein L3 OS=Mus musculus OX=10090 GN=Rpl3 PE=1 SV=3	Rpl3	1	0.000186066	114.52	3	TFK(1)TVFAEHISDECK	-0.2956	1	1.072	0.944	1.054	1.009	0.896	1.024	1.059	1.082	1.066	0.927	0.944	0.914	1.012	0.872	0.989	1.088	0.949	1.12	0.91	0.245167
P27659	115	K	60S ribosomal protein L3 OS=Mus musculus OX=10090 GN=Rpl3 PE=1 SV=3	Rpl3	1	0.000370589	112.82	3	TVFAEHISDECK(1)R	-0.19216	1							1.059	1.082	1.066	0.927	0.944	0.914
P27661	134	K	Histone H2AX OS=Mus musculus OX=10090 GN=H2ax PE=1 SV=2	H2ax	1	0.0252567	99.919	2	APAVGK(1)K	-0.11961	4	1.14	1.25	1.208	0.779	0.825	0.798	0.952	1.038	0.979	0.984	0.967	0.994	1.197	1.204	1.234	0.792	0.853	0.803	1.485	8.75823e-05
P27661	135	K	Histone H2AX OS=Mus musculus OX=10090 GN=H2ax PE=1 SV=2	H2ax	1	0.00250505	121.96	2	K(1)ASQASQEY	-1.1921	3	1.12	1.055	1.157	0.971	0.862	0.835	0.952	1.038	0.979	0.984	0.967	0.994	1.176	1.016	1.182	0.987	0.891	0.84	1.241	0.0342785
P27661	37	K	Histone H2AX OS=Mus musculus OX=10090 GN=H2ax PE=1 SV=2	H2ax	1	0.00639426	101.43	3	K(1)GHYAER	0.079587	1	0.518	0.799	0.808	1.188	1.394	1.294	0.952	1.038	0.979	0.984	0.967	0.994	0.544	0.77	0.825	1.207	1.442	1.302	0.541	0.0106843
P27661	120	K	Histone H2AX OS=Mus musculus OX=10090 GN=H2ax PE=1 SV=2	H2ax	1	0.00339246	109.42	2	K(1)SSATVGPK	-0.4554	3	1.073	1.107	1.064	0.94	0.935	0.881	0.952	1.038	0.979	0.984	0.967	0.994	1.127	1.066	1.087	0.955	0.967	0.886	1.168	0.00805026
P27773	271	K	Protein disulfide-isomerase A3 OS=Mus musculus OX=10090 GN=Pdia3 PE=1 SV=2	Pdia3	1	8.64984e-07	139.65	3	DLLTAYYDVDYEK(1)NAK	-0.26039	2	0.726	0.87	0.745	1.225	1.21	1.224	0.982	0.991	0.99	1.011	1.012	1.013	0.739	0.878	0.753	1.212	1.196	1.208	0.655	0.00147657
P27773	274	K	Protein disulfide-isomerase A3 OS=Mus musculus OX=10090 GN=Pdia3 PE=1 SV=2	Pdia3	1	0.00598347	100.57	2	NAK(1)GSNYWR	-1.9592	1	0.876	1.044	1.009	0.993	1.081	0.997	0.982	0.991	0.99	1.011	1.012	1.013	0.892	1.053	1.019	0.982	1.068	0.984	0.977	0.686324
P27773	494	K	Protein disulfide-isomerase A3 OS=Mus musculus OX=10090 GN=Pdia3 PE=1 SV=2	Pdia3	1	2.79178e-09	171.81	2	EATNPPIIQEEK(1)PK	-1.1472	4	0.598	1.225	0.902	0.691	1.83	0.754	0.982	0.991	0.99	1.011	1.012	1.013	0.609	1.236	0.911	0.683	1.808	0.744	0.852	0.806512
P27773	496	K	Protein disulfide-isomerase A3 OS=Mus musculus OX=10090 GN=Pdia3 PE=1 SV=2	Pdia3	0.990289	3.9653e-07	152.68	3	EATNPPIIQEEK(0.01)PK(0.99)K	-0.37052	1	0.91	0.997	0.866	1.071	1.113	1.043	0.982	0.991	0.99	1.011	1.012	1.013	0.927	1.006	0.875	1.059	1.1	1.03	0.881	0.045341
P27773	218	K	Protein disulfide-isomerase A3 OS=Mus musculus OX=10090 GN=Pdia3 PE=1 SV=2	Pdia3	1	1.70798e-07	184.03	2	FEDK(1)TVAYTEK	-0.67338	2	0.862	0.941	0.985	1.038	1.128	1.046	0.982	0.991	0.99	1.011	1.012	1.013	0.878	0.95	0.995	1.027	1.115	1.033	0.889	0.0588894
P27773	225	K	Protein disulfide-isomerase A3 OS=Mus musculus OX=10090 GN=Pdia3 PE=1 SV=2	Pdia3	1	0.00530517	116.37	2	TVAYTEK(1)K	-0.83316	1	0.979	0.979	1.017	0.983	1.025	1.017	0.982	0.991	0.99	1.011	1.012	1.013	0.997	0.988	1.027	0.972	1.013	1.004	1.008	0.677308
P27773	252	K	Protein disulfide-isomerase A3 OS=Mus musculus OX=10090 GN=Pdia3 PE=1 SV=2	Pdia3	1	1.65739e-58	256.28	3	FIQDSIFGLCPHMTEDNK(1)DLIQGK	-2.6814	3	0.905	0.998	1.004	0.925	1.135	1.033	0.982	0.991	0.99	1.011	1.012	1.013	0.922	1.007	1.014	0.915	1.122	1.02	0.963	0.621477
P27773	152	K	Protein disulfide-isomerase A3 OS=Mus musculus OX=10090 GN=Pdia3 PE=1 SV=2	Pdia3	1	0.00166401	91.712	3	FISDK(1)DASVVGFFR	-1.3936	1							0.982	0.991	0.99	1.011	1.012	1.013
P27773	82	K	Protein disulfide-isomerase A3 OS=Mus musculus OX=10090 GN=Pdia3 PE=1 SV=2	Pdia3	1	2.58345e-48	263.15	4	GIVPLAK(1)VDCTANTNTCNK	-0.26647	2	0.937	1.02	0.973	1.129	0.975	0.965	0.982	0.991	0.99	1.011	1.012	1.013	0.954	1.029	0.983	1.117	0.963	0.953	0.978	0.736261
P27773	289	K	Protein disulfide-isomerase A3 OS=Mus musculus OX=10090 GN=Pdia3 PE=1 SV=2	Pdia3	1	0.0110115	85.731	3	K(1)FLDAGHK	-0.66781	1							0.982	0.991	0.99	1.011	1.012	1.013
P27773	305	K	Protein disulfide-isomerase A3 OS=Mus musculus OX=10090 GN=Pdia3 PE=1 SV=2	Pdia3	1	7.86827e-82	290.41	3	K(1)TFSHELSDFGLESTTGEVPVVAIR	-0.81996	1	1.099	0.977	0.958	1.055	0.85	1.061	0.982	0.991	0.99	1.011	1.012	1.013	1.119	0.986	0.968	1.044	0.84	1.047	1.048	0.589418
P27773	129	K	Protein disulfide-isomerase A3 OS=Mus musculus OX=10090 GN=Pdia3 PE=1 SV=2	Pdia3	1	5.58924e-06	168.94	3	TADGIVSHLK(1)K	0.31864	2	0.902	1.041	0.974	1.088	0.987	1.008	0.982	0.991	0.99	1.011	1.012	1.013	0.919	1.05	0.984	1.076	0.975	0.995	0.969	0.55299
P27773	146	K	Protein disulfide-isomerase A3 OS=Mus musculus OX=10090 GN=Pdia3 PE=1 SV=2	Pdia3	1	0.00688995	128.1	2	TEEEFK(1)K	-0.048566	4	0.728	1.14	0.943	0.762	1.633	0.793	0.982	0.991	0.99	1.011	1.012	1.013	0.741	1.15	0.953	0.754	1.614	0.783	0.903	0.857558
P27790	246	K	Major centromere autoantigen B OS=Mus musculus OX=10090 GN=Cenpb PE=2 SV=2	Cenpb	1	0.000483285	123.79	3	LPPLVAGK(1)SAK	-0.042134	1	1.082	0.811	0.982	1.117	1.013	0.995	1.068	1.017	1.007	0.945	0.991	0.964	1.013	0.797	0.975	1.182	1.022	1.032	0.861	0.156421
P28033	144	K	CCAAT/enhancer-binding protein beta OS=Mus musculus OX=10090 GN=Cebpb PE=1 SV=1	Cebpb	1	0.0016708	117.67	2	AEPGFEPADCK(1)R	-2.6998	1	0.983	0.88	1.256	0.921	0.973	0.987	0.979	0.973	0.98	1.04	1.039	1.03	1.004	0.904	1.282	0.886	0.936	0.958	1.147	0.296594
P28271	639	K	Cytoplasmic aconitate hydratase OS=Mus musculus OX=10090 GN=Aco1 PE=1 SV=3	Aco1	1	4.51886e-06	116.77	2	LYAWNPK(1)STYIK	4.0312	3	0.986	1.043	1.015	1.079	0.994	0.882	1.047	1.045	1.011	0.989	0.979	0.966	0.942	0.998	1.004	1.091	1.015	0.913	0.975	0.701312
P28352	57	K	DNA-(apurinic or apyrimidinic site) endonuclease OS=Mus musculus OX=10090 GN=Apex1 PE=1 SV=2	Apex1	1	2.59935e-05	166.14	3	TSPSGK(1)SATLK	-0.74911	2	1.013	1.199	1.027	0.897	0.96	0.904	1.015	1.052	1.032	0.98	0.979	0.963	0.998	1.14	0.995	0.915	0.981	0.939	1.105	0.116562
P28656	194	K	Nucleosome assembly protein 1-like 1 OS=Mus musculus OX=10090 GN=Nap1l1 PE=1 SV=2	Nap1l1	1	1.9736e-30	208.46	4	NVDLLSDMVQEHDEPILK(1)HLK	-1.6417	2	1	1.008	1.002	1.004	0.887	1.1	1.023	1.046	1.072	0.96	0.984	0.931	0.978	0.964	0.935	1.046	0.901	1.182	0.919	0.382545
P28656	82	K	Nucleosome assembly protein 1-like 1 OS=Mus musculus OX=10090 GN=Nap1l1 PE=1 SV=2	Nap1l1	1	0.00860981	85.533	3	VNALK(1)NLQVK	-0.24495	1							1.023	1.046	1.072	0.96	0.984	0.931
P28658	56	K	Ataxin-10 OS=Mus musculus OX=10090 GN=Atxn10 PE=1 SV=2	Atxn10	1	0.0244284	71.548	3	K(1)STHAVELACR	-1.204	1	1.1	1.118	1.166	0.843	0.96	0.813	1.102	1.104	1.064	0.905	0.895	0.88	0.998	1.013	1.096	0.931	1.073	0.924	1.061	0.342942
P28700	369	K	Retinoic acid receptor RXR-alpha OS=Mus musculus OX=10090 GN=Rxra PE=1 SV=1	Rxra	1	0.0344961	43.512	2	DMQMDK(1)TELGCLR	0.52517	1	0.912	0.871		0.973	1.149	1.094
P28704	189	K	Retinoic acid receptor RXR-beta OS=Mus musculus OX=10090 GN=Rxrb PE=1 SV=2	Rxrb	1	0.00578048	73.415	3	GLHCPPPPGGPGAGK(1)R	-0.36929	1							0.932	1.008	1.088	1.049	0.88	1.049
P28740	329	K	Kinesin-like protein KIF2A OS=Mus musculus OX=10090 GN=Kif2a PE=1 SV=2	Kif2a	1	8.28933e-05	113.29	3	THTMGGDFSGK(1)NQDCSK	-1.2528	1	1.032	0.891	1.011	0.942	1.103	1.02	1.055	1.053	1.024	0.969	0.962	0.94	0.978	0.846	0.987	0.972	1.147	1.085	0.877	0.133458
P28740	101	K	Kinesin-like protein KIF2A OS=Mus musculus OX=10090 GN=Kif2a PE=1 SV=2	Kif2a	1	9.78335e-05	143.96	3	TVAAVK(1)NDPPPR	-1.032	3	1.138	1.191	1.313	0.758	0.807	0.793	1.055	1.053	1.024	0.969	0.962	0.94	1.079	1.131	1.282	0.782	0.839	0.844	1.417	0.003708
P28843	163	K	Dipeptidyl peptidase 4 OS=Mus musculus OX=10090 GN=Dpp4 PE=1 SV=3	Dpp4	1	0.00528487	82.171	3	LAYVWK(1)NDIYVK	4.2441	1	0.791	0.953	0.811	1.13	1.144	1.172	0.821	0.86	0.792	1.255	1.09	1.199	0.963	1.108	1.024	0.9	1.05	0.977	1.057	0.404263
P28867	275	K	Protein kinase C delta type OS=Mus musculus OX=10090 GN=Prkcd PE=1 SV=3	Prkcd	1	0.0273118	57.019	3	EK(1)VANLCGINQK	-0.18084	1	1.069	1.216	1.23	0.799	0.884	0.802	0.946	0.978	0.946	1.054	1.043	1.021	1.13	1.243	1.3	0.758	0.848	0.786	1.536	0.00126662
P29341	108	K	Polyadenylate-binding protein 1 OS=Mus musculus OX=10090 GN=Pabpc1 PE=1 SV=2	Pabpc1	1	0.00455871	102.95	2	NLDK(1)SIDNK	-1.2438	1							1.052	1.059	1.052	0.946	0.949	0.946
P29341	104	K	Polyadenylate-binding protein 1 OS=Mus musculus OX=10090 GN=Pabpc1 PE=1 SV=2	Pabpc1	1	0.00451088	83.729	3	SGVGNIFIK(1)NLDK	-1.6029	1	1.013	1.046	1.05	0.93	0.979	0.983	1.052	1.059	1.052	0.946	0.949	0.946	0.963	0.988	0.998	0.983	1.032	1.039	0.966	0.163778
P29341	606	K	Polyadenylate-binding protein 1 OS=Mus musculus OX=10090 GN=Pabpc1 PE=1 SV=2	Pabpc1	1	0.0143735	75.961	3	SK(1)VDEAVAVLQAHQAK	3.3557	2	0.944	1.001	1.081	0.981	0.998	0.995	1.052	1.059	1.052	0.946	0.949	0.946	0.897	0.945	1.028	1.037	1.052	1.052	0.914	0.0834131
P29341	138	K	Polyadenylate-binding protein 1 OS=Mus musculus OX=10090 GN=Pabpc1 PE=1 SV=2	Pabpc1	1	5.50055e-82	300.17	3	VVCDENGSK(1)GYGFVHFETQEAAER	-0.42852	2	0.953	0.99	1.118	0.954	0.977	1.007	1.052	1.059	1.052	0.946	0.949	0.946	0.906	0.935	1.063	1.008	1.03	1.064	0.936	0.25515
P29341	299	K	Polyadenylate-binding protein 1 OS=Mus musculus OX=10090 GN=Pabpc1 PE=1 SV=2	Pabpc1	1	9.55328e-160	380.66	3	YQGVNLYVK(1)NLDDGIDDER	3.4014	4	1.062	1.065	1.055	0.924	0.961	0.933	1.052	1.059	1.052	0.946	0.949	0.946	1.01	1.006	1.003	0.977	1.013	0.986	1.014	0.260657
P29595	48	K	NEDD8 OS=Mus musculus OX=10090 GN=Nedd8 PE=1 SV=2	Nedd8	1	0.00339691	91.858	3	LIYSGK(1)QMNDEK	-0.097589	1							1.075	1.101	1.054	0.948	0.928	0.905
P29595	6	K	NEDD8 OS=Mus musculus OX=10090 GN=Nedd8 PE=1 SV=2	Nedd8	1	0.00884901	95.815	3	VK(1)TLTGK	-0.042807	2	0.839	0.885	0.884	1.109	1.131	1.152	1.075	1.101	1.054	0.948	0.928	0.905	0.78	0.804	0.839	1.17	1.219	1.273	0.662	0.000214828
P29758	386	K	Ornithine aminotransferase, mitochondrial OS=Mus musculus OX=10090 GN=Oat PE=1 SV=1	Oat	1	0.000224742	143.61	2	ETK(1)DCDAWK	-0.28051	3	0.816	0.865	0.786	1.127	1.302	1.103	0.973	0.985	0.98	1.019	1.021	1.006	0.839	0.878	0.802	1.106	1.275	1.096	0.724	0.00446793
P29758	66	K	Ornithine aminotransferase, mitochondrial OS=Mus musculus OX=10090 GN=Oat PE=1 SV=1	Oat	1	2.13714e-05	158.42	2	GK(1)GIYMWDVEGR	-1.1317	3	0.87	0.854	0.875	1.105	1.156	1.14	0.973	0.985	0.98	1.019	1.021	1.006	0.894	0.867	0.893	1.084	1.132	1.133	0.792	0.000194596
P29758	32	K	Ornithine aminotransferase, mitochondrial OS=Mus musculus OX=10090 GN=Oat PE=1 SV=1	Oat	1	5.96728e-18	205.27	2	K(1)TEQGPPSSEYIFER	-2.6574	4	0.914	1.109	0.959	0.972	1.101	0.946	0.973	0.985	0.98	1.019	1.021	1.006	0.939	1.126	0.979	0.954	1.078	0.94	1.024	0.761087
P29758	421	K	Ornithine aminotransferase, mitochondrial OS=Mus musculus OX=10090 GN=Oat PE=1 SV=1	Oat	1	1.95199e-05	146.36	2	LAPPLVIK(1)EDEIR	-1.1187	2	0.823	0.89	0.874	1.146	1.164	1.103	0.973	0.985	0.98	1.019	1.021	1.006	0.846	0.904	0.892	1.125	1.14	1.096	0.786	0.000494609
P30415	923	K	NK-tumor recognition protein OS=Mus musculus OX=10090 GN=Nktr PE=1 SV=4	Nktr	0.999995	3.51427e-30	205.63	3	AK(1)PPAKPPTSTFLPGSDGAWK	-0.16848	4	0.922	1.046	0.97	0.98	1.028	1.054	0.992	1.018	1.001	1.02	0.994	0.974	0.929	1.028	0.969	0.961	1.034	1.082	0.951	0.332076
P30415	942	K	NK-tumor recognition protein OS=Mus musculus OX=10090 GN=Nktr PE=1 SV=4	Nktr	1	4.37572e-14	162.71	4	AKPPAKPPTSTFLPGSDGAWK(1)SR	-1.6492	1	1.01	1.19	1.262	0.854	0.841	0.843	0.992	1.018	1.001	1.02	0.994	0.974	1.018	1.169	1.261	0.837	0.846	0.866	1.353	0.00930843
P30415	637	K	NK-tumor recognition protein OS=Mus musculus OX=10090 GN=Nktr PE=1 SV=4	Nktr	1	1.25456e-10	161.47	3	AK(1)TTHLLPVQSTYSLTNIK	-1.0837	1	0.946	1.048	1.004	0.972	1.022	1.008	0.992	1.018	1.001	1.02	0.994	0.974	0.954	1.029	1.003	0.953	1.028	1.035	0.99	0.790873
P30415	664	K	NK-tumor recognition protein OS=Mus musculus OX=10090 GN=Nktr PE=1 SV=4	Nktr	1	3.70315e-07	174.24	3	ATVSSSSYHK(1)R	-0.093693	3	1.068	1.168	1.135	0.899	0.843	0.888	0.992	1.018	1.001	1.02	0.994	0.974	1.077	1.147	1.134	0.881	0.848	0.912	1.271	0.00109591
P30415	983	K	NK-tumor recognition protein OS=Mus musculus OX=10090 GN=Nktr PE=1 SV=4	Nktr	1	0.000664257	123.64	4	DDLKGDHTK(1)R	0.12479	1	1.133	1.279	1.156	0.664	0.902	0.866	0.992	1.018	1.001	1.02	0.994	0.974	1.142	1.256	1.155	0.651	0.907	0.889	1.452	0.0263721
P30415	845	K	NK-tumor recognition protein OS=Mus musculus OX=10090 GN=Nktr PE=1 SV=4	Nktr	0.975107	0.0125927	84.874	3	EEGK(0.025)PK(0.975)PEWECPR	-1.117	1	0.899	1.002	0.968	1.039	1.093	1	0.992	1.018	1.001	1.02	0.994	0.974	0.906	0.984	0.967	1.019	1.1	1.027	0.908	0.0509867
P30415	871	K	NK-tumor recognition protein OS=Mus musculus OX=10090 GN=Nktr PE=1 SV=4	Nktr	1	9.02111e-09	143.95	3	GK(1)NCAGSK(1)WDSESNSEQDVTK	-1.5969	1							0.992	1.018	1.001	1.02	0.994	0.974
P30415	877	K	NK-tumor recognition protein OS=Mus musculus OX=10090 GN=Nktr PE=1 SV=4	Nktr	1	9.02111e-09	143.95	3	GK(1)NCAGSK(1)WDSESNSEQDVTK	-1.5969	1							0.992	1.018	1.001	1.02	0.994	0.974
P30415	51	K	NK-tumor recognition protein OS=Mus musculus OX=10090 GN=Nktr PE=1 SV=4	Nktr	1	0.00449432	108.98	2	GLGK(1)TTGK	0.41144	1	1.111	1.119	1.063	0.879	0.93	0.898	0.992	1.018	1.001	1.02	0.994	0.974	1.12	1.099	1.062	0.862	0.936	0.922	1.206	0.00320087
P30415	974	K	NK-tumor recognition protein OS=Mus musculus OX=10090 GN=Nktr PE=1 SV=4	Nktr	1	0.0268999	76.478	3	HSK(1)DDLK	-0.67105	1							0.992	1.018	1.001	1.02	0.994	0.974
P30415	568	K	NK-tumor recognition protein OS=Mus musculus OX=10090 GN=Nktr PE=1 SV=4	Nktr	1	0.00445298	102.5	3	K(1)PAQLSENKPVK	-1.1343	1	0.904	1.018	0.938	1.079	1.056	1.004	0.992	1.018	1.001	1.02	0.994	0.974	0.911	1	0.937	1.058	1.062	1.031	0.904	0.0250324
P30415	1262	K	NK-tumor recognition protein OS=Mus musculus OX=10090 GN=Nktr PE=1 SV=4	Nktr	1	0.00884434	89.541	3	NK(1)VRPGSLFDEVR	-1.8181	2	0.813	1.066	0.988	0.849	1.126	1.158	0.992	1.018	1.001	1.02	0.994	0.974	0.82	1.047	0.987	0.832	1.133	1.189	0.905	0.524631
P30415	625	K	NK-tumor recognition protein OS=Mus musculus OX=10090 GN=Nktr PE=1 SV=4	Nktr	1	0.00403285	110.87	2	PWK(1)PSYER	-0.98607	1	0.987	1.125	1.026	0.981	0.906	0.973	0.992	1.018	1.001	1.02	0.994	0.974	0.995	1.105	1.025	0.962	0.911	0.999	1.088	0.110039
P30415	1202	K	NK-tumor recognition protein OS=Mus musculus OX=10090 GN=Nktr PE=1 SV=4	Nktr	1	6.75844e-36	252.73	3	QDSSTSVTSPVETSGK(1)K	-0.28454	5	0.95	1.077	1.052	0.953	1.031	0.937	0.992	1.018	1.001	1.02	0.994	0.974	0.958	1.058	1.051	0.934	1.037	0.962	1.046	0.374368
P30415	1216	K	NK-tumor recognition protein OS=Mus musculus OX=10090 GN=Nktr PE=1 SV=4	Nktr	1	0.000205847	145.91	2	SQMNLTDK(1)WK	0.67329	5	1.123	1.152	1.162	0.854	0.871	0.838	0.992	1.018	1.001	1.02	0.994	0.974	1.132	1.132	1.161	0.837	0.876	0.86	1.331	5.31127e-05
P30415	769	K	NK-tumor recognition protein OS=Mus musculus OX=10090 GN=Nktr PE=1 SV=4	Nktr	1	3.17337e-06	134.81	3	SVTSHK(1)R	-0.32225	1							0.992	1.018	1.001	1.02	0.994	0.974
P30415	179	K	NK-tumor recognition protein OS=Mus musculus OX=10090 GN=Nktr PE=1 SV=4	Nktr	1	0.0139188	68.513	3	VIDCGVLATK(1)LTK	-3.0298	1	0.986	1.029	0.972	0.968	1.051	0.994	0.992	1.018	1.001	1.02	0.994	0.974	0.994	1.011	0.971	0.949	1.057	1.021	0.983	0.658694
P30416	354	K	Peptidyl-prolyl cis-trans isomerase FKBP4 OS=Mus musculus OX=10090 GN=Fkbp4 PE=1 SV=5	Fkbp4	1	0.00170874	91.307	3	ALELDSNNEK(1)GLFR	-1.2587	1							1.093	1.074	1.066	0.917	0.919	0.933
P30416	287	K	Peptidyl-prolyl cis-trans isomerase FKBP4 OS=Mus musculus OX=10090 GN=Fkbp4 PE=1 SV=5	Fkbp4	1	0.000279897	140.5	3	YK(1)QALLQYK	-1.003	2	1.014	1.128	1.078	0.872	0.991	0.916	1.093	1.074	1.066	0.917	0.919	0.933	0.928	1.05	1.011	0.951	1.078	0.982	0.993	0.896944
P30681	65	K	High mobility group protein B2 OS=Mus musculus OX=10090 GN=Hmgb2 PE=1 SV=3	Hmgb2	1	0.0206446	91.855	2	FEDLAK(1)SDK	-0.69299	1							1.095	1.123	1.129	0.9	0.866	0.884
P30681	127	K	High mobility group protein B2 OS=Mus musculus OX=10090 GN=Hmgb2 PE=1 SV=3	Hmgb2	1	2.10832e-09	176.32	3	IEHPGLSIGDTAK(1)K	-0.23522	1	1.007	1.051	0.98	0.877	0.979	1.106	1.095	1.123	1.129	0.9	0.866	0.884	0.92	0.936	0.868	0.974	1.13	1.251	0.812	0.055608
P30681	114	K	High mobility group protein B2 OS=Mus musculus OX=10090 GN=Hmgb2 PE=1 SV=3	Hmgb2	1	5.11197e-07	149.09	3	IK(1)IEHPGLSIGDTAK	-0.85745	1	0.916	0.954	1.001	1.003	1.093	1.033	1.095	1.123	1.129	0.9	0.866	0.884	0.837	0.85	0.887	1.114	1.262	1.169	0.726	0.00137103
P30681	30	K	High mobility group protein B2 OS=Mus musculus OX=10090 GN=Hmgb2 PE=1 SV=3	Hmgb2	1	1.96837e-05	134.25	3	K(1)HPDSSVNFAEFSK	-1.432	1	0.912	1.088	1.049	0.885	1.193	0.872	1.095	1.123	1.129	0.9	0.866	0.884	0.833	0.969	0.929	0.983	1.378	0.986	0.816	0.186432
P30681	50	K	High mobility group protein B2 OS=Mus musculus OX=10090 GN=Hmgb2 PE=1 SV=3	Hmgb2	1	0.0129318	99.802	2	WK(1)TMSAK	-1.1518	1	1.035	1.023	1.081	0.988	0.908	0.964	1.095	1.123	1.129	0.9	0.866	0.884	0.945	0.911	0.957	1.098	1.048	1.09	0.869	0.00247792
P30999	433	K	Catenin delta-1 OS=Mus musculus OX=10090 GN=Ctnnd1 PE=1 SV=2	Ctnnd1	1	2.7993e-07	149.86	3	EVHLGACGALK(1)NISFGR	-1.839	3	0.884	1.037	0.915	1.082	1.064	1.018	0.932	0.964	0.958	1.05	1.056	1.036	0.948	1.076	0.955	1.03	1.008	0.983	0.986	0.737526
P30999	448	K	Catenin delta-1 OS=Mus musculus OX=10090 GN=Ctnnd1 PE=1 SV=2	Ctnnd1	1	2.33621e-10	186.76	2	IAIK(1)NCDGVPALVR	-1.3411	2	0.899	0.932	0.897	1.036	1.068	1.167	0.932	0.964	0.958	1.05	1.056	1.036	0.965	0.967	0.936	0.987	1.011	1.126	0.918	0.115388
P30999	846	K	Catenin delta-1 OS=Mus musculus OX=10090 GN=Ctnnd1 PE=1 SV=2	Ctnnd1	1	2.9313e-06	153.34	2	K(1)SDFQVNLNNASR	3.2731	4	0.882	0.956	0.922	1.063	1.108	1.069	0.932	0.964	0.958	1.05	1.056	1.036	0.946	0.992	0.962	1.012	1.049	1.032	0.938	0.0204986
P30999	383	K	Catenin delta-1 OS=Mus musculus OX=10090 GN=Ctnnd1 PE=1 SV=2	Ctnnd1	1	0.0391073	43.752	3	LDAVK(1)SNAAAYLQHLCYR	2.9935	1	0.897	0.968	0.922	1.011	1.045	1.158	0.932	0.964	0.958	1.05	1.056	1.036	0.962	1.004	0.962	0.963	0.99	1.118	0.953	0.394425
P30999	622	K	Catenin delta-1 OS=Mus musculus OX=10090 GN=Ctnnd1 PE=1 SV=2	Ctnnd1	1	3.12025e-50	250.95	4	YQEALPTVANSTGPHAASCFGAK(1)K	0.11152	2	0.896	1.05	0.955	1.073	0.98	1.045	0.932	0.964	0.958	1.05	1.056	1.036	0.961	1.089	0.997	1.022	0.928	1.009	1.03	0.579563
P31230	165	K	Aminoacyl tRNA synthase complex-interacting multifunctional protein 1 OS=Mus musculus OX=10090 GN=Aimp1 PE=1 SV=2	Aimp1	1	1.14715e-30	216.82	3	K(1)HPDADSLYVEEVDVGEAAPR	-1.1592	1	0.982	1.107	0.999	0.945	1.032	0.935	1.081	1.031	1.052	0.949	0.944	0.953	0.908	1.074	0.95	0.996	1.093	0.981	0.955	0.477152
P31257	195	K	Homeobox protein Hox-C10 OS=Mus musculus OX=10090 GN=Hoxc10 PE=2 SV=1	Hoxc10	1	7.78602e-06	119.38	4	TEHLESPQLGGK(1)VSFPETPK	0.084616	1	0.932	0.956	0.997	1.024	0.931	1.16
P31266	201	K	Recombining binding protein suppressor of hairless OS=Mus musculus OX=10090 GN=Rbpj PE=1 SV=1	Rbpj	1	0.000175595	115.31	3	QSLK(1)NADLCIASGTK	-2.4125	1	1.095	1.007	1.075	0.849	0.918	1.056	1.043	1.084	1.058	0.932	0.944	0.936	1.05	0.929	1.016	0.911	0.972	1.128	0.995	0.973259
P31310	185	K	Homeobox protein Hox-A10 OS=Mus musculus OX=10090 GN=Hoxa10 PE=1 SV=4	Hoxa10	1	0.000123304	115.5	3	EESSYCLYDAADK(1)CPK	0.13642	1	0.891	1.021	1.077	0.961	1.052	0.998
P31786	55	K	Acyl-CoA-binding protein OS=Mus musculus OX=10090 GN=Dbi PE=1 SV=2	Dbi	1	0.00105766	131.44	3	AK(1)WDSWNK	-0.34362	4	1.089	1.141	1.107	0.882	0.884	0.896	1.157	1.094	1.108	0.91	0.874	0.887	0.941	1.043	0.999	0.969	1.011	1.01	0.998	0.930998
P31786	51	K	Acyl-CoA-binding protein OS=Mus musculus OX=10090 GN=Dbi PE=1 SV=2	Dbi	1	1.31419e-15	177.87	3	QATVGDVNTDRPGLLDLK(1)GK	0.80475	7	1.033	1.099	1.07	0.923	0.946	0.93	1.157	1.094	1.108	0.91	0.874	0.887	0.893	1.005	0.966	1.014	1.082	1.048	0.911	0.0755338
P32020	479	K	Non-specific lipid-transfer protein OS=Mus musculus OX=10090 GN=Scp2 PE=1 SV=3	Scp2	1	0.0034364	85.288	3	EATWVVDVK(1)NGK	-3.6173	1	0.926	0.99	0.89	0.988	1.011	1.195	1.013	1.022	1.019	0.983	0.996	0.946	0.914	0.969	0.873	1.005	1.015	1.263	0.839	0.101849
P32020	491	K	Non-specific lipid-transfer protein OS=Mus musculus OX=10090 GN=Scp2 PE=1 SV=3	Scp2	1	0.00705937	90.685	3	GSVLPNSDK(1)K	-1.3181	1	1.102	1.125	0.981	0.867	0.853	1.071	1.013	1.022	1.019	0.983	0.996	0.946	1.088	1.101	0.963	0.882	0.856	1.132	1.098	0.367039
P32020	453	K	Non-specific lipid-transfer protein OS=Mus musculus OX=10090 GN=Scp2 PE=1 SV=3	Scp2	1	1.75934e-05	164.88	3	LEEEGEQFVK(1)K	-2.2939	3	1.044	1.165	1.111	0.891	0.883	0.907	1.013	1.022	1.019	0.983	0.996	0.946	1.031	1.14	1.09	0.906	0.887	0.959	1.185	0.0104378
P32067	404	K	Lupus La protein homolog OS=Mus musculus OX=10090 GN=Ssb PE=1 SV=1	Ssb	1	0.000461076	131.17	3	DREEPASK(1)HK	-1.4383	2	1.218	1.328	1.237	0.758	0.75	0.708	1.027	1.06	1.044	0.941	0.958	0.963	1.186	1.253	1.185	0.806	0.783	0.735	1.559	0.0001733
P32067	105	K	Lupus La protein homolog OS=Mus musculus OX=10090 GN=Ssb PE=1 SV=1	Ssb	1	5.82843e-24	221.6	3	SPSRPLPEVTDEYK(1)NDVK	2.6257	11	1.028	1.071	1.046	0.905	0.995	0.956	1.027	1.06	1.044	0.941	0.958	0.963	1.001	1.01	1.002	0.962	1.039	0.993	1.006	0.777176
P32067	311	K	Lupus La protein homolog OS=Mus musculus OX=10090 GN=Ssb PE=1 SV=1	Ssb	1	0.000515793	116.51	3	VLEGHAEK(1)EALK	-1.1376	1	1.042	0.954	0.948	0.969	0.974	1.113	1.027	1.06	1.044	0.941	0.958	0.963	1.015	0.9	0.908	1.03	1.017	1.156	0.881	0.0881915
P32114	97	K	Paired box protein Pax-2 OS=Mus musculus OX=10090 GN=Pax2 PE=1 SV=2	Pax2	1	0.0136994	88.056	2	VVDK(1)IAEYK	0.55404	1
P33174	1081	K	Chromosome-associated kinesin KIF4 OS=Mus musculus OX=10090 GN=Kif4 PE=1 SV=3	Kif4	1	0.00559444	112.13	2	K(1)SIQGCSCK	-1.4406	1	1.38	1.562	1.187	0.612	0.545	0.714	1.045	1.039	1.023	0.967	0.961	0.944	1.321	1.503	1.16	0.633	0.567	0.756	2.037	0.00315639
P33174	696	K	Chromosome-associated kinesin KIF4 OS=Mus musculus OX=10090 GN=Kif4 PE=1 SV=3	Kif4	1	0.0420646	75.825	2	NFQK(1)QSNVLR	0.65569	1	0.918	0.941	0.96	1.12	1.039	1.021	1.045	1.039	1.023	0.967	0.961	0.944	0.878	0.906	0.938	1.158	1.081	1.082	0.82	0.00260198
P33609	230	K	DNA polymerase alpha catalytic subunit OS=Mus musculus OX=10090 GN=Pola1 PE=1 SV=2	Pola1	1	0.00115337	121.02	3	NEPLLTPIPLK(1)R	-1.2072	2	1.149	1.121	1.186	0.813	0.879	0.853	1.071	1.097	1.068	0.933	0.914	0.931	1.073	1.022	1.11	0.871	0.962	0.916	1.166	0.014708
P33609	277	K	DNA polymerase alpha catalytic subunit OS=Mus musculus OX=10090 GN=Pola1 PE=1 SV=2	Pola1	0.999978	1.77954e-29	207.24	3	VDEKPVTAK(1)TWDQETEPVER	-0.93462	2	1.072	1.126	1.086	0.898	0.936	0.882	1.071	1.097	1.068	0.933	0.914	0.931	1.001	1.026	1.017	0.962	1.024	0.947	1.038	0.205477
P34022	134	K	Ran-specific GTPase-activating protein OS=Mus musculus OX=10090 GN=Ranbp1 PE=1 SV=2	Ranbp1	1	1.72175e-126	353.31	3	AWVWNTHADFADECPK(1)PELLAIR	-1.7683	1	1.101	1.133	1.103	0.835	1.031	0.798	1.083	1.051	1.1	0.902	0.911	0.948	1.017	1.078	1.003	0.926	1.132	0.842	1.068	0.461186
P35235	198	K	Tyrosine-protein phosphatase non-receptor type 11 OS=Mus musculus OX=10090 GN=Ptpn11 PE=1 SV=3	Ptpn11	1	4.96397e-09	185.87	4	FDSLTDLVEHYK(1)K	-1.51	2	0.992	1.158	1.113	0.807	0.951	0.978	1.071	1.092	1.073	0.926	0.9	0.905	0.926	1.06	1.037	0.871	1.057	1.081	1.005	0.930076
P35235	492	K	Tyrosine-protein phosphatase non-receptor type 11 OS=Mus musculus OX=10090 GN=Ptpn11 PE=1 SV=3	Ptpn11	1	0.000771915	93.51	3	GVDCDIDVPK(1)TIQMVR	-1.4759	1	1.033	0.995	1.135	0.99	0.947	0.901	1.071	1.092	1.073	0.926	0.9	0.905	0.965	0.911	1.058	1.069	1.052	0.996	0.941	0.270894
P35235	325	K	Tyrosine-protein phosphatase non-receptor type 11 OS=Mus musculus OX=10090 GN=Ptpn11 PE=1 SV=3	Ptpn11	1	2.45809e-16	184.32	3	K(1)SYIATQGCLQNTVNDFWR	3.8235	2	1.047	0.977	1.054	1.032	0.959	0.931	1.071	1.092	1.073	0.926	0.9	0.905	0.978	0.895	0.982	1.114	1.066	1.029	0.89	0.0366823
P35278	184	K	Ras-related protein Rab-5C OS=Mus musculus OX=10090 GN=Rab5c PE=1 SV=2	Rab5c	1	8.75152e-36	254.23	2	LPK(1)NEPQNAAGAPGR	4.0036	12	0.965	1.015	0.978	0.99	1.052	1	0.961	1.011	0.986	1.012	1.01	1.004	1.004	1.004	0.992	0.978	1.042	0.996	0.995	0.808791
P35279	127	K	Ras-related protein Rab-6A OS=Mus musculus OX=10090 GN=Rab6a PE=1 SV=4	Rab6a	1	2.28675e-21	203.26	3	GSDVIIMLVGNK(1)TDLADK	1.268	5	0.935	0.94	0.971	1.091	1.056	1.007	1.01	0.978	0.993	1.024	1.004	1.019	0.926	0.961	0.978	1.065	1.052	0.988	0.923	0.0470962
P35279	26	K	Ras-related protein Rab-6A OS=Mus musculus OX=10090 GN=Rab6a PE=1 SV=4	Rab6a	1	5.74439e-26	233.37	3	LVFLGEQSVGK(1)TSLITR	3.8313	4	0.992	0.964	0.928	1.037	1.02	1.058	1.01	0.978	0.993	1.024	1.004	1.019	0.982	0.986	0.935	1.013	1.016	1.038	0.947	0.0420227
P35282	45	K	Ras-related protein Rab-21 OS=Mus musculus OX=10090 GN=Rab21 PE=1 SV=4	Rab21	1	5.09826e-07	144.3	3	FNDK(1)HITTLQASFLTK	2.4293	1	1	0.944	1.027	0.939	1.007	1.085	1.002	0.957	0.986	0.997	1.016	1.05	0.998	0.986	1.042	0.942	0.991	1.033	1.02	0.551478
P35285	97	K	Ras-related protein Rab-22A OS=Mus musculus OX=10090 GN=Rab22a PE=1 SV=2	Rab22a	1	0.000192605	122.7	3	EETFSTLK(1)NWVR	4.3591	1	0.986	0.9	0.996	1.013	1.02	1.085	0.996	0.918	0.972	1.038	1.038	1.05	0.99	0.98	1.025	0.976	0.983	1.033	1.001	0.962008
P35288	132	K	Ras-related protein Rab-23 OS=Mus musculus OX=10090 GN=Rab23 PE=1 SV=2	Rab23	1	5.59216e-25	214.54	3	IDLLDDSCIK(1)NEEAEGLAK	0.70947	1	0.867	0.936	1.015	0.995	1.188	0.999	0.951	0.964	0.958	1.039	1.001	1.04	0.912	0.971	1.059	0.958	1.187	0.961	0.947	0.572752
P35288	22	K	Ras-related protein Rab-23 OS=Mus musculus OX=10090 GN=Rab23 PE=1 SV=2	Rab23	1	0.00232878	86.911	2	MVVVGNGAVGK(1)SSMIQR	3.5675	3	0.976	1.041	1.053	0.916	1.032	0.981	0.951	0.964	0.958	1.039	1.001	1.04	1.026	1.08	1.099	0.882	1.031	0.943	1.122	0.0782921
P35288	168	K	Ras-related protein Rab-23 OS=Mus musculus OX=10090 GN=Rab23 PE=1 SV=2	Rab23	1	0.00609945	91.584	3	YLAEK(1)HLQK	-0.4668	1	0.891	1.004	0.942	1.113	1.022	1.027	0.951	0.964	0.958	1.039	1.001	1.04	0.937	1.041	0.983	1.071	1.021	0.988	0.961	0.358685
P35290	121	K	Ras-related protein Rab-24 OS=Mus musculus OX=10090 GN=Rab24 PE=1 SV=2	Rab24	1	3.32514e-09	148.2	4	SLEEGCQIYLCGTK(1)SDLLEEDRR	2.5018	3	1.029	1.003	0.971	0.962	1.057	0.978	1.013	1.024	1.006	1.019	0.974	0.952	1.016	0.979	0.965	0.944	1.085	1.027	0.969	0.51966
P35293	142	K	Ras-related protein Rab-18 OS=Mus musculus OX=10090 GN=Rab18 PE=1 SV=2	Rab18	1	0.00284147	95.631	3	K(1)HSMLFIEASAK	-1.1629	2	0.85	0.868	0.949	1.001	1.197	1.135	0.957	0.951	0.945	1.058	1.063	1.046	0.888	0.913	1.004	0.946	1.126	1.085	0.889	0.145283
P35441	587	K	Thrombospondin-1 OS=Mus musculus OX=10090 GN=Thbs1 PE=1 SV=1	Thbs1	1	3.31296e-07	112.55	3	CGACPPGYSGNGIQCK(1)DVDECK	3.8359	2	0.568	0.693	0.536	1.473	1.452	1.278	0.838	0.814	0.792	1.209	1.172	1.164	0.678	0.851	0.677	1.218	1.239	1.098	0.621	0.00475337
P35441	931	K	Thrombospondin-1 OS=Mus musculus OX=10090 GN=Thbs1 PE=1 SV=1	Thbs1	1	2.56469e-19	164.55	4	GDACK(1)DDFDHDNVPDIDDICPENFDISETDFR	2.0592	2	0.921	0.789	0.864	1.259	1.14	1.028	0.838	0.814	0.792	1.209	1.172	1.164	1.099	0.969	1.091	1.041	0.973	0.883	1.09	0.237413
P35441	430	K	Thrombospondin-1 OS=Mus musculus OX=10090 GN=Thbs1 PE=1 SV=1	Thbs1	1	0.0175943	79.82	3	TCHIQECDK(1)R	-0.15224	1							0.838	0.814	0.792	1.209	1.172	1.164
P35456	160	K	Urokinase plasminogen activator surface receptor OS=Mus musculus OX=10090 GN=Plaur PE=1 SV=1	Plaur	1	0.00219439	115.57	2	SLK(1)DEDYTR	0.072774	1	0.596	0.761	0.76	0.922	1.947	1.014	0.906	0.881	0.94	1.112	1.092	1.106	0.658	0.864	0.809	0.829	1.783	0.917	0.661	0.22886
P35486	244	K	Pyruvate dehydrogenase E1 component subunit alpha, somatic form, mitochondrial OS=Mus musculus OX=10090 GN=Pdha1 PE=1 SV=1	Pdha1	1	2.75051e-05	166.07	3	AAASTDYYK(1)R	0.0687	3	0.802	0.901	0.899	1.118	1.127	1.153	0.958	0.972	0.967	1.023	1.02	1.064	0.837	0.927	0.93	1.093	1.105	1.084	0.821	0.0047798
P35486	83	K	Pyruvate dehydrogenase E1 component subunit alpha, somatic form, mitochondrial OS=Mus musculus OX=10090 GN=Pdha1 PE=1 SV=1	Pdha1	1	0.00232305	117.89	2	ADQLYK(1)QK	-1.3005	4	0.911	0.99	1.01	1.045	0.986	1.058	0.958	0.972	0.967	1.023	1.02	1.064	0.951	1.019	1.044	1.022	0.967	0.994	1.01	0.775586
P35486	158	K	Pyruvate dehydrogenase E1 component subunit alpha, somatic form, mitochondrial OS=Mus musculus OX=10090 GN=Pdha1 PE=1 SV=1	Pdha1	1	1.75289e-11	129.48	4	GGSMHMYAK(1)NFYGGNGIVGAQVPLGAGIALACK	2.62	2	1.011	0.954	1.063	0.819	1.009	1.144	0.958	0.972	0.967	1.023	1.02	1.064	1.055	0.981	1.099	0.801	0.989	1.075	1.094	0.361136
P35486	77	K	Pyruvate dehydrogenase E1 component subunit alpha, somatic form, mitochondrial OS=Mus musculus OX=10090 GN=Pdha1 PE=1 SV=1	Pdha1	1	0.000254107	150.94	3	RMELK(1)ADQLYK	-0.72773	5	0.903	1.01	0.984	1.011	1.08	1.012	0.958	0.972	0.967	1.023	1.02	1.064	0.943	1.039	1.018	0.988	1.059	0.951	1.001	0.986106
P35486	336	K	Pyruvate dehydrogenase E1 component subunit alpha, somatic form, mitochondrial OS=Mus musculus OX=10090 GN=Pdha1 PE=1 SV=1	Pdha1	1	2.45667e-30	213.45	3	MVNSNLASVEELK(1)EIDVEVR	-1.0209	1	1.04	0.92	0.967	1.132	0.909	1.031	0.958	0.972	0.967	1.023	1.02	1.064	1.086	0.947	1	1.107	0.891	0.969	1.022	0.759997
P35486	321	K	Pyruvate dehydrogenase E1 component subunit alpha, somatic form, mitochondrial OS=Mus musculus OX=10090 GN=Pdha1 PE=1 SV=1	Pdha1	1	7.75167e-07	175.65	3	SDPIMLLK(1)DR	-1.6884	7	0.929	0.93	0.984	1.031	1.081	1.045	0.958	0.972	0.967	1.023	1.02	1.064	0.97	0.957	1.018	1.008	1.06	0.982	0.966	0.298797
P35486	313	K	Pyruvate dehydrogenase E1 component subunit alpha, somatic form, mitochondrial OS=Mus musculus OX=10090 GN=Pdha1 PE=1 SV=1	Pdha1	1	0.000223901	152.07	3	SK(1)SDPIMLLK	-0.87403	10	0.856	0.846	0.909	1.145	1.137	1.107	0.958	0.972	0.967	1.023	1.02	1.064	0.894	0.87	0.94	1.119	1.115	1.04	0.826	0.00435423
P35550	290	K	rRNA 2'-O-methyltransferase fibrillarin OS=Mus musculus OX=10090 GN=Fbl PE=1 SV=2	Fbl	1	9.8238e-12	165.06	3	ANCIDSTASAEAVFASEVK(1)K	-1.0413	1	0.938	0.984	0.923	0.969	1.04	1.145	0.946	0.994	0.976	1.035	1.047	1.022	0.992	0.99	0.946	0.936	0.993	1.12	0.96	0.528679
P35550	211	K	rRNA 2'-O-methyltransferase fibrillarin OS=Mus musculus OX=10090 GN=Fbl PE=1 SV=2	Fbl	1	0.00161022	134.91	3	DLINLAK(1)K	-0.030174	2	0.877	0.956	0.906	1.05	1.098	1.114	0.946	0.994	0.976	1.035	1.047	1.022	0.927	0.962	0.928	1.014	1.049	1.09	0.893	0.00965893
P35550	115	K	rRNA 2'-O-methyltransferase fibrillarin OS=Mus musculus OX=10090 GN=Fbl PE=1 SV=2	Fbl	1	2.96937e-08	141.45	3	EDALVTK(1)NLVPGESVYGEK	2.7147	6	0.884	0.968	0.915	1.043	1.106	1.085	0.946	0.994	0.976	1.035	1.047	1.022	0.934	0.974	0.938	1.008	1.056	1.062	0.91	0.0115537
P35550	127	K	rRNA 2'-O-methyltransferase fibrillarin OS=Mus musculus OX=10090 GN=Fbl PE=1 SV=2	Fbl	1	4.50625e-05	144.57	3	NLVPGESVYGEK(1)R	-0.096778	2	0.953	1.003	0.959	1.088	1.023	0.974	0.946	0.994	0.976	1.035	1.047	1.022	1.007	1.009	0.983	1.051	0.977	0.953	1.006	0.834307
P35550	108	K	rRNA 2'-O-methyltransferase fibrillarin OS=Mus musculus OX=10090 GN=Fbl PE=1 SV=2	Fbl	1	0.0013904	120.06	3	GK(1)EDALVTK	-0.72026	3	0.925	0.95	0.9	1.023	1.177	1.025	0.946	0.994	0.976	1.035	1.047	1.022	0.978	0.956	0.922	0.988	1.124	1.003	0.917	0.125323
P35550	90	K	rRNA 2'-O-methyltransferase fibrillarin OS=Mus musculus OX=10090 GN=Fbl PE=1 SV=2	Fbl	1	1.50898e-07	153.79	4	RGNQSGK(1)NVMVEPHR	-0.86847	6	0.728	0.79	0.774	0.765	0.833	2.111	0.946	0.994	0.976	1.035	1.047	1.022	0.77	0.795	0.793	0.739	0.796	2.066	0.655	0.407906
P35550	137	K	rRNA 2'-O-methyltransferase fibrillarin OS=Mus musculus OX=10090 GN=Fbl PE=1 SV=2	Fbl	1	0.000219968	122.46	3	VSISEGDDK(1)IEYR	-1.1296	2	0.724	1.166	0.873	0.804	1.442	0.991	0.946	0.994	0.976	1.035	1.047	1.022	0.765	1.173	0.894	0.777	1.377	0.97	0.907	0.701273
P35564	128	K	Calnexin OS=Mus musculus OX=10090 GN=Canx PE=1 SV=1	Canx	1	0.00630188	84.213	4	AK(1)HHAISAK	1.539	1	1.007	0.777	0.735	1.056	1.379	1.046	0.96	0.961	0.95	1.046	1.046	1.015	1.049	0.809	0.774	1.01	1.318	1.031	0.784	0.126723
P35564	301	K	Calnexin OS=Mus musculus OX=10090 GN=Canx PE=1 SV=1	Canx	1	0.000802942	84.975	3	IADPDAVK(1)PDDWDEDAPSK	-1.8545	1	0.708	1.087	1.059	0.831	1.526	0.788	0.96	0.961	0.95	1.046	1.046	1.015	0.737	1.131	1.115	0.794	1.459	0.776	0.985	0.966691
P35564	517	K	Calnexin OS=Mus musculus OX=10090 GN=Canx PE=1 SV=1	Canx	1	3.74538e-15	170.91	4	K(1)TDAPQPDVKDEEGKEEEK	-1.426	12	0.981	0.957	0.935	1.002	1.131	0.995	0.96	0.961	0.95	1.046	1.046	1.015	1.022	0.996	0.984	0.958	1.081	0.98	0.994	0.915289
P35564	526	K	Calnexin OS=Mus musculus OX=10090 GN=Canx PE=1 SV=1	Canx	0.999763	2.82761e-20	193.11	4	KTDAPQPDVK(1)DEEGKEEEK	-1.4443	3	0.484	1.279	0.874	0.787	1.797	0.779	0.96	0.961	0.95	1.046	1.046	1.015	0.504	1.331	0.92	0.752	1.718	0.767	0.851	0.708245
P35564	531	K	Calnexin OS=Mus musculus OX=10090 GN=Canx PE=1 SV=1	Canx	0.999999	6.73632e-07	138.04	4	KTDAPQPDVKDEEGK(1)EEEK	-0.33484	2	0.341	1.274	0.891	0.584	2.282	0.627	0.96	0.961	0.95	1.046	1.046	1.015	0.355	1.326	0.938	0.558	2.182	0.618	0.78	0.778231
P35564	171	K	Calnexin OS=Mus musculus OX=10090 GN=Canx PE=1 SV=1	Canx	1	3.48814e-16	199.68	4	LLSK(1)TAELSLDQFHDK	-1.0814	1	0.79	0.93	0.828	1.08	1.207	1.165	0.96	0.961	0.95	1.046	1.046	1.015	0.823	0.968	0.872	1.033	1.154	1.148	0.799	0.0192777
P35564	211	K	Calnexin OS=Mus musculus OX=10090 GN=Canx PE=1 SV=1	Canx	1	0.0118552	91.961	2	NPK(1)TGVYEEK	-2.1403	2	0.885	1.017	0.928	1.074	1.105	0.991	0.96	0.961	0.95	1.046	1.046	1.015	0.922	1.058	0.977	1.027	1.056	0.976	0.967	0.49001
P35564	218	K	Calnexin OS=Mus musculus OX=10090 GN=Canx PE=1 SV=1	Canx	1	0.0049119	96.604	3	TGVYEEK(1)HAK	-0.67738	1							0.96	0.961	0.95	1.046	1.046	1.015
P35564	228	K	Calnexin OS=Mus musculus OX=10090 GN=Canx PE=1 SV=1	Canx	1	1.6008e-11	198.16	3	RPDADLK(1)TYFTDK	-2.3369	1	0.849	0.914	0.87	1.163	1.128	1.076	0.96	0.961	0.95	1.046	1.046	1.015	0.884	0.951	0.916	1.112	1.078	1.06	0.846	0.0027454
P35569	315	K	Insulin receptor substrate 1 OS=Mus musculus OX=10090 GN=Irs1 PE=1 SV=1	Irs1	1	3.46764e-16	174.2	3	TESITATSPASMVGGK(1)PGSFR	-0.72175	1	1.136	0.971	1.027	0.898	0.9	1.068	1.026	1.046	1.055	0.966	0.996	1.014	1.107	0.928	0.973	0.93	0.904	1.053	1.042	0.596757
P35582	284	K	Hepatocyte nuclear factor 3-alpha OS=Mus musculus OX=10090 GN=Foxa1 PE=1 SV=2	Foxa1	1	5.3693e-05	113.33	3	QPGAGGGSGGGGSK(1)GGPESR	0.022546	1
Q9WVP1	237	K	AP-1 complex subunit mu-2 OS=Mus musculus OX=10090 GN=Ap1m2 PE=1 SV=3	Ap1m2	1	1.51724e-07	153.7	3	SVELEDVK(1)FHQCVR	-1.2921	1	1.005	0.925	1.024	1.012	1.014	1.022
P35601	622	K	Replication factor C subunit 1 OS=Mus musculus OX=10090 GN=Rfc1 PE=1 SV=2	Rfc1	1	0.0194747	82.417	2	LASK(1)DDGSSFK	-1.8543	1	1.073	1.191	1.207	0.791	0.841	0.897	1.036	1.07	1.09	0.95	0.953	0.939	1.036	1.113	1.107	0.833	0.882	0.955	1.219	0.0121492
P35601	93	K	Replication factor C subunit 1 OS=Mus musculus OX=10090 GN=Rfc1 PE=1 SV=2	Rfc1	1	0.0362602	73.233	3	LSLSYK(1)PGK	-0.36057	1							1.036	1.07	1.09	0.95	0.953	0.939
P35700	178	K	Peroxiredoxin-1 OS=Mus musculus OX=10090 GN=Prdx1 PE=1 SV=1	Prdx1	0.99985	8.83678e-05	102.45	4	HGEVCPAGWK(1)PGSDTIKPDVNK	0.33228	1	1	1.074	1.031	0.931	1.019	0.944	1.064	1.04	1.046	0.945	0.951	0.926	0.94	1.033	0.986	0.985	1.072	1.019	0.962	0.348724
P35700	185	K	Peroxiredoxin-1 OS=Mus musculus OX=10090 GN=Prdx1 PE=1 SV=1	Prdx1	0.999997	4.95909e-09	111.03	4	HGEVCPAGWKPGSDTIK(1)PDVNK	-1.4404	2	0.757	1.284	1.041	0.656	1.361	0.901	1.064	1.04	1.046	0.945	0.951	0.926	0.711	1.235	0.995	0.694	1.431	0.973	0.949	0.904793
P35700	168	K	Peroxiredoxin-1 OS=Mus musculus OX=10090 GN=Prdx1 PE=1 SV=1	Prdx1	1	3.68579e-73	269.01	3	LVQAFQFTDK(1)HGEVCPAGWK	1.9404	10	0.975	1.15	1.078	0.907	0.946	0.944	1.064	1.04	1.046	0.945	0.951	0.926	0.916	1.106	1.031	0.96	0.995	1.019	1.027	0.704281
P35761	471	K	Dual specificity protein kinase TTK OS=Mus musculus OX=10090 GN=Ttk PE=1 SV=1	Ttk	1	0.0018442	72.532	3	TPVVK(1)NDFPPACPSSTPYSQLAR	3.0681	1	1.069	1.107	1.003	0.998	0.864	0.959	0.978	1.054	1.083	1.006	0.932	0.95	1.093	1.05	0.926	0.992	0.927	1.009	1.048	0.466388
P35979	54	K	60S ribosomal protein L12 OS=Mus musculus OX=10090 GN=Rpl12 PE=1 SV=2	Rpl12	1	0.00161441	118.67	2	ATGDWK(1)GLR	-0.85042	1	0.97	1.017	0.985	0.968	1.111	0.949	1.049	1.03	1.058	0.95	0.969	0.975	0.925	0.987	0.931	1.019	1.147	0.973	0.906	0.141946
P35979	99	K	60S ribosomal protein L12 OS=Mus musculus OX=10090 GN=Rpl12 PE=1 SV=2	Rpl12	1	5.08881e-38	239.43	3	NIK(1)HSGNITFDEIVNIAR	-0.27977	1	1.056	1.157	0.961	0.897	1.047	0.882	1.049	1.03	1.058	0.95	0.969	0.975	1.007	1.123	0.908	0.944	1.08	0.905	1.037	0.683564
P35980	164	K	60S ribosomal protein L18 OS=Mus musculus OX=10090 GN=Rpl18 PE=1 SV=3	Rpl18	1	0.000424869	100.73	4	APGTPHSHTK(1)PYVR	0.34568	1							1.021	0.981	1.007	1.03	1.025	1.001
P35980	19	K	60S ribosomal protein L18 OS=Mus musculus OX=10090 GN=Rpl18 PE=1 SV=3	Rpl18	0.992409	0.00237868	94.122	4	RK(0.008)EPK(0.992)SQDIYLR	4.2458	1	1.108	1.168	0.986	0.821	0.856	1.061	1.021	0.981	1.007	1.03	1.025	1.001	1.085	1.191	0.979	0.797	0.835	1.06	1.209	0.137041
P36552	360	K	Oxygen-dependent coproporphyrinogen-III oxidase, mitochondrial OS=Mus musculus OX=10090 GN=Cpox PE=1 SV=2	Cpox	1	0.000492084	132.32	3	K(1)HCDDSYTPR	-0.084952	1	0.975	1.008	1.025	0.946	1.155	0.892	0.981	0.986	0.99	1.039	1.008	1.006	0.994	1.022	1.035	0.91	1.146	0.887	1.037	0.631431
P37040	613	K	NADPH--cytochrome P450 reductase OS=Mus musculus OX=10090 GN=Por PE=1 SV=2	Por	1	0.0345943	70.919	3	DK(1)EHLWK	-1.158	1							0.97	0.983	0.967	1.025	1.057	1.011
P37040	358	K	NADPH--cytochrome P450 reductase OS=Mus musculus OX=10090 GN=Por PE=1 SV=2	Por	1	0.0057262	89.301	3	K(1)HPFPCPTTYR	-0.86905	1	1.071	0.989	1.109	0.977	0.909	0.944	0.97	0.983	0.967	1.025	1.057	1.011	1.104	1.006	1.147	0.953	0.86	0.934	1.186	0.0274582
P37040	481	K	NADPH--cytochrome P450 reductase OS=Mus musculus OX=10090 GN=Por PE=1 SV=2	Por	1	0.00159171	74.062	4	VHPNSVHICAVAVEYEAK(1)SGR	0.94331	1	0.925	0.914	0.994	0.875	1.077	1.216	0.97	0.983	0.967	1.025	1.057	1.011	0.954	0.93	1.028	0.854	1.019	1.203	0.947	0.679702
P37237	229	K	Fibroblast growth factor 8 OS=Mus musculus OX=10090 GN=Fgf8 PE=1 SV=1	Fgf8	1	0.040495	63.148	2	EVHFMK(1)R	3.7747	1	1
P37913	485	K	DNA ligase 1 OS=Mus musculus OX=10090 GN=Lig1 PE=1 SV=2	Lig1	1	0.00687931	110.38	2	GK(1)TAEAR	-0.63751	1	1.022	1.093	1.062	0.907	0.908	1.008	1.05	1.048	1.04	0.95	0.937	0.971	0.973	1.043	1.021	0.955	0.969	1.038	1.025	0.485641
P37913	59	K	DNA ligase 1 OS=Mus musculus OX=10090 GN=Lig1 PE=1 SV=2	Lig1	1	7.58411e-13	169.85	4	K(1)VAQVLSCEGEDEDEAPGTPK	-0.42106	2	1.071	1.164	1.157	0.816	0.933	0.859	1.05	1.048	1.04	0.95	0.937	0.971	1.02	1.111	1.112	0.859	0.996	0.885	1.184	0.0337262
P37913	218	K	DNA ligase 1 OS=Mus musculus OX=10090 GN=Lig1 PE=1 SV=2	Lig1	1	0.000180452	127.88	3	LKPQEEEQSK(1)PPAR	0.26215	1	1.027	1.171	1.126	0.818	1.063	0.795	1.05	1.048	1.04	0.95	0.937	0.971	0.978	1.117	1.083	0.861	1.134	0.819	1.129	0.296503
P37913	196	K	DNA ligase 1 OS=Mus musculus OX=10090 GN=Lig1 PE=1 SV=2	Lig1	1	9.55435e-05	103.39	4	SPESVTLTK(1)TENIPVCK	3.3853	2	0.964	0.941	0.988	1.076	1.048	0.984	1.05	1.048	1.04	0.95	0.937	0.971	0.918	0.898	0.95	1.133	1.118	1.013	0.847	0.0133823
P37913	144	K	DNA ligase 1 OS=Mus musculus OX=10090 GN=Lig1 PE=1 SV=2	Lig1	1	1.92543e-34	244.17	4	TIQDTLEEQNEDK(1)TK	0.59964	3	1.131	1.041	1.011	0.951	0.968	0.898	1.05	1.048	1.04	0.95	0.937	0.971	1.077	0.993	0.972	1.001	1.033	0.925	1.028	0.57354
P38060	137	K	Hydroxymethylglutaryl-CoA lyase, mitochondrial OS=Mus musculus OX=10090 GN=Hmgcl PE=1 SV=2	Hmgcl	1	2.36166e-25	237.87	2	K(1)NANCSIEESFQR	-0.80872	8	1.071	1.043	1.102	0.874	0.984	0.927	1.016	1.008	0.993	1.008	0.977	1.009	1.054	1.035	1.11	0.867	1.007	0.919	1.145	0.0469732
P38060	324	K	Hydroxymethylglutaryl-CoA lyase, mitochondrial OS=Mus musculus OX=10090 GN=Hmgcl PE=1 SV=2	Hmgcl	1	0.0154656	100.45	2	VAQATCK(1)L	-0.112	1	1.251	1.015	1.014	0.739	0.975	1.006	1.016	1.008	0.993	1.008	0.977	1.009	1.231	1.007	1.021	0.733	0.998	0.997	1.195	0.204785
P38647	377	K	Stress-70 protein, mitochondrial OS=Mus musculus OX=10090 GN=Hspa9 PE=1 SV=3	Hspa9	1	5.38772e-95	311.87	2	AMQDAEVSK(1)SDIGEVILVGGMTR	-1.1696	29	0.901	0.926	0.949	1.036	1.072	1.116	0.962	0.964	0.96	1.045	1.038	1.034	0.937	0.961	0.989	0.991	1.033	1.079	0.93	0.0691519
P38647	360	K	Stress-70 protein, mitochondrial OS=Mus musculus OX=10090 GN=Hspa9 PE=1 SV=3	Hspa9	1	1.38388e-56	273.72	2	AQFEGIVTDLIK(1)R	0.54834	3	0.651	0.707	0.679	1.336	1.328	1.298	0.962	0.964	0.96	1.045	1.038	1.034	0.677	0.733	0.707	1.278	1.279	1.255	0.555	1.58421e-05
P38647	563	K	Stress-70 protein, mitochondrial OS=Mus musculus OX=10090 GN=Hspa9 PE=1 SV=3	Hspa9	1	0.00193445	99.531	3	DDIENMVK(1)NAEK	-0.2764	1	0.819	0.877	0.853	1.059	1.203	1.189	0.962	0.964	0.96	1.045	1.038	1.034	0.851	0.91	0.889	1.013	1.159	1.15	0.798	0.00936825
P38647	138	K	Stress-70 protein, mitochondrial OS=Mus musculus OX=10090 GN=Hspa9 PE=1 SV=3	Hspa9	1	0.00170193	122.13	3	DTK(1)NVPFK	-0.92897	6	0.792	0.84	0.815	1.137	1.275	1.141	0.962	0.964	0.96	1.045	1.038	1.034	0.823	0.871	0.849	1.088	1.228	1.103	0.744	0.00209989
P38647	555	K	Stress-70 protein, mitochondrial OS=Mus musculus OX=10090 GN=Hspa9 PE=1 SV=3	Hspa9	1	4.25236e-36	222.24	4	EQQIVIQSSGGLSK(1)DDIENMVK	-1.2744	2	0.747	0.881	0.9	1.093	1.146	1.232	0.962	0.964	0.96	1.045	1.038	1.034	0.777	0.914	0.938	1.046	1.104	1.191	0.787	0.0259208
P38647	187	K	Stress-70 protein, mitochondrial OS=Mus musculus OX=10090 GN=Hspa9 PE=1 SV=3	Hspa9	1	9.3109e-77	283.64	3	ETAENYLGHTAK(1)NAVITVPAYFNDSQR	1.9907	26	0.874	0.929	0.911	1.081	1.141	1.064	0.962	0.964	0.96	1.045	1.038	1.034	0.909	0.964	0.949	1.034	1.099	1.029	0.892	0.0144962
P38647	300	K	Stress-70 protein, mitochondrial OS=Mus musculus OX=10090 GN=Hspa9 PE=1 SV=3	Hspa9	1	1.13926e-70	294.81	3	ETGVDLTK(1)DNMALQR	-0.29087	11	0.831	0.864	0.928	1.103	1.132	1.142	0.962	0.964	0.96	1.045	1.038	1.034	0.864	0.896	0.967	1.056	1.091	1.104	0.839	0.00780124
P38647	288	K	Stress-70 protein, mitochondrial OS=Mus musculus OX=10090 GN=Hspa9 PE=1 SV=3	Hspa9	1	0.00350066	111.01	2	HIVK(1)EFK	-1.5487	6	0.743	0.843	0.77	1.169	1.259	1.216	0.962	0.964	0.96	1.045	1.038	1.034	0.772	0.874	0.802	1.119	1.213	1.176	0.698	0.00116402
P38647	468	K	Stress-70 protein, mitochondrial OS=Mus musculus OX=10090 GN=Hspa9 PE=1 SV=3	Hspa9	1	1.98341e-32	238.08	3	K(1)SQVFSTAADGQTQVEIK	4.0978	14	0.895	0.933	0.934	1.031	1.163	1.044	0.962	0.964	0.96	1.045	1.038	1.034	0.93	0.968	0.973	0.987	1.12	1.01	0.921	0.122516
P38647	485	K	Stress-70 protein, mitochondrial OS=Mus musculus OX=10090 GN=Hspa9 PE=1 SV=3	Hspa9	1	5.83578e-33	218.25	3	SQVFSTAADGQTQVEIK(1)VCQGER	-1.6101	2	1.084	0.873	1.128	0.938	1.091	0.886	0.962	0.964	0.96	1.045	1.038	1.034	1.127	0.906	1.175	0.898	1.051	0.857	1.143	0.265188
P38647	600	K	Stress-70 protein, mitochondrial OS=Mus musculus OX=10090 GN=Hspa9 PE=1 SV=3	Hspa9	1	4.50437e-05	128.73	4	MEEFK(1)DQLPADECNK	-0.92068	9	0.828	0.888	0.871	1.141	1.166	1.106	0.962	0.964	0.96	1.045	1.038	1.034	0.861	0.921	0.907	1.092	1.123	1.07	0.819	0.00126219
P38647	394	K	Stress-70 protein, mitochondrial OS=Mus musculus OX=10090 GN=Hspa9 PE=1 SV=3	Hspa9	1	1.04414e-33	249.69	2	MPK(1)VQQTVQDLFGR	-1.2451	5	0.75	0.776	0.799	1.223	1.178	1.273	0.962	0.964	0.96	1.045	1.038	1.034	0.78	0.805	0.832	1.17	1.135	1.231	0.684	0.000227095
P38647	206	K	Stress-70 protein, mitochondrial OS=Mus musculus OX=10090 GN=Hspa9 PE=1 SV=3	Hspa9	1	2.12198e-15	194.77	2	QATK(1)DAGQISGLNVLR	-1.1527	2	0.826	0.942	0.813	1.157	1.198	1.063	0.962	0.964	0.96	1.045	1.038	1.034	0.859	0.977	0.847	1.107	1.154	1.028	0.816	0.022501
P38647	135	K	Stress-70 protein, mitochondrial OS=Mus musculus OX=10090 GN=Hspa9 PE=1 SV=3	Hspa9	1	1.67726e-11	202.16	2	YDDPEVQK(1)DTK	-2.8855	5	0.903	0.827	0.838	1.1	1.185	1.147	0.962	0.964	0.96	1.045	1.038	1.034	0.939	0.858	0.873	1.053	1.142	1.109	0.808	0.00424491
P38647	234	K	Stress-70 protein, mitochondrial OS=Mus musculus OX=10090 GN=Hspa9 PE=1 SV=3	Hspa9	1	3.45026e-43	247.89	3	VINEPTAAALAYGLDK(1)SEDK	-0.66774	1	0.748	0.819	0.755	1.269	1.193	1.216	0.962	0.964	0.96	1.045	1.038	1.034	0.778	0.85	0.786	1.214	1.149	1.176	0.682	0.000285343
P39053	315	K	Dynamin-1 OS=Mus musculus OX=10090 GN=Dnm1 PE=1 SV=2	Dnm1	1	0.0315746	62.861	3	EVDEYK(1)NFRPDDPAR	3.6279	1	1.063	1.199	1.056	0.953	0.766	0.963	0.978	1.004	0.986	1.014	1.079	0.935	1.087	1.194	1.071	0.94	0.71	1.03	1.251	0.115303
P39054	315	K	Dynamin-2 OS=Mus musculus OX=10090 GN=Dnm2 PE=1 SV=2	Dnm2	1	0.00184354	88.706	4	EVEEYK(1)NFRPDDPTR	4.1185	3	1.015	1.017	0.989	0.973	0.983	1.023	1.02	0.989	1.019	0.988	0.982	0.958	0.995	1.028	0.971	0.985	1.001	1.068	0.98	0.547786
P39447	9	K	Tight junction protein ZO-1 OS=Mus musculus OX=10090 GN=Tjp1 PE=1 SV=2	Tjp1	1	5.4631e-15	166.49	4	AAAAK(1)STAMEETAIWEQHTVTLHR	-0.59506	2	1	1.077	1.054	0.888	1.028	0.952	0.971	0.972	0.978	1.03	1.026	1.03	1.03	1.108	1.078	0.862	1.002	0.924	1.154	0.0407649
P39447	539	K	Tight junction protein ZO-1 OS=Mus musculus OX=10090 GN=Tjp1 PE=1 SV=2	Tjp1	1	1.41766e-06	140.74	3	ESPYGLSFNK(1)GEVFR	-0.48338	1	0.964	0.987	1.025	0.971	1.117	0.935	0.971	0.972	0.978	1.03	1.026	1.03	0.993	1.015	1.048	0.943	1.089	0.908	1.039	0.510091
P39447	194	K	Tight junction protein ZO-1 OS=Mus musculus OX=10090 GN=Tjp1 PE=1 SV=2	Tjp1	1	0.00236395	129.38	2	K(1)NEEYGLR	-0.79008	1	1.017	1.29	1.17	0.677	1.155	0.69	0.971	0.972	0.978	1.03	1.026	1.03	1.047	1.327	1.196	0.657	1.126	0.67	1.455	0.100153
P39447	357	K	Tight junction protein ZO-1 OS=Mus musculus OX=10090 GN=Tjp1 PE=1 SV=2	Tjp1	1	9.17304e-14	180.81	4	PGAISTPVK(1)HVDDHPPK	-1.1287	1	0.992	1.265	1.277	0.726	0.846	0.894	0.971	0.972	0.978	1.03	1.026	1.03	1.022	1.301	1.306	0.705	0.825	0.868	1.513	0.0158759
P39447	186	K	Tight junction protein ZO-1 OS=Mus musculus OX=10090 GN=Tjp1 PE=1 SV=2	Tjp1	0.987713	0.00114902	99.021	3	SVASSQPAK(0.012)PTK(0.988)VTLVK	-1.115	1	0.958	1.273	1.076	0.829	0.901	0.963	0.971	0.972	0.978	1.03	1.026	1.03	0.987	1.31	1.1	0.805	0.878	0.935	1.298	0.0518233
P39447	1183	K	Tight junction protein ZO-1 OS=Mus musculus OX=10090 GN=Tjp1 PE=1 SV=2	Tjp1	1	0.0317374	48.848	4	YRPEAQPYSSTGPK(1)SSEPK	3.5719	1	1.064	1.037	1.126	0.892	0.94	0.94	0.971	0.972	0.978	1.03	1.026	1.03	1.096	1.067	1.151	0.866	0.916	0.913	1.23	0.00197071
P39749	198	K	Flap endonuclease 1 OS=Mus musculus OX=10090 GN=Fen1 PE=1 SV=1	Fen1	1	6.53722e-05	149.72	3	HLTASEAK(1)K	0.13626	2	1.005	1.086	1.109	0.884	0.832	1.084	1.058	1.045	1.04	0.965	0.954	0.949	0.95	1.039	1.066	0.916	0.872	1.142	1.043	0.624826
P40124	70	K	Adenylyl cyclase-associated protein 1 OS=Mus musculus OX=10090 GN=Cap1 PE=1 SV=4	Cap1	1	1.3583e-07	150.45	4	EIGGDVQK(1)HAEMVHTGLK	3.0466	2	1.165	1.137	1.162	0.738	0.886	0.912	1.061	1.074	1.063	0.917	0.935	0.952	1.098	1.059	1.093	0.805	0.948	0.958	1.199	0.0326752
P40124	326	K	Adenylyl cyclase-associated protein 1 OS=Mus musculus OX=10090 GN=Cap1 PE=1 SV=4	Cap1	1	0.000746761	126.48	3	KEPALLELEGK(1)K	-1.9862	1	0.964	1.051	1.044	0.914	1.043	0.984	1.061	1.074	1.063	0.917	0.935	0.952	0.909	0.979	0.982	0.997	1.116	1.034	0.912	0.0930181
P40124	177	K	Adenylyl cyclase-associated protein 1 OS=Mus musculus OX=10090 GN=Cap1 PE=1 SV=4	Cap1	1	0.0343185	72.547	3	K(1)HVDWVR	-1.0583	1							1.061	1.074	1.063	0.917	0.935	0.952
P40124	411	K	Adenylyl cyclase-associated protein 1 OS=Mus musculus OX=10090 GN=Cap1 PE=1 SV=4	Cap1	1	3.07168e-07	145.05	4	VPTISINK(1)TDGCHAYLSK	3.9074	2	1.048	1.086	1.124	0.906	0.885	0.951	1.061	1.074	1.063	0.917	0.935	0.952	0.988	1.011	1.057	0.988	0.947	0.999	1.042	0.18854
P40142	232	K	Transketolase OS=Mus musculus OX=10090 GN=Tkt PE=1 SV=1	Tkt	1	2.83829e-09	168.5	4	AFGQAK(1)HQPTAIIAK	-1.8439	2	1.027	1.117	1.165	0.895	0.891	0.905	1.102	1.116	1.104	0.881	0.896	0.869	0.932	1.001	1.055	1.016	0.994	1.041	0.979	0.597074
P40142	241	K	Transketolase OS=Mus musculus OX=10090 GN=Tkt PE=1 SV=1	Tkt	1	5.60074e-05	142.83	3	HQPTAIIAK(1)TFK	-1.4138	1	0.957	0.999	0.986	0.952	1.061	1.045	1.102	1.116	1.104	0.881	0.896	0.869	0.868	0.895	0.893	1.081	1.184	1.203	0.766	0.00156857
P40142	260	K	Transketolase OS=Mus musculus OX=10090 GN=Tkt PE=1 SV=1	Tkt	1	0.0115906	83.397	3	EAWHGK(1)PLPK	-0.27183	1	0.975	1.119	1.123	0.894	1.091	0.798	1.102	1.116	1.104	0.881	0.896	0.869	0.885	1.003	1.017	1.015	1.218	0.918	0.922	0.46183
P40142	6	K	Transketolase OS=Mus musculus OX=10090 GN=Tkt PE=1 SV=1	Tkt	1	0.00381616	85.29	2	MEGYHK(1)PDQQK	-1.3485	1	0.831	1.264	1.115	0.793	1.21	0.786	1.102	1.116	1.104	0.881	0.896	0.869	0.754	1.133	1.01	0.9	1.35	0.904	0.919	0.679684
P40201	995	K	Chromodomain-helicase-DNA-binding protein 1 OS=Mus musculus OX=10090 GN=Chd1 PE=1 SV=3	Chd1	0.999973	0.0134554	53.262	4	FGAEELFKEPEGEEQEPQEMDIDEILK(1)R	1.0716	1	0.876	0.872	1.074	1.048	1.076	1.054	1.026	1.023	0.986	1.02	1.012	0.958	0.854	0.852	1.089	1.027	1.063	1.1	0.876	0.173499
P40336	38	K	Vacuolar protein sorting-associated protein 26A OS=Mus musculus OX=10090 GN=Vps26a PE=1 SV=1	Vps26a	1	3.726e-05	129.32	3	VEK(1)HYLFYDGESVSGK	-0.99237	1	0.91	0.868	1.027	1.079	1.075	1.043	0.997	0.992	0.98	0.985	0.984	1.008	0.913	0.875	1.048	1.095	1.092	1.035	0.88	0.0859883
P40630	70	K	Transcription factor A, mitochondrial OS=Mus musculus OX=10090 GN=Tfam PE=1 SV=2	Tfam	1	0.0345943	70.919	3	AK(1)HPDAK	0.3708	1	0.968	0.913	0.813	1.002	1.249	1.055	1.015	1.028	1.005	1.013	1.005	0.951	0.954	0.888	0.809	0.989	1.243	1.109	0.793	0.0480703
P40630	189	K	Transcription factor A, mitochondrial OS=Mus musculus OX=10090 GN=Tfam PE=1 SV=2	Tfam	1	0.00522064	73.834	3	LVNEAWK(1)NLSPEEK	3.4765	1							1.015	1.028	1.005	1.013	1.005	0.951
P40630	103	K	Transcription factor A, mitochondrial OS=Mus musculus OX=10090 GN=Tfam PE=1 SV=2	Tfam	1	0.00191417	105.46	3	VYEADFK(1)AEWK	-0.25914	1	0.853	0.89	0.849	1.097	1.149	1.163	1.015	1.028	1.005	1.013	1.005	0.951	0.84	0.866	0.845	1.083	1.143	1.223	0.74	0.00117355
P41105	47	K	60S ribosomal protein L28 OS=Mus musculus OX=10090 GN=Rpl28 PE=1 SV=2	Rpl28	1	0.00025092	139.78	3	K(1)TVGVEPAADGK	-0.47134	2	0.971	1.068	0.965	1.007	0.989	1	1.067	1.049	1.061	0.921	0.958	0.92	0.91	1.018	0.91	1.093	1.032	1.087	0.884	0.0399263
Q9R1K9	124	K	Centrin-2 OS=Mus musculus OX=10090 GN=Cetn2 PE=1 SV=1	Cetn2	1	0.030425	73.931	3	ISFK(1)NLK	-1.85	1	0.958	1.038	1.148	0.964	0.969	0.922	0.936	0.985	0.982	1.007	1.041	0.98	1.024	1.054	1.169	0.957	0.931	0.941	1.148	0.0292915
P41731	117	K	CD63 antigen OS=Mus musculus OX=10090 GN=Cd63 PE=1 SV=2	Cd63	1	8.65582e-17	203.27	3	SEFNK(1)SFQQQMQNYLK	2.575	1	0.96	1.049	1.001	0.951	1.044	0.995	0.941	0.985	0.982	1.008	1.034	1.002	1.02	1.065	1.019	0.943	1.01	0.993	1.054	0.106411
P42125	270	K	Enoyl-CoA delta isomerase 1, mitochondrial OS=Mus musculus OX=10090 GN=Eci1 PE=1 SV=2	Eci1	1	1.0876e-10	164.53	3	EADIQNFTSFISK(1)DSIQK	-1.4343	2	0.741	0.859	0.847	1.135	1.267	1.15	1.01	1.002	0.992	1	1.009	1.01	0.734	0.857	0.854	1.135	1.256	1.139	0.693	0.00375867
P42125	247	K	Enoyl-CoA delta isomerase 1, mitochondrial OS=Mus musculus OX=10090 GN=Eci1 PE=1 SV=2	Eci1	1	0.00116752	132.78	3	K(1)ATADNLIK	-0.085587	3	0.768	0.846	0.795	1.124	1.204	1.264	1.01	1.002	0.992	1	1.009	1.01	0.76	0.844	0.801	1.124	1.193	1.251	0.674	0.000805709
P42125	76	K	Enoyl-CoA delta isomerase 1, mitochondrial OS=Mus musculus OX=10090 GN=Eci1 PE=1 SV=2	Eci1	1	0.0173243	88.267	2	LENDK(1)SIR	0.32497	1	0.901	0.946	0.935	1.074	1.091	1.053	1.01	1.002	0.992	1	1.009	1.01	0.892	0.944	0.943	1.074	1.081	1.043	0.869	0.00292449
P42125	229	K	Enoyl-CoA delta isomerase 1, mitochondrial OS=Mus musculus OX=10090 GN=Eci1 PE=1 SV=2	Eci1	1	0.0093605	70.197	3	SVMTK(1)WLAIPDHSR	0.37661	1							1.01	1.002	0.992	1	1.009	1.01
Q3UCQ1	319	K	Forkhead box protein K2 OS=Mus musculus OX=10090 GN=Foxk2 PE=1 SV=3	Foxk2	1	0.0282811	73.435	2	SQEEPGK(1)GSFWR	-1.755	1							1.103	1.049	1.028	0.927	0.946	1
P42227	370	K	Signal transducer and activator of transcription 3 OS=Mus musculus OX=10090 GN=Stat3 PE=1 SV=2	Stat3	1	0.00856047	71.98	3	VCIDK(1)DSGDVAALR	-0.092549	1	1.029	1.032	1.024	0.886	1.061	0.967	1.057	1.077	1.045	0.929	0.904	0.954	0.974	0.958	0.98	0.954	1.174	1.014	0.927	0.308414
P42669	272	K	Transcriptional activator protein Pur-alpha OS=Mus musculus OX=10090 GN=Pura PE=1 SV=1	Pura	1	0.00191346	94.728	3	FGHTFCK(1)YSEEMK	-1.7188	1	1.147	1.196	1.141	0.797	0.897	0.822	1.032	1.103	1.062	0.966	0.935	0.946	1.111	1.084	1.074	0.825	0.959	0.869	1.232	0.00964433
P42932	152	K	T-complex protein 1 subunit theta OS=Mus musculus OX=10090 GN=Cct8 PE=1 SV=3	Cct8	1	7.81379e-07	143.14	3	AHEILPELVCCSAK(1)NLR	-1.4376	1	0.906	0.972	1.08	1.052	0.992	0.997	1.063	1.075	1.073	0.938	0.938	0.937	0.852	0.904	1.007	1.122	1.058	1.064	0.852	0.0361092
P42932	364	K	T-complex protein 1 subunit theta OS=Mus musculus OX=10090 GN=Cct8 PE=1 SV=3	Cct8	1	1.20253e-26	187.33	5	LTPPVQEEMGHCDSVYLSEVGDTQVVVFK(1)HEK	1.9108	4	0.906	1.127	1.087	0.928	0.999	0.954	1.063	1.075	1.073	0.938	0.938	0.937	0.852	1.048	1.013	0.989	1.065	1.018	0.948	0.448955
P43247	918	K	DNA mismatch repair protein Msh2 OS=Mus musculus OX=10090 GN=Msh2 PE=1 SV=1	Msh2	1	6.61887e-05	110.74	3	AEVVAK(1)NNSFVNEIISR	3.6136	2	1.043	0.985	1.081	0.946	0.852	1.093	1.104	1.069	1.072	0.934	0.908	0.929	0.945	0.921	1.008	1.013	0.938	1.177	0.919	0.323033
P43274	148	K	Histone H1.4 OS=Mus musculus OX=10090 GN=H1-4 PE=1 SV=2	H1-4	1	0.0223595	91.867	2	AAGTATAK(1)K	-0.032059	1	1.085	1.055	0.958	1.033	0.961	0.909	0.96	0.927	0.957	1.063	1.055	1.06	1.13	1.138	1.001	0.972	0.911	0.858	1.193	0.0331394
P43277	169	K	Histone H1.3 OS=Mus musculus OX=10090 GN=H1-3 PE=1 SV=2	H1-3	1	0.000415668	106.29	3	KPAAAAGAK(1)K	-0.63724	3							0.966	0.919	0.887	1.07	1.109	1.071
P43274	34	K	Histone H1.4 OS=Mus musculus OX=10090 GN=H1-4 PE=1 SV=2	H1-4	1	7.0762e-06	160.31	2	K(1)TSGPPVSELITK	-0.80586	2	0.827	0.846	0.885	1.073	1.235	1.134	0.96	0.927	0.957	1.063	1.055	1.06	0.861	0.913	0.925	1.009	1.171	1.07	0.83	0.0191984
P43274	46	K	Histone H1.4 OS=Mus musculus OX=10090 GN=H1-4 PE=1 SV=2	H1-4	1	2.11754e-05	122.19	3	TSGPPVSELITK(1)AVAASK	-3.3092	1	0.759	0.843	0.884	1.138	1.162	1.213	0.96	0.927	0.957	1.063	1.055	1.06	0.791	0.909	0.924	1.071	1.101	1.144	0.791	0.0111218
P43277	91	K	Histone H1.3 OS=Mus musculus OX=10090 GN=H1-3 PE=1 SV=2	H1-3	1	2.70048e-10	187.44	2	SLVSK(1)GTLVQTK	-1.5599	1	0.894	0.932	0.96	1.033	1.079	1.101	0.966	0.919	0.887	1.07	1.109	1.071	0.925	1.014	1.082	0.965	0.973	1.028	1.019	0.753205
P43275	121	K	Histone H1.1 OS=Mus musculus OX=10090 GN=H1-1 PE=1 SV=2	H1-1	1	2.37493e-07	173.37	2	AITTK(1)VSVK	-0.52771	6	0.956	1.021	0.964	1.008	1.039	1.013	0.964	0.956	0.969	1.041	1.084	1.011	0.992	1.068	0.995	0.968	0.958	1.002	1.043	0.20322
P43275	66	K	Histone H1.1 OS=Mus musculus OX=10090 GN=H1-1 PE=1 SV=2	H1-1	1	4.00548e-06	169.62	2	K(1)SLAAAGYDVEK	-0.61293	2	0.792	0.836	0.787	1.182	1.215	1.189	0.964	0.956	0.969	1.041	1.084	1.011	0.822	0.874	0.812	1.135	1.121	1.176	0.731	0.000308474
P43275	77	K	Histone H1.1 OS=Mus musculus OX=10090 GN=H1-1 PE=1 SV=2	H1-1	1	6.07445e-08	153.24	2	SLAAAGYDVEK(1)NNSR	-2.0344	2	0.856	0.834	0.9	1.081	1.148	1.181	0.964	0.956	0.969	1.041	1.084	1.011	0.888	0.872	0.929	1.038	1.059	1.168	0.824	0.00926291
P43275	22	K	Histone H1.1 OS=Mus musculus OX=10090 GN=H1-1 PE=1 SV=2	H1-1	0.999941	8.96504e-31	159.78	3	SETAPVAQAASTATEKPAAAK(1)K	-1.4475	6	1.071	1.146	1.139	0.867	0.913	0.864	0.964	0.956	0.969	1.041	1.084	1.011	1.111	1.199	1.175	0.833	0.842	0.855	1.377	0.000184031
P43276	185	K	Histone H1.5 OS=Mus musculus OX=10090 GN=H1-5 PE=1 SV=2	H1-5	0.992825	0.0157647	69.349	3	AAK(0.993)SPAK(0.007)PK	0.48172	1							0.961	0.935	0.923	1.026	1.075	1.036
P43276	75	K	Histone H1.5 OS=Mus musculus OX=10090 GN=H1-5 PE=1 SV=2	H1-5	1	0.000230031	119.39	2	ALAAGGYDVEK(1)NNSR	-0.38887	4	0.922	0.945	0.92	1.124	0.97	1.119	0.961	0.935	0.923	1.026	1.075	1.036	0.959	1.011	0.997	1.096	0.902	1.08	0.964	0.634948
P43276	63	K	Histone H1.5 OS=Mus musculus OX=10090 GN=H1-5 PE=1 SV=2	H1-5	1	0.00311945	107.15	2	GGVSLPALK(1)K	-1.5595	2	0.799	0.862	0.848	1.181	1.155	1.155	0.961	0.935	0.923	1.026	1.075	1.036	0.831	0.922	0.919	1.151	1.074	1.115	0.8	0.0047976
P43276	46	K	Histone H1.5 OS=Mus musculus OX=10090 GN=H1-5 PE=1 SV=2	H1-5	1	6.99826e-07	144.88	3	KATGPPVSELITK(1)AVSASK	0.86703	2	0.844	1.067	0.971	0.937	1.141	1.04	0.961	0.935	0.923	1.026	1.075	1.036	0.878	1.141	1.052	0.913	1.061	1.004	1.031	0.77858
P43276	165	K	Histone H1.5 OS=Mus musculus OX=10090 GN=H1-5 PE=1 SV=2	H1-5	1	0.000570593	114.28	2	KPAAAGVK(1)K	-0.45653	2							0.961	0.935	0.923	1.026	1.075	1.036
P43277	26	K	Histone H1.3 OS=Mus musculus OX=10090 GN=H1-3 PE=1 SV=2	H1-3	1	0.0300664	90.919	2	K(1)TGAAAGK	-0.72608	1							0.966	0.919	0.887	1.07	1.109	1.071
P43277	33	K	Histone H1.3 OS=Mus musculus OX=10090 GN=H1-3 PE=1 SV=2	H1-3	1	0.0130904	102	2	TGAAAGK(1)R	-0.97777	1	0.818	0.946	0.946	1.066	1.129	1.095	0.966	0.919	0.887	1.07	1.109	1.071	0.847	1.029	1.067	0.996	1.018	1.022	0.969	0.64333
P45481	13	K	Histone lysine acetyltransferase CREBBP OS=Mus musculus OX=10090 GN=Crebbp PE=1 SV=3	Crebbp	1	3.98822e-07	136.33	2	AENLLDGPPNPK(1)R	-0.022399	1	1.116	1.005	1.025	0.995	0.938	0.921	1.099	1.097	1.09	0.972	0.892	0.853	1.015	0.916	0.94	1.024	1.052	1.08	0.91	0.05037
P45481	1584	K	Histone lysine acetyltransferase CREBBP OS=Mus musculus OX=10090 GN=Crebbp PE=1 SV=3	Crebbp	1	7.23845e-95	307.02	4	KKEESTAASETPEGSQGDSK(1)NAK(1)K	-0.25518	25	1.14	1.384	1.311	0.693	0.713	0.759	1.099	1.097	1.09	0.972	0.892	0.853	1.037	1.262	1.203	0.713	0.799	0.89	1.458	0.0123074
P45481	1587	K	Histone lysine acetyltransferase CREBBP OS=Mus musculus OX=10090 GN=Crebbp PE=1 SV=3	Crebbp	1	6.52172e-82	290.54	5	KKEESTAASETPEGSQGDSK(1)NAK(1)K	-1.1739	16							1.099	1.097	1.09	0.972	0.892	0.853
P45481	1588	K	Histone lysine acetyltransferase CREBBP OS=Mus musculus OX=10090 GN=Crebbp PE=1 SV=3	Crebbp	1	2.02963e-10	146.64	4	KEESTAASETPEGSQGDSK(1)NAK(1)K(1)K	-1.4148	2							1.099	1.097	1.09	0.972	0.892	0.853
P45481	1589	K	Histone lysine acetyltransferase CREBBP OS=Mus musculus OX=10090 GN=Crebbp PE=1 SV=3	Crebbp	1	0.000273619	132.17	3	K(1)NNK(1)K(1)TNK(1)NK	-0.063163	3							1.099	1.097	1.09	0.972	0.892	0.853
P45481	1592	K	Histone lysine acetyltransferase CREBBP OS=Mus musculus OX=10090 GN=Crebbp PE=1 SV=3	Crebbp	1	8.24796e-70	273.61	3	NNK(1)K(1)TNK(1)NK(1)SSISR	0.09469	15							1.099	1.097	1.09	0.972	0.892	0.853
P45481	1593	K	Histone lysine acetyltransferase CREBBP OS=Mus musculus OX=10090 GN=Crebbp PE=1 SV=3	Crebbp	1	8.24796e-70	273.61	3	NNK(1)K(1)TNK(1)NK(1)SSISR	0.09469	22							1.099	1.097	1.09	0.972	0.892	0.853
P45481	1596	K	Histone lysine acetyltransferase CREBBP OS=Mus musculus OX=10090 GN=Crebbp PE=1 SV=3	Crebbp	1	8.24796e-70	273.61	2	TNK(1)NK(1)SSISR	1.7676	25							1.099	1.097	1.09	0.972	0.892	0.853
P45481	1598	K	Histone lysine acetyltransferase CREBBP OS=Mus musculus OX=10090 GN=Crebbp PE=1 SV=3	Crebbp	1	8.24796e-70	273.61	2	TNK(1)NK(1)SSISR	1.7676	21							1.099	1.097	1.09	0.972	0.892	0.853
P45481	1608	K	Histone lysine acetyltransferase CREBBP OS=Mus musculus OX=10090 GN=Crebbp PE=1 SV=3	Crebbp	1	9.1649e-13	196.18	3	K(1)PSMPNVSNDLSQK	-0.55597	1	1.113	1.011	1.116	0.883	0.922	0.955	1.099	1.097	1.09	0.972	0.892	0.853	1.013	0.922	1.024	0.908	1.034	1.12	0.966	0.673421
P45481	1217	K	Histone lysine acetyltransferase CREBBP OS=Mus musculus OX=10090 GN=Crebbp PE=1 SV=3	Crebbp	1	4.92887e-90	316.8	3	YEFSPQTLCCYGK(1)QLCTIPR	-0.81476	7	1.106	1.185	1.118	0.86	0.875	0.857	1.099	1.097	1.09	0.972	0.892	0.853	1.006	1.08	1.026	0.885	0.981	1.005	1.084	0.139446
P45481	1628	K	Histone lysine acetyltransferase CREBBP OS=Mus musculus OX=10090 GN=Crebbp PE=1 SV=3	Crebbp	1	1.97623e-05	157.24	4	LYATMEK(1)HK	0.66596	16	1.045	1.159	1.128	0.856	0.864	0.948	1.099	1.097	1.09	0.972	0.892	0.853	0.951	1.057	1.035	0.881	0.969	1.111	1.028	0.700742
P45481	1745	K	Histone lysine acetyltransferase CREBBP OS=Mus musculus OX=10090 GN=Crebbp PE=1 SV=3	Crebbp	1	2.94498e-73	265.05	4	SHTHK(1)MVK(1)WGLGLDDEGSSQGEPQSK(1)SPQESR	-1.1105	25							1.099	1.097	1.09	0.972	0.892	0.853
P45481	1763	K	Histone lysine acetyltransferase CREBBP OS=Mus musculus OX=10090 GN=Crebbp PE=1 SV=3	Crebbp	1	2.94498e-73	265.05	4	SHTHK(1)MVK(1)WGLGLDDEGSSQGEPQSK(1)SPQESR	-1.1105	14							1.099	1.097	1.09	0.972	0.892	0.853
P45481	1742	K	Histone lysine acetyltransferase CREBBP OS=Mus musculus OX=10090 GN=Crebbp PE=1 SV=3	Crebbp	1	2.94498e-73	265.05	4	SHTHK(1)MVK(1)WGLGLDDEGSSQGEPQSK(1)SPQESR	-1.1105	21							1.099	1.097	1.09	0.972	0.892	0.853
P45591	44	K	Cofilin-2 OS=Mus musculus OX=10090 GN=Cfl2 PE=1 SV=1	Cfl2	1	0.00398393	96.171	3	AVLFCLSDDK(1)R	-0.2768	1	1.05	1.027	0.824	0.96	1.076	1.064	0.998	0.966	0.998	0.994	1.066	1.013	1.052	1.063	0.826	0.966	1.009	1.05	0.972	0.710896
P45591	144	K	Cofilin-2 OS=Mus musculus OX=10090 GN=Cfl2 PE=1 SV=1	Cfl2	1	0.0036483	79.022	3	HEWQVNGLDDIK(1)DR	-0.26466	1							0.998	0.966	0.998	0.994	1.066	1.013
P45878	99	K	Peptidyl-prolyl cis-trans isomerase FKBP2 OS=Mus musculus OX=10090 GN=Fkbp2 PE=1 SV=1	Fkbp2	1	0.000808815	96.435	3	GWDQGLLGMCEGEK(1)R	-0.74691	2	1.161	1.043	0.909	0.938	1.026	0.923	0.942	0.946	0.96	1.051	1.054	1.005	1.232	1.103	0.947	0.892	0.973	0.918	1.179	0.117893
P45878	34	K	Peptidyl-prolyl cis-trans isomerase FKBP2 OS=Mus musculus OX=10090 GN=Fkbp2 PE=1 SV=1	Fkbp2	1	0.0200175	102.72	2	LQIGVK(1)K	-0.77754	1	1.147	1.061	0.999	0.947	0.919	0.926	0.942	0.946	0.96	1.051	1.054	1.005	1.218	1.122	1.041	0.901	0.872	0.921	1.255	0.0093782
P45952	79	K	Medium-chain specific acyl-CoA dehydrogenase, mitochondrial OS=Mus musculus OX=10090 GN=Acadm PE=1 SV=1	Acadm	1	0.0369174	82.749	2	SGEYPFPLIK(1)R	-2.06	1							0.983	0.976	0.971	1.01	1.014	1.033
P45952	212	K	Medium-chain specific acyl-CoA dehydrogenase, mitochondrial OS=Mus musculus OX=10090 GN=Acadm PE=1 SV=1	Acadm	1	0.00534799	100.04	2	SNPDPK(1)VPASK	-0.57053	1	0.781	0.826	0.795	1.276	1.159	1.163	0.983	0.976	0.971	1.01	1.014	1.033	0.795	0.846	0.819	1.263	1.143	1.126	0.696	0.00085864
P46061	526	K	Ran GTPase-activating protein 1 OS=Mus musculus OX=10090 GN=Rangap1 PE=1 SV=2	Rangap1	1	6.17748e-12	196.57	3	LLIHMGLLK(1)SEDK	-1.3439	1	0.906	0.994	0.989	0.972	1.081	1.058	0.983	0.983	0.984	1.026	1.029	1.003	0.922	1.011	1.005	0.947	1.051	1.055	0.962	0.456983
P62492	125	K	Ras-related protein Rab-11A OS=Mus musculus OX=10090 GN=Rab11a PE=1 SV=3	Rab11a	1	6.17668e-06	126.22	4	DHADSNIVIMLVGNK(1)SDLR	3.5369	2	1.201	0.909	1.164	0.832	0.941	0.953	0.88	0.999	0.988	1.01	1.027	1.068	1.365	0.91	1.178	0.824	0.916	0.892	1.312	0.102595
P62492	41	K	Ras-related protein Rab-11A OS=Mus musculus OX=10090 GN=Rab11a PE=1 SV=3	Rab11a	1	8.60354e-05	106.94	3	NEFNLESK(1)STIGVEFATR	4.3039	1	1.187	1.048	1.123	0.788	0.859	0.995	0.88	0.999	0.988	1.01	1.027	1.068	1.349	1.049	1.137	0.78	0.836	0.932	1.387	0.0230142
P62492	24	K	Ras-related protein Rab-11A OS=Mus musculus OX=10090 GN=Rab11a PE=1 SV=3	Rab11a	1	4.55584e-20	208.51	2	VVLIGDSGVGK(1)SNLLSR	3.724	2	0.941	1.022	0.883	1.005	1.1	1.049	0.88	0.999	0.988	1.01	1.027	1.068	1.069	1.023	0.894	0.995	1.071	0.982	0.98	0.725535
P46735	100	K	Unconventional myosin-Ib OS=Mus musculus OX=10090 GN=Myo1b PE=1 SV=3	Myo1b	1	2.29489e-05	120.92	3	DQDK(1)DQCILITGESGAGK	-0.7825	1	0.823	0.957	0.931	0.958	1.156	1.175	0.975	0.964	0.957	1.018	1.053	1.036	0.844	0.993	0.973	0.941	1.098	1.134	0.886	0.191755
P46978	613	K	Dolichyl-diphosphooligosaccharide--protein glycosyltransferase subunit STT3A OS=Mus musculus OX=10090 GN=Stt3a PE=1 SV=1	Stt3a	1	0.000640743	98.281	3	HIK(1)ENDYYTPTGEFR	-1.9823	1	1.082	1.028	1.136	0.814	1.056	0.883	0.978	0.971	0.973	1.022	1.037	1.035	1.106	1.059	1.168	0.796	1.018	0.853	1.25	0.04423
P47738	443	K	Aldehyde dehydrogenase, mitochondrial OS=Mus musculus OX=10090 GN=Aldh2 PE=1 SV=1	Aldh2	1	1.56896e-06	139.34	3	ANDSK(1)YGLAAAVFTK	-2.4604	1	0.827	0.793	0.774	1.125	1.168	1.313	1.025	1.014	1.031	0.998	0.976	0.982	0.807	0.782	0.751	1.127	1.197	1.337	0.639	0.0011935
P47738	430	K	Aldehyde dehydrogenase, mitochondrial OS=Mus musculus OX=10090 GN=Aldh2 PE=1 SV=1	Aldh2	1	0.0343246	78.683	2	FK(1)TIEEVVGR	-1.9586	1	0.843	0.887	0.935	1.052	1.121	1.163	1.025	1.014	1.031	0.998	0.976	0.982	0.822	0.875	0.907	1.054	1.149	1.184	0.769	0.00436826
P47738	377	K	Aldehyde dehydrogenase, mitochondrial OS=Mus musculus OX=10090 GN=Aldh2 PE=1 SV=1	Aldh2	1	1.99917e-09	176.25	3	ILGYIK(1)SGQQEGAK	-1.9178	1	0.777	0.83	0.858	1.058	1.246	1.232	1.025	1.014	1.031	0.998	0.976	0.982	0.758	0.819	0.832	1.06	1.277	1.255	0.671	0.00385288
P47738	54	K	Aldehyde dehydrogenase, mitochondrial OS=Mus musculus OX=10090 GN=Aldh2 PE=1 SV=1	Aldh2	1	5.87554e-116	323.01	4	K(1)TFPTVNPSTGEVICQVAEGNKEDVDK	-0.72887	3	0.858	0.731	0.732	1.259	1.35	1.07	1.025	1.014	1.031	0.998	0.976	0.982	0.837	0.721	0.71	1.262	1.383	1.09	0.607	0.0046394
P47738	75	K	Aldehyde dehydrogenase, mitochondrial OS=Mus musculus OX=10090 GN=Aldh2 PE=1 SV=1	Aldh2	1	1.29312e-51	243.35	4	TFPTVNPSTGEVICQVAEGNK(1)EDVDK	-0.89634	4	0.827	0.992	0.924	0.999	1.295	0.963	1.025	1.014	1.031	0.998	0.976	0.982	0.807	0.978	0.896	1.001	1.327	0.981	0.81	0.143629
P47738	370	K	Aldehyde dehydrogenase, mitochondrial OS=Mus musculus OX=10090 GN=Aldh2 PE=1 SV=1	Aldh2	1	3.96076e-08	166.64	4	TEQGPQVDETQFK(1)K	0.6434	2	0.77	0.825	0.823	1.195	1.264	1.123	1.025	1.014	1.031	0.998	0.976	0.982	0.751	0.814	0.798	1.197	1.295	1.144	0.65	0.000590642
P47738	513	K	Aldehyde dehydrogenase, mitochondrial OS=Mus musculus OX=10090 GN=Aldh2 PE=1 SV=1	Aldh2	1	0.024373	71.614	3	TVTVK(1)VPQK	0.085712	1							1.025	1.014	1.031	0.998	0.976	0.982
P47738	161	K	Aldehyde dehydrogenase, mitochondrial OS=Mus musculus OX=10090 GN=Aldh2 PE=1 SV=1	Aldh2	1	0.00275252	79.97	3	YHGK(1)TIPIDGDFFSYTR	-1.4565	1	1.022	0.897	1.111	1.07	0.963	0.936	1.025	1.014	1.031	0.998	0.976	0.982	0.997	0.885	1.078	1.072	0.987	0.953	0.983	0.786365
P47753	166	K	F-actin-capping protein subunit alpha-1 OS=Mus musculus OX=10090 GN=Capza1 PE=1 SV=4	Capza1	1	1.24025e-83	293.04	3	TIDGQQTIIACIESHQFQPK(1)NFWNGR	0.84905	6	0.953	0.957	1.035	1.011	1.008	1.037	1.02	0.967	1.013	1.019	1	0.998	0.934	0.99	1.022	0.992	1.008	1.039	0.969	0.346782
P47754	146	K	F-actin-capping protein subunit alpha-2 OS=Mus musculus OX=10090 GN=Capza2 PE=1 SV=3	Capza2	1	0.000170542	118.13	3	EHYPNGVCTVYGK(1)K	0.28777	2	0.81	0.987	0.954	0.908	1.195	1.146	0.967	1.034	1	0.997	1.006	0.991	0.838	0.955	0.954	0.911	1.188	1.156	0.844	0.157535
P47754	86	K	F-actin-capping protein subunit alpha-2 OS=Mus musculus OX=10090 GN=Capza2 PE=1 SV=3	Capza2	1	3.92752e-19	170.55	4	IEGYEDQVLITEHGDLGNGK(1)FLDPK	-0.28094	1	0.886	0.916	0.983	0.998	1.118	1.099	0.967	1.034	1	0.997	1.006	0.991	0.916	0.886	0.983	1.001	1.111	1.109	0.865	0.0345195
P47754	166	K	F-actin-capping protein subunit alpha-2 OS=Mus musculus OX=10090 GN=Capza2 PE=1 SV=3	Capza2	1	2.11672e-25	197.37	4	VDGQQTIIACIESHQFQAK(1)NFWNGR	2.7781	3	1.02	1.058	1.007	0.937	1.001	0.977	0.967	1.034	1	0.997	1.006	0.991	1.055	1.023	1.007	0.94	0.995	0.986	1.056	0.0701964
P47757	159	K	F-actin-capping protein subunit beta OS=Mus musculus OX=10090 GN=Capzb PE=1 SV=3	Capzb	1	1.95969e-10	163.66	3	GCWDSIHVVEVQEK(1)SSGR	-1.6172	1	0.89	0.858	0.961	1.023	1.133	1.136	0.994	1.008	1.017	0.987	1.002	0.977	0.895	0.851	0.945	1.036	1.131	1.163	0.808	0.00994529
P47757	199	K	F-actin-capping protein subunit beta OS=Mus musculus OX=10090 GN=Capzb PE=1 SV=3	Capzb	1	2.61843e-30	214.55	3	QMEK(1)DETVSDCSPHIANIGR	-0.63756	1	1.162	1.145	1.072	0.95	0.915	0.756	0.994	1.008	1.017	0.987	1.002	0.977	1.169	1.136	1.054	0.963	0.913	0.774	1.268	0.0296912
P47757	235	K	F-actin-capping protein subunit beta OS=Mus musculus OX=10090 GN=Capzb PE=1 SV=3	Capzb	1	0.000312563	120.84	3	STLNEIYFGK(1)TK	-0.85787	1	0.961	0.94	1.037	0.942	1.035	1.084	0.994	1.008	1.017	0.987	1.002	0.977	0.967	0.933	1.02	0.954	1.033	1.11	0.943	0.320381
P47757	57	K	F-actin-capping protein subunit beta OS=Mus musculus OX=10090 GN=Capzb PE=1 SV=3	Capzb	1	1.65992e-11	193.28	2	VVGK(1)DYLLCDYNR	-0.83306	1	0.963	1.049	1.047	0.972	1.002	0.966	0.994	1.008	1.017	0.987	1.002	0.977	0.969	1.041	1.029	0.985	1	0.989	1.022	0.403574
P47791	318	K	Glutathione reductase, mitochondrial OS=Mus musculus OX=10090 GN=Gsr PE=1 SV=3	Gsr	1	0.000530225	121.68	3	DPNSK(1)GLNLNK	-0.96168	1	0.834	0.977	0.919	0.996	1.121	1.152	1.06	1.068	1.055	0.925	0.936	0.94	0.787	0.915	0.871	1.077	1.198	1.226	0.735	0.00666171
P47791	324	K	Glutathione reductase, mitochondrial OS=Mus musculus OX=10090 GN=Gsr PE=1 SV=3	Gsr	1	8.38536e-05	122.97	3	GLNLNK(1)VGIQTDEK	-1.4392	1	0.816	0.928	0.921	1.002	1.181	1.153	1.06	1.068	1.055	0.925	0.936	0.94	0.77	0.869	0.873	1.083	1.262	1.227	0.703	0.00489758
P47791	278	K	Glutathione reductase, mitochondrial OS=Mus musculus OX=10090 GN=Gsr PE=1 SV=3	Gsr	1	0.00305872	79.511	3	K(1)TSSGLELQVVTSVPGR	0.21905	1	0.86	0.998	0.982	0.947	1.168	1.045	1.06	1.068	1.055	0.925	0.936	0.94	0.811	0.934	0.931	1.024	1.248	1.112	0.791	0.0341336
P47791	142	K	Glutathione reductase, mitochondrial OS=Mus musculus OX=10090 GN=Gsr PE=1 SV=3	Gsr	1	5.57649e-134	334.18	5	LNTIYQNNLTK(1)SHIEIIHGYATFADGPRPTVEVNGK	1.1588	6	0.932	1.052	1.05	0.983	0.99	0.992	1.06	1.068	1.055	0.925	0.936	0.94	0.879	0.985	0.995	1.063	1.058	1.055	0.9	0.0551856
P47856	48	K	Glutamine--fructose-6-phosphate aminotransferase [isomerizing] 1 OS=Mus musculus OX=10090 GN=Gfpt1 PE=1 SV=3	Gfpt1	1	6.44152e-15	167.53	3	GYDSAGVGLDGGNDK(1)DWEANACK	2.9222	1	1.126	1.068	1.078	1.005	0.893	0.831	1.058	1.037	1.075	0.932	0.954	0.948	1.064	1.03	1.003	1.078	0.936	0.877	1.071	0.316854
P47911	218	K	60S ribosomal protein L6 OS=Mus musculus OX=10090 GN=Rpl6 PE=1 SV=3	Rpl6	1	0.00210159	103.46	3	IPK(1)HLTDAYFK	-2.5	1							1.052	1.062	1.07	0.942	0.929	0.922
P47911	138	K	60S ribosomal protein L6 OS=Mus musculus OX=10090 GN=Rpl6 PE=1 SV=3	Rpl6	1	0.0360883	71.342	3	LLSHGK(1)K	0.063654	1	1.113	0.998	1.108	0.915	0.943	0.922	1.052	1.062	1.07	0.942	0.929	0.922	1.058	0.94	1.036	0.971	1.015	1	1.016	0.721403
P47934	268	K	Carnitine O-acetyltransferase OS=Mus musculus OX=10090 GN=Crat PE=1 SV=3	Crat	1	0.00125265	122.26	2	AYNNLIK(1)DK	-0.46003	2	0.826	0.837	0.876	1.181	1.124	1.156	1.004	0.987	1.011	0.991	1.026	0.997	0.823	0.848	0.866	1.192	1.096	1.159	0.736	0.000441326
P47934	423	K	Carnitine O-acetyltransferase OS=Mus musculus OX=10090 GN=Crat PE=1 SV=3	Crat	1	0.0129318	99.802	2	DFPK(1)SEK	-2.4784	2	0.914	0.894	0.925	1.076	1.083	1.109	1.004	0.987	1.011	0.991	1.026	0.997	0.91	0.906	0.915	1.086	1.056	1.112	0.839	0.000325391
P47934	281	K	Carnitine O-acetyltransferase OS=Mus musculus OX=10090 GN=Crat PE=1 SV=3	Crat	1	0.0244028	58.997	3	ESVNSIQK(1)SIFTVCLDK	-0.75859	1							1.004	0.987	1.011	0.991	1.026	0.997
P47962	27	K	60S ribosomal protein L5 OS=Mus musculus OX=10090 GN=Rpl5 PE=1 SV=3	Rpl5	1	0.0405171	74.165	2	EGK(1)TDYYAR	0.55685	1	1.016	1.18	1.171	0.919	0.913	0.801	1.033	1.059	1.057	0.94	0.962	0.958	0.984	1.114	1.108	0.978	0.949	0.836	1.16	0.0762754
P47962	197	K	60S ribosomal protein L5 OS=Mus musculus OX=10090 GN=Rpl5 PE=1 SV=3	Rpl5	1	1.82285e-05	139.48	3	K(1)HIMGQNVADYMR	-0.6393	2	1.067	1.015	1.01	0.892	1.05	0.966	1.033	1.059	1.057	0.94	0.962	0.958	1.033	0.958	0.956	0.949	1.091	1.008	0.967	0.53081
P47962	276	K	60S ribosomal protein L5 OS=Mus musculus OX=10090 GN=Rpl5 PE=1 SV=3	Rpl5	1	0.00718635	130.34	3	MSLAQK(1)K	-0.6513	2	1.117	1.238	1.161	0.782	0.854	0.848	1.033	1.059	1.057	0.94	0.962	0.958	1.081	1.169	1.098	0.832	0.888	0.885	1.285	0.00142108
P47962	228	K	60S ribosomal protein L5 OS=Mus musculus OX=10090 GN=Rpl5 PE=1 SV=3	Rpl5	1	4.87848e-09	147.25	3	QFSQYIK(1)NNVTPDMMEEMYK	1.3711	10	0.988	1.108	1.119	0.909	0.949	0.928	1.033	1.059	1.057	0.94	0.962	0.958	0.956	1.046	1.059	0.967	0.986	0.969	1.048	0.238198
P47962	158	K	60S ribosomal protein L5 OS=Mus musculus OX=10090 GN=Rpl5 PE=1 SV=3	Rpl5	1	0.0307026	63.727	3	TTTGNK(1)VFGALK	-0.026635	1	0.939	0.997	0.942	1.014	1.133	0.975	1.033	1.059	1.057	0.94	0.962	0.958	0.909	0.941	0.891	1.079	1.178	1.018	0.837	0.0176499
P47962	220	K	60S ribosomal protein L5 OS=Mus musculus OX=10090 GN=Rpl5 PE=1 SV=3	Rpl5	1	0.000322802	118.48	3	YLMEEDEDAYK(1)K	-0.96106	2	0.776	1.237	1.049	0.794	1.379	0.764	1.033	1.059	1.057	0.94	0.962	0.958	0.751	1.168	0.992	0.845	1.433	0.797	0.947	0.886409
P47964	13	K	60S ribosomal protein L36 OS=Mus musculus OX=10090 GN=Rpl36 PE=1 SV=2	Rpl36	1	5.62461e-06	164.64	3	YPMAVGLNK(1)GHK	0.063892	1	0.958	1.003	1.056	0.96	0.987	1.036	1.09	1.081	1.062	0.944	0.915	0.915	0.879	0.928	0.994	1.017	1.079	1.132	0.868	0.0393854
P47968	88	K	Ribose-5-phosphate isomerase OS=Mus musculus OX=10090 GN=Rpia PE=1 SV=2	Rpia	1	5.5334e-10	119.22	5	LASHTAVENHVK(1)NNQVLGIGSGSTIVHAVQR	1.7391	1	1.12	1.056	1.278	0.948	0.762	0.836	0.987	1.016	1.029	0.94	0.97	1.029	1.135	1.039	1.242	1.009	0.786	0.812	1.31	0.0432501
P48024	56	K	Eukaryotic translation initiation factor 1 OS=Mus musculus OX=10090 GN=Eif1 PE=1 SV=2	Eif1	1	2.09388e-08	154.46	3	TLTTVQGIADDYDK(1)K	-0.59538	1	0.788	1.129	1.11	0.795	1.176	1.002	1.02	1.042	1.02	0.992	0.996	0.986	0.773	1.083	1.088	0.801	1.181	1.016	0.982	0.916221
P48036	95	K	Annexin A5 OS=Mus musculus OX=10090 GN=Anxa5 PE=1 SV=1	Anxa5	1	0.00173983	100.55	3	LYDAYELK(1)HALK	0.3701	1	1.083	0.995	1.118	0.912	0.93	0.963	1.07	1.073	1.085	0.943	0.921	0.924	1.012	0.927	1.03	0.967	1.01	1.042	0.983	0.681505
P48678	260	K	Prelamin-A/C OS=Mus musculus OX=10090 GN=Lmna PE=1 SV=2	Lmna	1	0.00028117	124.07	3	AQHEDQVEQYK(1)K	-0.05293	2	0.827	1.018	0.981	1.04	1.27	0.864	0.97	0.988	0.974	1.019	1.032	1.002	0.853	1.03	1.007	1.021	1.231	0.862	0.928	0.600289
P48678	417	K	Prelamin-A/C OS=Mus musculus OX=10090 GN=Lmna PE=1 SV=2	Lmna	1	9.53172e-36	243.26	3	ASSHSSQSQGGGSVTK(1)K	-0.1964	3	0.893	1.194	1.174	0.843	0.888	1.008	0.97	0.988	0.974	1.019	1.032	1.002	0.921	1.209	1.205	0.827	0.86	1.006	1.238	0.124839
P48678	155	K	Prelamin-A/C OS=Mus musculus OX=10090 GN=Lmna PE=1 SV=2	Lmna	1	0.00028955	137.01	2	EAALSTALSEK(1)R	-0.26413	1	0.929	0.951	1.013	0.931	1.1	1.076	0.97	0.988	0.974	1.019	1.032	1.002	0.958	0.963	1.04	0.914	1.066	1.074	0.97	0.649087
P48678	265	K	Prelamin-A/C OS=Mus musculus OX=10090 GN=Lmna PE=1 SV=2	Lmna	1	0.00115637	123.79	2	ELEK(1)TYSAK	-1.4292	1	0.742	0.921	1.115	1.012	1.099	1.112	0.97	0.988	0.974	1.019	1.032	1.002	0.765	0.932	1.145	0.993	1.065	1.11	0.897	0.373226
P48678	180	K	Prelamin-A/C OS=Mus musculus OX=10090 GN=Lmna PE=1 SV=2	Lmna	1	0.00481975	97.813	3	LEAALGEAK(1)K	-1.1483	1	0.807	0.913	0.977	1.017	1.175	1.111	0.97	0.988	0.974	1.019	1.032	1.002	0.832	0.924	1.003	0.998	1.139	1.109	0.85	0.0721199
P48678	457	K	Prelamin-A/C OS=Mus musculus OX=10090 GN=Lmna PE=1 SV=2	Lmna	1	0.000206621	112.96	3	NK(1)SNEDQSMGNWQIR	-1.3978	1	1.091	1.013	1.031	0.912	1.066	0.887	0.97	0.988	0.974	1.019	1.032	1.002	1.125	1.025	1.059	0.895	1.033	0.885	1.141	0.0783714
Q61316	610	K	Heat shock 70 kDa protein 4 OS=Mus musculus OX=10090 GN=Hspa4 PE=1 SV=1	Hspa4	1	0.020509	64.091	3	MIMQDK(1)LEK	-2.6182	2	0.953	1.017	1.012	0.976	1.088	0.954	1.116	1.139	1.102	0.891	0.868	0.869	0.854	0.893	0.918	1.095	1.253	1.098	0.773	0.00655735
P48722	68	K	Heat shock 70 kDa protein 4L OS=Mus musculus OX=10090 GN=Hspa4l PE=1 SV=2	Hspa4l	1	0.0343042	68.557	3	NTIHGFK(1)K	-0.42202	1							1.082	1.029	1.073	0.941	0.939	0.956
P48725	271	K	Pericentrin OS=Mus musculus OX=10090 GN=Pcnt PE=1 SV=2	Pcnt	1	5.45433e-06	161.21	3	IFQAK(1)HEAEVSLK	4.2975	1	0.917	0.888	1.06	1.057	1.002	1.076	0.968	0.954	0.946	1.042	1.051	1.038	0.947	0.931	1.121	1.014	0.953	1.037	0.998	0.946411
P48725	2350	K	Pericentrin OS=Mus musculus OX=10090 GN=Pcnt PE=1 SV=2	Pcnt	1	6.19486e-05	124.25	3	QLAQNNQLCVALK(1)HER	-0.66871	1	1.04	0.994	1.036	0.905	1.053	0.973	0.968	0.954	0.946	1.042	1.051	1.038	1.074	1.042	1.095	0.869	1.002	0.937	1.144	0.035859
P48725	1931	K	Pericentrin OS=Mus musculus OX=10090 GN=Pcnt PE=1 SV=2	Pcnt	1	8.48701e-10	150.14	4	SASGQAPLWAVAPSAGK(1)HHAER	-0.49939	4	1.029	0.995	1.023	0.957	0.987	1.009	0.968	0.954	0.946	1.042	1.051	1.038	1.063	1.043	1.081	0.918	0.939	0.972	1.127	0.00366092
P48754	65	K	Breast cancer type 1 susceptibility protein homolog OS=Mus musculus OX=10090 GN=Brca1 PE=1 SV=3	Brca1	0.99967	0.00890969	74.12	3	KGPSQCPLCK(1)NEITK	3.6547	1	0.938	1.134	1.074	0.958	1.061	0.834	1.039	0.984	1.056	0.973	0.954	0.993	0.903	1.152	1.017	0.985	1.112	0.84	1.046	0.687169
P48754	1072	K	Breast cancer type 1 susceptibility protein homolog OS=Mus musculus OX=10090 GN=Brca1 PE=1 SV=3	Brca1	1	6.39804e-06	96.242	4	VNTVPPLDSMQPGVCQQSVPVSDK(1)YLEIK	-0.79485	2	0.973	1.06	0.978	1.036	0.996	0.958	1.039	0.984	1.056	0.973	0.954	0.993	0.936	1.077	0.926	1.065	1.044	0.965	0.956	0.462766
P48962	199	K	ADP/ATP translocase 1 OS=Mus musculus OX=10090 GN=Slc25a4 PE=1 SV=4	Slc25a4	1	5.13691e-20	188.06	3	AAYFGVYDTAK(1)GMLPDPK	-0.16846	2	0.831	1.043	0.955	1.016	1.113	1.041	0.985	0.985	0.992	1.02	1.022	0.989	0.844	1.059	0.963	0.996	1.089	1.053	0.913	0.253509
P48962	272	K	ADP/ATP translocase 1 OS=Mus musculus OX=10090 GN=Slc25a4 PE=1 SV=4	Slc25a4	1	0.000100629	110.29	3	DEGANAFFK(1)GAWSNVLR	-1.1235	1	0.822	0.925	0.972	1.117	1.095	1.069	0.985	0.985	0.992	1.02	1.022	0.989	0.835	0.939	0.98	1.095	1.071	1.081	0.848	0.0259196
P48962	263	K	ADP/ATP translocase 1 OS=Mus musculus OX=10090 GN=Slc25a4 PE=1 SV=4	Slc25a4	1	0.000160246	131.17	3	IAK(1)DEGANAFFK	-1.389	1	0.809	0.923	0.765	1.063	1.311	1.128	0.985	0.985	0.992	1.02	1.022	0.989	0.821	0.937	0.771	1.042	1.283	1.141	0.73	0.0193909
P48962	166	K	ADP/ATP translocase 1 OS=Mus musculus OX=10090 GN=Slc25a4 PE=1 SV=4	Slc25a4	1	0.00056774	131.22	2	IFK(1)SDGLK	-1.6826	3	0.848	0.833	0.818	1.115	1.213	1.173	0.985	0.985	0.992	1.02	1.022	0.989	0.861	0.846	0.825	1.093	1.187	1.186	0.731	0.000476722
P48962	147	K	ADP/ATP translocase 1 OS=Mus musculus OX=10090 GN=Slc25a4 PE=1 SV=4	Slc25a4	1	8.81491e-12	203.03	2	LAADVGK(1)GSSQR	0.31404	1	0.826	0.881	0.782	1.083	1.151	1.276	0.985	0.985	0.992	1.02	1.022	0.989	0.839	0.894	0.788	1.062	1.126	1.29	0.725	0.00936859
P51881	92	K	ADP/ATP translocase 2 OS=Mus musculus OX=10090 GN=Slc25a5 PE=1 SV=3	Slc25a5	1	1.66366e-56	275.85	3	YFPTQALNFAFK(1)DK	2.5588	3	0.92	1.023	0.99	1.003	1.03	1.034	0.988	0.978	0.983	1.015	1.008	1.03	0.931	1.046	1.007	0.988	1.022	1.004	0.99	0.771597
P48962	96	K	ADP/ATP translocase 1 OS=Mus musculus OX=10090 GN=Slc25a4 PE=1 SV=4	Slc25a4	1	0.00422205	102.53	2	YK(1)QIFLGGVDR	-0.080745	1	1.015	0.967	1.047	0.945	1.03	0.997	0.985	0.985	0.992	1.02	1.022	0.989	1.03	0.982	1.055	0.926	1.008	1.008	1.042	0.299973
P49025	723	K	Citron Rho-interacting kinase OS=Mus musculus OX=10090 GN=Cit PE=1 SV=3	Cit	0.951027	1.48698e-05	122.29	4	LK(0.049)DDIQTK(0.951)SEQIQQMADK	2.2561	1	0.943	0.997	0.972	1.058	1.087	0.944	1.052	1.022	1.03	0.95	0.962	1.001	0.896	0.976	0.944	1.114	1.13	0.943	0.884	0.127808
P49117	231	K	Nuclear receptor subfamily 2 group C member 2 OS=Mus musculus OX=10090 GN=Nr2c2 PE=1 SV=1	Nr2c2	1	8.69025e-07	141.97	3	SPLIATPTFVADK(1)DGAR	-0.084521	1	0.991	0.866	0.958	1.085	1.091	1.009	0.975	0.971	1	0.984	1.032	1	1.016	0.892	0.958	1.103	1.057	1.009	0.904	0.090491
P49117	163	K	Nuclear receptor subfamily 2 group C member 2 OS=Mus musculus OX=10090 GN=Nr2c2 PE=1 SV=1	Nr2c2	1	0.0254901	60.448	3	SSQDCIINK(1)HHR	4.3289	1	0.792	1.068	0.946	0.809	1.216	1.17	0.975	0.971	1	0.984	1.032	1	0.812	1.1	0.946	0.822	1.178	1.17	0.902	0.544107
P49312	105	K	Heterogeneous nuclear ribonucleoprotein A1 OS=Mus musculus OX=10090 GN=Hnrnpa1 PE=1 SV=2	Hnrnpa1	1	1.30448e-05	135.02	3	PGAHLTVK(1)K	-2.2457	4	0.957	1.036	0.999	0.933	0.982	1.094	0.988	0.99	1.006	1.005	1.002	1.015	0.969	1.046	0.993	0.928	0.98	1.078	1.007	0.867479
P49312	78	K	Heterogeneous nuclear ribonucleoprotein A1 OS=Mus musculus OX=10090 GN=Hnrnpa1 PE=1 SV=2	Hnrnpa1	1	0.00870031	96.111	3	PHK(1)VDGR	0.028506	1	1.086	1.178	1.145	0.822	0.821	0.947	0.988	0.99	1.006	1.005	1.002	1.015	1.099	1.19	1.138	0.818	0.819	0.933	1.333	0.00423193
P49312	52	K	Heterogeneous nuclear ribonucleoprotein A1 OS=Mus musculus OX=10090 GN=Hnrnpa1 PE=1 SV=2	Hnrnpa1	1	1.46008e-06	122.3	4	SHFEQWGTLTDCVVMRDPNTK(1)R	0.30731	1	1.059	0.867	1.428	0.943	0.975	0.728	0.988	0.99	1.006	1.005	1.002	1.015	1.072	0.876	1.419	0.938	0.973	0.717	1.281	0.235133
P49312	3	K	Heterogeneous nuclear ribonucleoprotein A1 OS=Mus musculus OX=10090 GN=Hnrnpa1 PE=1 SV=2	Hnrnpa1	1	5.40971e-25	132.25	2	SK(1)SESPKEPEQLR	-0.77646	7	1.037	1.083	1.083	0.9	0.974	0.923	0.988	0.99	1.006	1.005	1.002	1.015	1.05	1.094	1.077	0.896	0.972	0.909	1.16	0.00586673
P49312	298	K	Heterogeneous nuclear ribonucleoprotein A1 OS=Mus musculus OX=10090 GN=Hnrnpa1 PE=1 SV=2	Hnrnpa1	1	2.481e-27	236.61	2	SSGPYGGGGQYFAK(1)PR	-1.5375	4	0.921	1.004	1.059	0.954	1.038	1.024	0.988	0.99	1.006	1.005	1.002	1.015	0.932	1.014	1.053	0.949	1.036	1.009	1.002	0.982328
P49717	857	K	DNA replication licensing factor MCM4 OS=Mus musculus OX=10090 GN=Mcm4 PE=1 SV=1	Mcm4	1	1.12955e-45	268.93	2	ALADDDFLTVTGK(1)TVR	-1.3835	2	0.932	0.937	0.926	1.071	1.097	1.036	0.976	0.97	0.974	1.041	1.02	1.027	0.955	0.966	0.951	1.029	1.075	1.009	0.923	0.0141735
P49717	751	K	DNA replication licensing factor MCM4 OS=Mus musculus OX=10090 GN=Mcm4 PE=1 SV=1	Mcm4	1	1.52759e-11	187	3	FSNK(1)VEAIDVEEAKR	3.9216	2	0.92	1.007	0.993	1.006	1.024	1.05	0.976	0.97	0.974	1.041	1.02	1.027	0.943	1.038	1.02	0.966	1.004	1.022	1.003	0.946577
P49717	761	K	DNA replication licensing factor MCM4 OS=Mus musculus OX=10090 GN=Mcm4 PE=1 SV=1	Mcm4	1	0.000962101	133.91	3	VEAIDVEEAK(1)R	0.1429	2	0.899	0.896	0.951	1.098	1.1	1.056	0.976	0.97	0.974	1.041	1.02	1.027	0.921	0.924	0.976	1.055	1.078	1.028	0.892	0.00808524
P49717	412	K	DNA replication licensing factor MCM4 OS=Mus musculus OX=10090 GN=Mcm4 PE=1 SV=1	Mcm4	1	1.98466e-05	135.02	4	SVYK(1)THIDVIHYR	-0.54706	1	0.848	0.903	0.855	1.097	1.115	1.182	0.976	0.97	0.974	1.041	1.02	1.027	0.869	0.931	0.878	1.054	1.093	1.151	0.812	0.0033688
P49717	408	K	DNA replication licensing factor MCM4 OS=Mus musculus OX=10090 GN=Mcm4 PE=1 SV=1	Mcm4	1	0.00662373	99.53	2	VSNVK(1)SVYK	-2.3745	1							0.976	0.97	0.974	1.041	1.02	1.027
P49718	141	K	DNA replication licensing factor MCM5 OS=Mus musculus OX=10090 GN=Mcm5 PE=1 SV=2	Mcm5	1	2.08381e-07	173.25	3	ILK(1)SDMMSHLVK	-0.66896	1	0.852	0.964	0.978	1.026	1.032	1.148	0.987	0.966	0.971	1.034	1.031	1.027	0.863	0.998	1.007	0.992	1.001	1.118	0.922	0.262017
P49722	171	K	Proteasome subunit alpha type-2 OS=Mus musculus OX=10090 GN=Psma2 PE=1 SV=3	Psma2	1	9.91286e-07	179.19	3	NYVNGK(1)TFLEK	-1.6147	3	1.042	1.134	1.134	0.904	0.887	0.897	1.054	1.046	1.03	0.958	0.925	0.946	0.989	1.084	1.101	0.944	0.959	0.948	1.113	0.0347415
P49817	57	K	Caveolin-1 OS=Mus musculus OX=10090 GN=Cav1 PE=1 SV=1	Cav1	1	3.22077e-07	146.76	4	EIDLVNRDPK(1)HLNDDVVK	3.6558	2	0.9	0.862	0.966	1.151	1.133	0.987	0.87	0.911	0.863	1.122	1.118	1.117	1.034	0.946	1.119	1.026	1.013	0.884	1.06	0.439256
P50136	353	K	2-oxoisovalerate dehydrogenase subunit alpha, mitochondrial OS=Mus musculus OX=10090 GN=Bckdha PE=1 SV=1	Bckdha	1	6.81277e-14	184.32	3	SVDEVNYWDK(1)QDHPISR	-1.0253	1	1.009	1.003	1.125	0.95	0.912	1.001	0.954	0.972	0.978	1.048	1.035	1.037	1.058	1.032	1.15	0.906	0.881	0.965	1.177	0.0184211
P50171	66	K	Estradiol 17-beta-dehydrogenase 8 OS=Mus musculus OX=10090 GN=Hsd17b8 PE=1 SV=2	Hsd17b8	1	7.10775e-05	115.29	3	GK(1)HAAFQADVSQGPAAR	0.12041	1	0.958	1.009	1.128	0.919	0.97	1.017	1.021	0.991	0.976	1.015	0.988	1.019	0.938	1.018	1.156	0.905	0.982	0.998	1.079	0.343368
P50247	426	K	Adenosylhomocysteinase OS=Mus musculus OX=10090 GN=Ahcy PE=1 SV=3	Ahcy	1	0.00581426	66.606	3	QAQYLGMPINGPFK(1)PDHYR	2.8344	2	0.981	0.998	1.05	1.057	0.985	0.93	1.083	1.115	1.074	0.932	0.918	0.919	0.906	0.895	0.978	1.134	1.073	1.012	0.863	0.027024
P50247	188	K	Adenosylhomocysteinase OS=Mus musculus OX=10090 GN=Ahcy PE=1 SV=3	Ahcy	1	0.00279045	114.83	2	SK(1)FDNLYGCR	-0.81224	1	1.042	0.977	1.031	0.947	1.017	0.985	1.083	1.115	1.074	0.932	0.918	0.919	0.962	0.876	0.96	1.016	1.108	1.072	0.875	0.0287898
P50518	138	K	V-type proton ATPase subunit E 1 OS=Mus musculus OX=10090 GN=Atp6v1e1 PE=1 SV=2	Atp6v1e1	1	0.0283154	92.062	2	K(1)QDFPLVK	-1.429	1	0.878	1.024	0.997	0.947	1.187	0.966	0.993	1.026	0.959	1.013	1.008	0.98	0.884	0.998	1.04	0.935	1.178	0.986	0.943	0.545577
P50544	72	K	Very long-chain specific acyl-CoA dehydrogenase, mitochondrial OS=Mus musculus OX=10090 GN=Acadvl PE=1 SV=3	Acadvl	1	0.017961	70.622	3	AESK(1)SFAVGMFK	-1.2768	1	0.797	0.865	0.793	1.074	1.145	1.325	0.992	1.019	1.009	1	0.996	0.991	0.803	0.849	0.786	1.074	1.15	1.337	0.685	0.00545615
P50544	317	K	Very long-chain specific acyl-CoA dehydrogenase, mitochondrial OS=Mus musculus OX=10090 GN=Acadvl PE=1 SV=3	Acadvl	1	4.24948e-16	162.44	3	ASNTSEVYFDGVK(1)VPSENVLGEVGDGFK	-2.045	1	0.802	0.772	0.781	1.27	1.216	1.158	0.992	1.019	1.009	1	0.996	0.991	0.808	0.758	0.774	1.27	1.221	1.169	0.639	0.000124971
P50544	122	K	Very long-chain specific acyl-CoA dehydrogenase, mitochondrial OS=Mus musculus OX=10090 GN=Acadvl PE=1 SV=3	Acadvl	1	7.66177e-13	178.47	3	FFEEVNDPAK(1)NDALEK	-0.12625	1	0.689	0.768	0.776	1.202	1.325	1.24	0.992	1.019	1.009	1	0.996	0.991	0.695	0.754	0.769	1.202	1.33	1.251	0.586	0.000235635
P50544	483	K	Very long-chain specific acyl-CoA dehydrogenase, mitochondrial OS=Mus musculus OX=10090 GN=Acadvl PE=1 SV=3	Acadvl	1	0.00116924	114.72	2	GK(1)ELTGLGNALK	-1.7229	1	0.846	0.908	0.97	1.05	1.146	1.078	0.992	1.019	1.009	1	0.996	0.991	0.853	0.891	0.961	1.05	1.151	1.088	0.822	0.0111283
P50544	557	K	Very long-chain specific acyl-CoA dehydrogenase, mitochondrial OS=Mus musculus OX=10090 GN=Acadvl PE=1 SV=3	Acadvl	1	0.00120756	120.03	3	K(1)GIVNEQFLLQR	-0.97548	2	0.886	0.852	0.85	1.13	1.144	1.138	0.992	1.019	1.009	1	0.996	0.991	0.893	0.836	0.842	1.13	1.149	1.148	0.75	0.000183011
P50544	373	K	Very long-chain specific acyl-CoA dehydrogenase, mitochondrial OS=Mus musculus OX=10090 GN=Acadvl PE=1 SV=3	Acadvl	1	9.52454e-07	141.86	4	TQFGDK(1)IHNFGVIQEK	-0.66905	2	0.781	0.786	0.876	1.16	1.195	1.202	0.992	1.019	1.009	1	0.996	0.991	0.787	0.771	0.868	1.16	1.2	1.213	0.679	0.000569195
P50580	287	K	Proliferation-associated protein 2G4 OS=Mus musculus OX=10090 GN=Pa2g4 PE=1 SV=3	Pa2g4	1	0.00603192	121.62	2	AFEDEK(1)K	-0.3232	1	1.044	1.155	1.137	0.834	0.967	0.863	1.116	1.118	1.132	0.892	0.869	0.87	0.935	1.033	1.004	0.935	1.113	0.992	0.978	0.742102
P50580	344	K	Proliferation-associated protein 2G4 OS=Mus musculus OX=10090 GN=Pa2g4 PE=1 SV=3	Pa2g4	1	0.000434356	84.166	3	ITSGPFEPDLYK(1)SEMEVQDAELK	2.9083	2	0.994	1.136	1.096	0.825	0.944	1.004	1.116	1.118	1.132	0.892	0.869	0.87	0.891	1.016	0.968	0.925	1.086	1.154	0.908	0.288662
P51150	146	K	Ras-related protein Rab-7a OS=Mus musculus OX=10090 GN=Rab7a PE=1 SV=2	Rab7a	1	7.07147e-06	124.63	3	AQAWCYSK(1)NNIPYFETSAK	2.7529	3	0.925	1.048	1.035	0.998	1.048	0.947	0.955	0.959	0.989	1.031	1.04	1.039	0.969	1.093	1.047	0.968	1.008	0.911	1.077	0.18348
P51150	21	K	Ras-related protein Rab-7a OS=Mus musculus OX=10090 GN=Rab7a PE=1 SV=2	Rab7a	1	1.32807e-06	129.32	3	VIILGDSGVGK(1)TSLMNQYVNK	3.1157	5	0.888	0.975	0.965	1.035	1.1	1.038	0.955	0.959	0.989	1.031	1.04	1.039	0.93	1.017	0.976	1.004	1.058	0.999	0.955	0.216584
P51174	322	K	Long-chain specific acyl-CoA dehydrogenase, mitochondrial OS=Mus musculus OX=10090 GN=Acadl PE=1 SV=2	Acadl	1	5.38074e-35	250.31	4	K(1)AFGK(1)TVAHIQTVQHK	4.1458	7	0.843	0.808	0.819	1.126	1.2	1.202	1.002	1.019	0.991	0.999	0.999	1.006	0.841	0.793	0.826	1.127	1.201	1.195	0.698	0.000179909
P51174	358	K	Long-chain specific acyl-CoA dehydrogenase, mitochondrial OS=Mus musculus OX=10090 GN=Acadl PE=1 SV=2	Acadl	1	1.03467e-06	150.37	3	AFVDSCLQLHETK(1)R	-1.0229	1	0.99	0.862	0.953	0.95	1.031	1.214	1.002	1.019	0.991	0.999	0.999	1.006	0.988	0.846	0.962	0.951	1.032	1.207	0.876	0.202292
P51174	81	K	Long-chain specific acyl-CoA dehydrogenase, mitochondrial OS=Mus musculus OX=10090 GN=Acadl PE=1 SV=2	Acadl	1	0.00012625	100.79	4	FFQEEVIPHHTEWEK(1)AGEVSR	-0.067439	1							1.002	1.019	0.991	0.999	0.999	1.006
P51174	318	K	Long-chain specific acyl-CoA dehydrogenase, mitochondrial OS=Mus musculus OX=10090 GN=Acadl PE=1 SV=2	Acadl	1	0.003721	74.772	4	K(1)AFGK(1)TVAHIQTVQHK	4.1458	1							1.002	1.019	0.991	0.999	0.999	1.006
P51174	66	K	Long-chain specific acyl-CoA dehydrogenase, mitochondrial OS=Mus musculus OX=10090 GN=Acadl PE=1 SV=2	Acadl	1	7.93894e-05	114.29	4	K(1)FFQEEVIPHHTEWEK	-1.7971	1							1.002	1.019	0.991	0.999	0.999	1.006
P51174	338	K	Long-chain specific acyl-CoA dehydrogenase, mitochondrial OS=Mus musculus OX=10090 GN=Acadl PE=1 SV=2	Acadl	1	1.32981e-05	156.24	3	LAELK(1)THICVTR	-1.4037	1	0.804	0.927	0.907	1.174	1.174	1.015	1.002	1.019	0.991	0.999	0.999	1.006	0.802	0.91	0.915	1.175	1.175	1.009	0.782	0.0211685
P51174	42	K	Long-chain specific acyl-CoA dehydrogenase, mitochondrial OS=Mus musculus OX=10090 GN=Acadl PE=1 SV=2	Acadl	1	0.0059695	114.99	2	LETPSAK(1)K	-1.184	1	0.836	0.836	0.826	1.164	1.17	1.168	1.002	1.019	0.991	0.999	0.999	1.006	0.834	0.82	0.834	1.165	1.171	1.161	0.711	6.45301e-07
P51410	65	K	60S ribosomal protein L9 OS=Mus musculus OX=10090 GN=Rpl9 PE=2 SV=2	Rpl9	1	0.0216142	73.233	2	K(1)ELATVR	-0.54416	1							1.051	1.043	1.084	0.948	0.953	0.958
P51612	635	K	DNA repair protein complementing XP-C cells homolog OS=Mus musculus OX=10090 GN=Xpc PE=1 SV=2	Xpc	1	5.66941e-11	153.36	4	HLDQPLPTSISTYK(1)NHPLYALK	1.8148	2	0.91	1.128	0.993	0.93	0.981	1.057	0.94	0.96	1.029	0.999	0.997	1.015	0.968	1.175	0.965	0.931	0.984	1.041	1.051	0.554174
P51655	44	K	Glypican-4 OS=Mus musculus OX=10090 GN=Gpc4 PE=1 SV=2	Gpc4	1	3.98071e-25	217.91	4	GFNK(1)NDAPLYEINGDHLK	2.3317	3	0.747	0.833	0.822	1.161	1.187	1.25	0.81	0.823	0.814	1.187	1.156	1.201	0.922	1.012	1.01	0.978	1.027	1.041	0.967	0.391677
P51660	139	K	Peroxisomal multifunctional enzyme type 2 OS=Mus musculus OX=10090 GN=Hsd17b4 PE=1 SV=3	Hsd17b4	1	0.00709434	94.302	3	AAWDHMK(1)K	-0.44548	2	0.991	1.068	1.007	0.866	0.999	1.069	0.985	0.994	1.003	0.998	1.022	1.007	1.006	1.074	1.004	0.868	0.977	1.062	1.061	0.377725
P51660	46	K	Peroxisomal multifunctional enzyme type 2 OS=Mus musculus OX=10090 GN=Hsd17b4 PE=1 SV=3	Hsd17b4	1	1.97752e-05	123.19	3	GALVIVNDLGGDFK(1)GIGK	-1.28	1	0.911	1.007	0.988	1.006	1.076	1.012	0.985	0.994	1.003	0.998	1.022	1.007	0.925	1.013	0.985	1.008	1.053	1.005	0.953	0.192386
P51660	57	K	Peroxisomal multifunctional enzyme type 2 OS=Mus musculus OX=10090 GN=Hsd17b4 PE=1 SV=3	Hsd17b4	1	0.000231507	121.56	2	GSSAADK(1)VVAEIR	-1.9071	1	1.01	1.066	0.978	0.905	0.974	1.067	0.985	0.994	1.003	0.998	1.022	1.007	1.025	1.072	0.975	0.907	0.953	1.06	1.052	0.38528
P51660	301	K	Peroxisomal multifunctional enzyme type 2 OS=Mus musculus OX=10090 GN=Hsd17b4 PE=1 SV=3	Hsd17b4	1	1.12221e-119	312.21	4	ICDFSNASKPQTIQESTGGIVEVLHK(1)VDSEGISPNR	-3.2195	1	0.967	1.031	1.029	1.117	0.921	0.935	0.985	0.994	1.003	0.998	1.022	1.007	0.982	1.037	1.026	1.119	0.901	0.929	1.033	0.628939
P51660	184	K	Peroxisomal multifunctional enzyme type 2 OS=Mus musculus OX=10090 GN=Hsd17b4 PE=1 SV=3	Hsd17b4	1	1.36944e-12	172.32	3	K(1)NNIHCNTIAPNAGSR	2.3709	4	1.135	0.98	1.085	0.904	0.936	0.96	0.985	0.994	1.003	0.998	1.022	1.007	1.152	0.986	1.082	0.906	0.916	0.953	1.16	0.0370035
P51660	84	K	Peroxisomal multifunctional enzyme type 2 OS=Mus musculus OX=10090 GN=Hsd17b4 PE=1 SV=3	Hsd17b4	1	0.000194531	136.96	3	LVK(1)TALDTFGR	-1.73	1	0.915	0.896	1.287	1.018	0.931	0.954	0.985	0.994	1.003	0.998	1.022	1.007	0.929	0.901	1.283	1.02	0.911	0.947	1.082	0.603203
P51859	105	K	Hepatoma-derived growth factor OS=Mus musculus OX=10090 GN=Hdgf PE=1 SV=2	Hdgf	1	0.00695382	111.86	3	ASGYQSSQK(1)K	0.46859	2	1.041	1.259	1.293	0.758	0.792	0.856	1.069	1.098	1.086	0.939	0.942	0.891	0.974	1.147	1.191	0.807	0.841	0.961	1.269	0.0429064
P51863	265	K	V-type proton ATPase subunit d 1 OS=Mus musculus OX=10090 GN=Atp6v0d1 PE=1 SV=2	Atp6v0d1	1	2.22612e-10	158.98	4	ADDYEQVK(1)NVADYYPEYK	3.7415	2	0.859	0.989	0.937	1.121	1.077	1.017	0.943	0.948	0.962	1.038	1.058	1.033	0.911	1.043	0.974	1.08	1.018	0.985	0.95	0.331558
P51881	199	K	ADP/ATP translocase 2 OS=Mus musculus OX=10090 GN=Slc25a5 PE=1 SV=3	Slc25a5	1	3.86069e-10	156.49	3	AAYFGIYDTAK(1)GMLPDPK	-2.3079	3	0.796	1.006	0.98	1.004	1.136	1.078	0.988	0.978	0.983	1.015	1.008	1.03	0.806	1.029	0.997	0.989	1.127	1.047	0.895	0.250423
P51881	268	K	ADP/ATP translocase 2 OS=Mus musculus OX=10090 GN=Slc25a5 PE=1 SV=3	Slc25a5	1	0.0115921	84.817	3	DEGSK(1)AFFK	-1.2847	2	0.72	0.874	0.873	1.319	1.153	1.062	0.988	0.978	0.983	1.015	1.008	1.03	0.729	0.894	0.888	1.3	1.144	1.031	0.723	0.0265671
P51881	23	K	ADP/ATP translocase 2 OS=Mus musculus OX=10090 GN=Slc25a5 PE=1 SV=3	Slc25a5	1	5.81849e-141	369.81	3	DFLAGGVAAAISK(1)TAVAPIER	-1.2378	10	0.749	0.846	0.83	1.163	1.216	1.196	0.988	0.978	0.983	1.015	1.008	1.03	0.758	0.865	0.844	1.146	1.206	1.161	0.702	0.0012119
P51881	155	K	ADP/ATP translocase 2 OS=Mus musculus OX=10090 GN=Slc25a5 PE=1 SV=3	Slc25a5	1	5.95358e-08	156.71	2	EFK(1)GLGDCLVK	-2.0849	4	0.708	0.748	0.784	1.257	1.262	1.241	0.988	0.978	0.983	1.015	1.008	1.03	0.717	0.765	0.798	1.238	1.252	1.205	0.617	0.000128109
P51881	163	K	ADP/ATP translocase 2 OS=Mus musculus OX=10090 GN=Slc25a5 PE=1 SV=3	Slc25a5	1	8.35389e-07	170.72	2	GLGDCLVK(1)IYK	-2.0387	2	0.684	0.753	0.819	1.248	1.29	1.206	0.988	0.978	0.983	1.015	1.008	1.03	0.692	0.77	0.833	1.23	1.28	1.171	0.623	0.00134548
P51881	166	K	ADP/ATP translocase 2 OS=Mus musculus OX=10090 GN=Slc25a5 PE=1 SV=3	Slc25a5	1	0.00304583	103.8	2	IYK(1)SDGIK	0.053386	6	0.916	0.896	0.899	1.041	1.159	1.088	0.988	0.978	0.983	1.015	1.008	1.03	0.927	0.916	0.915	1.026	1.15	1.056	0.853	0.0103211
P51881	63	K	ADP/ATP translocase 2 OS=Mus musculus OX=10090 GN=Slc25a5 PE=1 SV=3	Slc25a5	1	7.48348e-05	113.95	2	IPK(1)EQGVLSFWR	-1.9613	1							0.988	0.978	0.983	1.015	1.008	1.03
P51881	147	K	ADP/ATP translocase 2 OS=Mus musculus OX=10090 GN=Slc25a5 PE=1 SV=3	Slc25a5	1	2.07846e-14	155.99	2	LAADVGK(1)AGAER	-1.1505	1							0.988	0.978	0.983	1.015	1.008	1.03
P51881	105	K	ADP/ATP translocase 2 OS=Mus musculus OX=10090 GN=Slc25a5 PE=1 SV=3	Slc25a5	1	0.00020877	160.75	3	QIFLGGVDK(1)R	-0.31692	6	1.076	1.019	1.01	0.938	1	0.959	0.988	0.978	0.983	1.015	1.008	1.03	1.089	1.042	1.027	0.924	0.992	0.931	1.109	0.0221149
P51943	67	K	Cyclin-A2 OS=Mus musculus OX=10090 GN=Ccna2 PE=1 SV=2	Ccna2	1	2.75231e-16	170.91	3	VAPLK(1)DLPINDEHVTAGPSWK	-1.2301	2	0.993	1.214	1.122	0.886	0.902	0.883	1.002	1.026	1.027	0.976	0.974	0.976	0.991	1.183	1.093	0.908	0.926	0.905	1.193	0.0283312
P52293	22	K	Importin subunit alpha-1 OS=Mus musculus OX=10090 GN=Kpna2 PE=1 SV=2	Kpna2	1	0.00142962	126.07	2	GK(1)DSTEMR	-0.2111	1	1.064	1.235	1.101	0.876	0.869	0.856	1.02	1.024	1.01	0.973	0.992	0.978	1.043	1.206	1.09	0.9	0.876	0.875	1.26	0.00647803
P52479	696	K	Ubiquitin carboxyl-terminal hydrolase 10 OS=Mus musculus OX=10090 GN=Usp10 PE=1 SV=3	Usp10	1	1.17295e-33	240.44	2	LVK(1)NIDYPVDLEISR	3.587	2	1.088	1.046	1.041	0.904	0.935	0.986	1.057	1.028	1.06	0.956	0.972	0.931	1.029	1.018	0.982	0.946	0.962	1.059	1.021	0.596984
P52480	162	K	Pyruvate kinase PKM OS=Mus musculus OX=10090 GN=Pkm PE=1 SV=4	Pkm	1	2.94615e-18	214.81	3	CDENILWLDYK(1)NICK	-0.39504	6	1.066	1.061	1.064	0.944	0.935	0.93	1.088	1.112	1.106	0.899	0.908	0.88	0.98	0.954	0.962	1.05	1.03	1.057	0.923	0.00197397
P52480	66	K	Pyruvate kinase PKM OS=Mus musculus OX=10090 GN=Pkm PE=1 SV=4	Pkm	1	0.00389138	103.91	2	EMIK(1)SGMNVAR	-1.7477	1	0.926	0.983	1.038	0.994	1.014	1.045	1.088	1.112	1.106	0.899	0.908	0.88	0.851	0.884	0.939	1.106	1.117	1.188	0.784	0.00257411
P52480	206	K	Pyruvate kinase PKM OS=Mus musculus OX=10090 GN=Pkm PE=1 SV=4	Pkm	1	8.34384e-21	199.76	3	GADFLVTEVENGGSLGSK(1)K	-1.443	3	1.016	1.067	1.016	0.905	1.034	0.962	1.088	1.112	1.106	0.899	0.908	0.88	0.934	0.96	0.919	1.007	1.139	1.093	0.868	0.0218705
P52480	135	K	Pyruvate kinase PKM OS=Mus musculus OX=10090 GN=Pkm PE=1 SV=4	Pkm	1	0.00505759	91.937	3	GSGTAEVELK(1)K	-0.52528	1	1.049	1.028	1.101	0.829	1.042	0.951	1.088	1.112	1.106	0.899	0.908	0.88	0.964	0.924	0.995	0.922	1.148	1.081	0.915	0.283745
P52480	270	K	Pyruvate kinase PKM OS=Mus musculus OX=10090 GN=Pkm PE=1 SV=4	Pkm	1	0.000286026	122.64	3	IISK(1)IENHEGVR	-1.4503	1	1.03	0.973	1.13	0.888	1.033	0.947	1.088	1.112	1.106	0.899	0.908	0.88	0.947	0.875	1.022	0.988	1.138	1.076	0.888	0.122261
P52480	247	K	Pyruvate kinase PKM OS=Mus musculus OX=10090 GN=Pkm PE=1 SV=4	Pkm	1	0.00336576	100.55	3	K(1)AADVHEVR	0.00027215	1	0.968	1.048	1.023	0.873	0.957	1.131	1.088	1.112	1.106	0.899	0.908	0.88	0.89	0.942	0.925	0.971	1.054	1.285	0.833	0.106592
P52482	189	K	Ubiquitin-conjugating enzyme E2 E1 OS=Mus musculus OX=10090 GN=Ube2e1 PE=1 SV=1	Ube2e1	1	0.037269	58.194	2	MARQWTK(1)R	0.75786	2	0.956	1.053	0.985	0.931	1.025	1.05
P52503	100	K	NADH dehydrogenase [ubiquinone] iron-sulfur protein 6, mitochondrial OS=Mus musculus OX=10090 GN=Ndufs6 PE=1 SV=2	Ndufs6	1	5.20451e-05	129.29	3	ETK(1)TGTCGYCGLQFK	-2.2128	1	0.863	0.902	0.819	1.145	1.227	1.043	1.028	1.02	0.974	0.993	0.985	1.006	0.839	0.884	0.841	1.153	1.246	1.037	0.746	0.00654258
P52503	41	K	NADH dehydrogenase [ubiquinone] iron-sulfur protein 6, mitochondrial OS=Mus musculus OX=10090 GN=Ndufs6 PE=1 SV=2	Ndufs6	1	0.000167812	116.43	3	ITHTGQVYDEK(1)DYR	0.70031	1							1.028	1.02	0.974	0.993	0.985	1.006
P52760	60	K	2-iminobutanoate/2-iminopropanoate deaminase OS=Mus musculus OX=10090 GN=Rida PE=1 SV=3	Rida	1	0.00050757	122.7	3	QALK(1)NLGEILK	-0.36649	1	0.833	0.834	0.876	1.182	1.076	1.199	1.056	1.083	1.097	0.891	0.92	0.944	0.789	0.77	0.799	1.327	1.17	1.27	0.626	0.000263515
P52825	522	K	Carnitine O-palmitoyltransferase 2, mitochondrial OS=Mus musculus OX=10090 GN=Cpt2 PE=1 SV=2	Cpt2	1	1.77177e-06	133.84	4	EPSK(1)HSVGELQHMMAECSK	-1.7456	2	0.973	0.984	1.042	0.872	0.911	1.218	1.03	1.019	1.019	0.967	0.997	0.978	0.945	0.966	1.023	0.902	0.914	1.245	0.959	0.784892
P52825	453	K	Carnitine O-palmitoyltransferase 2, mitochondrial OS=Mus musculus OX=10090 GN=Cpt2 PE=1 SV=2	Cpt2	1	0.0332269	83.206	2	GGK(1)EFLK	0.62764	1	0.868	0.897	0.899	1.132	1.168	1.036	1.03	1.019	1.019	0.967	0.997	0.978	0.843	0.88	0.882	1.171	1.172	1.059	0.766	0.00192851
P52825	79	K	Carnitine O-palmitoyltransferase 2, mitochondrial OS=Mus musculus OX=10090 GN=Cpt2 PE=1 SV=2	Cpt2	1	0.0159596	107.47	2	K(1)TEVLCK	-1.3082	1	0.76	0.842	0.834	1.104	1.352	1.108	1.03	1.019	1.019	0.967	0.997	0.978	0.738	0.826	0.818	1.142	1.356	1.133	0.656	0.00366612
P52825	495	K	Carnitine O-palmitoyltransferase 2, mitochondrial OS=Mus musculus OX=10090 GN=Cpt2 PE=1 SV=2	Cpt2	1	2.93231e-23	200.99	3	QYGQTVATYESCSTAAFK(1)HGR	-1.4196	1	0.816	1.027	0.907	0.837	1.172	1.241	1.03	1.019	1.019	0.967	0.997	0.978	0.792	1.008	0.89	0.866	1.176	1.269	0.812	0.216327
P52825	544	K	Carnitine O-palmitoyltransferase 2, mitochondrial OS=Mus musculus OX=10090 GN=Cpt2 PE=1 SV=2	Cpt2	1	1.5812e-10	166.77	3	YHGQLTK(1)EAAMGQGFDR	-0.052306	2	0.953	0.901	1.115	0.968	1.063	1.001	1.03	1.019	1.019	0.967	0.997	0.978	0.925	0.884	1.094	1.001	1.066	1.024	0.939	0.378393
P52912	145	K	Nucleolysin TIA-1 OS=Mus musculus OX=10090 GN=Tia1 PE=1 SV=1	Tia1	1	0.013558	93.111	2	DMATGK(1)SK	-1.3264	2	0.928	1.035	1.027	0.928	1.043	1.038	0.983	0.969	0.995	1.048	1.02	1.032	0.944	1.068	1.032	0.885	1.023	1.006	1.045	0.491913
P52963	619	K	Band 4.1-like protein 4A OS=Mus musculus OX=10090 GN=Epb41l4a PE=2 SV=2	Epb41l4a	1	3.05442e-06	124.08	3	SVLSEVNSK(1)TDLVPPLPVTR	2.7436	1	0.961	1.037	0.871	1.049	1.081	1.001	0.919	0.938	0.901	1.067	1.088	1.066	1.046	1.106	0.967	0.983	0.994	0.939	1.07	0.196359
P53026	91	K	60S ribosomal protein L10a OS=Mus musculus OX=10090 GN=Rpl10a PE=1 SV=3	Rpl10a	1	1.08385e-17	207.39	4	AVDIPHMDIEALK(1)K	-2.0112	2	1.037	1.011	1.009	0.952	1.008	0.983	1.019	1.064	1.03	0.943	0.952	0.984	1.018	0.95	0.98	1.01	1.059	0.999	0.961	0.2105
P53026	130	K	60S ribosomal protein L10a OS=Mus musculus OX=10090 GN=Rpl10a PE=1 SV=3	Rpl10a	1	0.0175464	76.228	3	ILGPGLNK(1)AGK	-1.6529	1	0.968	0.926	1.103	0.935	1.104	0.964	1.019	1.064	1.03	0.943	0.952	0.984	0.95	0.87	1.071	0.992	1.16	0.98	0.923	0.37591
P53026	106	K	60S ribosomal protein L10a OS=Mus musculus OX=10090 GN=Rpl10a PE=1 SV=3	Rpl10a	1	0.00015768	119.32	3	K(1)YDAFLASESLIK	-1.7303	1	0.928	1.078	1.107	0.883	1.101	0.903	1.019	1.064	1.03	0.943	0.952	0.984	0.911	1.013	1.075	0.936	1.157	0.918	0.996	0.994046
P53026	152	K	60S ribosomal protein L10a OS=Mus musculus OX=10090 GN=Rpl10a PE=1 SV=3	Rpl10a	1	0.00316722	110.38	2	VDEVK(1)STIK	-0.99847	1	0.885	0.87	0.93	1.049	1.156	1.109	1.019	1.064	1.03	0.943	0.952	0.984	0.868	0.818	0.903	1.112	1.214	1.127	0.75	0.00190297
P53395	82	K	Lipoamide acyltransferase component of branched-chain alpha-keto acid dehydrogenase complex, mitochondrial OS=Mus musculus OX=10090 GN=Dbt PE=1 SV=2	Dbt	1	3.97195e-05	166.93	2	EVTIK(1)EWYVK	-1.9453	1	0.917	0.973	1.073	1.027	1.065	0.945	0.948	0.939	0.9	1.087	1.078	1.047	0.967	1.036	1.192	0.945	0.988	0.903	1.127	0.157376
P53395	435	K	Lipoamide acyltransferase component of branched-chain alpha-keto acid dehydrogenase complex, mitochondrial OS=Mus musculus OX=10090 GN=Dbt PE=1 SV=2	Dbt	1	0.0262087	80.763	2	FDQK(1)GDVYK	-0.46043	1							0.948	0.939	0.9	1.087	1.078	1.047
P53395	440	K	Lipoamide acyltransferase component of branched-chain alpha-keto acid dehydrogenase complex, mitochondrial OS=Mus musculus OX=10090 GN=Dbt PE=1 SV=2	Dbt	1	1.19031e-17	187.39	3	GDVYK(1)AQIMNVSWSADHR	-1.3171	3	0.936	1.009	0.935	0.963	1.125	1.032	0.948	0.939	0.9	1.087	1.078	1.047	0.987	1.075	1.039	0.886	1.044	0.986	1.063	0.30782
P53395	196	K	Lipoamide acyltransferase component of branched-chain alpha-keto acid dehydrogenase complex, mitochondrial OS=Mus musculus OX=10090 GN=Dbt PE=1 SV=2	Dbt	1	0.0213058	68.108	3	LSEVVGSGK(1)DGR	-0.44835	1							0.948	0.939	0.9	1.087	1.078	1.047
P53395	222	K	Lipoamide acyltransferase component of branched-chain alpha-keto acid dehydrogenase complex, mitochondrial OS=Mus musculus OX=10090 GN=Dbt PE=1 SV=2	Dbt	1	0.0109419	63.857	4	QTGAILPPSPK(1)SEITPPPPQPK	2.3387	2	0.865	0.983	0.972	1.1	1.061	1.019	0.948	0.939	0.9	1.087	1.078	1.047	0.912	1.047	1.08	1.012	0.984	0.973	1.024	0.716287
P53395	243	K	Lipoamide acyltransferase component of branched-chain alpha-keto acid dehydrogenase complex, mitochondrial OS=Mus musculus OX=10090 GN=Dbt PE=1 SV=2	Dbt	1	0.000669998	97.836	3	TFPTPIAK(1)PPVFTGK	-2.1336	1	0.816	0.9	0.948	1.101	1.082	1.152	0.948	0.939	0.9	1.087	1.078	1.047	0.861	0.958	1.053	1.013	1.004	1.1	0.921	0.264065
P53395	250	K	Lipoamide acyltransferase component of branched-chain alpha-keto acid dehydrogenase complex, mitochondrial OS=Mus musculus OX=10090 GN=Dbt PE=1 SV=2	Dbt	1	2.08133e-06	145.05	3	TFPTPIAKPPVFTGK(1)DR	-0.77224	1	0.82	0.968	0.852	1.092	1.159	1.109	0.948	0.939	0.9	1.087	1.078	1.047	0.865	1.031	0.947	1.005	1.075	1.059	0.906	0.137673
P70403	144	K	Protein CASP OS=Mus musculus OX=10090 GN=Cux1 PE=1 SV=2	Cux1	1	0.00023065	113.07	3	EFAEVK(1)NQEVTIK	4.1563	1	0.972	1.094	1.098	0.947	1.01	0.879	1.005	0.968	0.958	1.032	1.033	1.007	0.967	1.13	1.146	0.918	0.978	0.873	1.171	0.069922
P53569	376	K	CCAAT/enhancer-binding protein zeta OS=Mus musculus OX=10090 GN=Cebpz PE=1 SV=2	Cebpz	1	2.46012e-05	127.57	4	ALVAAHELLCDK(1)PEEEK	-1.7266	2	0.913	1.066	0.984	0.982	1.059	0.997	0.972	0.979	0.961	1.045	1.024	1.041	0.939	1.089	1.024	0.94	1.034	0.958	1.041	0.493046
P53569	963	K	CCAAT/enhancer-binding protein zeta OS=Mus musculus OX=10090 GN=Cebpz PE=1 SV=2	Cebpz	1	1.3269e-06	138.19	3	SEDDFDFAGSFQGQK(1)K	-0.056518	1	0.936	1.088	0.999	0.888	1.112	0.978	0.972	0.979	0.961	1.045	1.024	1.041	0.963	1.111	1.04	0.85	1.086	0.939	1.083	0.368823
P53810	186	K	Phosphatidylinositol transfer protein alpha isoform OS=Mus musculus OX=10090 GN=Pitpna PE=1 SV=2	Pitpna	1	8.75297e-05	131.24	3	QELVNQK(1)DCPYMCAYK	3.1731	1	1.002	1.108	1.114	0.968	0.941	0.867	1.037	1.159	1.075	0.896	0.933	0.943	0.966	0.956	1.036	1.08	1.009	0.919	0.983	0.788813
P53811	116	K	Phosphatidylinositol transfer protein beta isoform OS=Mus musculus OX=10090 GN=Pitpnb PE=1 SV=2	Pitpnb	1	3.29723e-05	98.21	4	IETWHK(1)PDLGTLENVHGLDPNTWK	1.9313	1	0.943	1.021	0.992	1.021	1.106	0.918	1.079	1.033	1.019	0.98	0.936	0.926	0.874	0.988	0.974	1.042	1.182	0.991	0.882	0.129519
P53994	29	K	Ras-related protein Rab-2A OS=Mus musculus OX=10090 GN=Rab2a PE=1 SV=1	Rab2a	1	0.00348059	98.156	3	SCLLLQFTDK(1)R	-1.1289	1	1.074	0.884	0.906	0.967	1.078	1.091	0.97	0.96	0.99	1.064	1.024	1.015	1.107	0.921	0.915	0.909	1.053	1.075	0.969	0.709863
P54071	272	K	Isocitrate dehydrogenase [NADP], mitochondrial OS=Mus musculus OX=10090 GN=Idh2 PE=1 SV=3	Idh2	1	1.1487e-16	208.68	3	DIFQEIFDK(1)HYK	-2.4712	1	0.594	0.708	0.669	1.315	1.364	1.35	0.947	0.956	0.954	1.055	1.035	1.056	0.627	0.741	0.701	1.246	1.318	1.278	0.539	0.000276066
P54071	275	K	Isocitrate dehydrogenase [NADP], mitochondrial OS=Mus musculus OX=10090 GN=Idh2 PE=1 SV=3	Idh2	1	0.00255964	107.57	3	HYK(1)TDFDK	-0.66702	2	0.835	0.887	0.836	1.171	1.147	1.123	0.947	0.956	0.954	1.055	1.035	1.056	0.882	0.928	0.876	1.11	1.108	1.063	0.819	0.000964258
P54071	106	K	Isocitrate dehydrogenase [NADP], mitochondrial OS=Mus musculus OX=10090 GN=Idh2 PE=1 SV=3	Idh2	1	1.383e-24	193.42	3	DQTNDQVTIDSALATQK(1)YSVAVK	-1.3775	1	0.89	0.96	0.791	1.067	1.09	1.203	0.947	0.956	0.954	1.055	1.035	1.056	0.94	1.004	0.829	1.011	1.053	1.139	0.866	0.0919554
P54071	155	K	Isocitrate dehydrogenase [NADP], mitochondrial OS=Mus musculus OX=10090 GN=Idh2 PE=1 SV=3	Idh2	1	0.00849635	97.965	2	EPIICK(1)NIPR	-0.78749	1	0.845	0.9	0.91	1.172	1.141	1.031	0.947	0.956	0.954	1.055	1.035	1.056	0.892	0.941	0.954	1.111	1.102	0.976	0.874	0.045893
P54071	263	K	Isocitrate dehydrogenase [NADP], mitochondrial OS=Mus musculus OX=10090 GN=Idh2 PE=1 SV=3	Idh2	1	1.06924e-10	190.3	2	FK(1)DIFQEIFDK	-0.72587	1	0.651	0.746	0.73	1.282	1.298	1.294	0.947	0.956	0.954	1.055	1.035	1.056	0.687	0.78	0.765	1.215	1.254	1.225	0.604	0.000239783
P54071	180	K	Isocitrate dehydrogenase [NADP], mitochondrial OS=Mus musculus OX=10090 GN=Idh2 PE=1 SV=3	Idh2	1	1.97534e-08	153.23	4	HAHGDQYK(1)ATDFVVDR	-0.088645	2	1.144	0.996	0.925	0.988	1.026	0.921	0.947	0.956	0.954	1.055	1.035	1.056	1.208	1.042	0.97	0.936	0.991	0.872	1.15	0.138993
P54071	45	K	Isocitrate dehydrogenase [NADP], mitochondrial OS=Mus musculus OX=10090 GN=Idh2 PE=1 SV=3	Idh2	0.999971	1.03289e-12	172.83	3	IK(1)VEKPVVEMDGDEMTR	-1.0054	4	0.747	0.81	0.824	1.19	1.203	1.226	0.947	0.956	0.954	1.055	1.035	1.056	0.789	0.847	0.864	1.128	1.162	1.161	0.724	0.000381549
P54071	442	K	Isocitrate dehydrogenase [NADP], mitochondrial OS=Mus musculus OX=10090 GN=Idh2 PE=1 SV=3	Idh2	1	4.86878e-37	237.45	3	LNEHFLNTTDFLDTIK(1)SNLDR	-1.8892	1	0.848	0.825	0.79	1.13	1.256	1.152	0.947	0.956	0.954	1.055	1.035	1.056	0.895	0.863	0.828	1.071	1.214	1.091	0.766	0.00414838
P54071	199	K	Isocitrate dehydrogenase [NADP], mitochondrial OS=Mus musculus OX=10090 GN=Idh2 PE=1 SV=3	Idh2	1	0.000136964	138.42	2	LVFTPK(1)DGSSAK	-0.16299	1	0.869	0.784	0.87	1.113	1.199	1.164	0.947	0.956	0.954	1.055	1.035	1.056	0.918	0.82	0.912	1.055	1.158	1.102	0.799	0.00780044
P54071	133	K	Isocitrate dehydrogenase [NADP], mitochondrial OS=Mus musculus OX=10090 GN=Idh2 PE=1 SV=3	Idh2	1	2.30159e-06	172.88	2	MWK(1)SPNGTIR	-0.038519	3	0.845	0.816	0.825	1.137	1.188	1.189	0.947	0.956	0.954	1.055	1.035	1.056	0.892	0.854	0.865	1.078	1.148	1.126	0.779	0.000385159
P54071	282	K	Isocitrate dehydrogenase [NADP], mitochondrial OS=Mus musculus OX=10090 GN=Idh2 PE=1 SV=3	Idh2	1	0.00203608	119.07	2	NK(1)IWYEHR	-1.2645	2	0.865	0.842	0.899	1.139	1.128	1.128	0.947	0.956	0.954	1.055	1.035	1.056	0.913	0.881	0.942	1.08	1.09	1.068	0.845	0.00112525
P54071	413	K	Isocitrate dehydrogenase [NADP], mitochondrial OS=Mus musculus OX=10090 GN=Idh2 PE=1 SV=3	Idh2	1	8.4736e-128	340.65	5	VCVQTVESGAMTK(1)DLAGCIHGLSNVK	-0.42185	4	0.705	0.679	0.808	1.238	1.295	1.275	0.947	0.956	0.954	1.055	1.035	1.056	0.744	0.71	0.847	1.173	1.251	1.207	0.634	0.00120766
P54276	169	K	DNA mismatch repair protein Msh6 OS=Mus musculus OX=10090 GN=Msh6 PE=1 SV=3	Msh6	1	0.000146423	119.39	3	GGHFYSSK(1)SEILR	-0.21486	1	1.062	1.1	1.113	0.867	0.881	0.976	1.096	1.098	1.078	0.923	0.899	0.92	0.969	1.002	1.032	0.939	0.98	1.061	1.008	0.840035
P54276	1099	K	DNA mismatch repair protein Msh6 OS=Mus musculus OX=10090 GN=Msh6 PE=1 SV=3	Msh6	1	0.0204885	45.339	4	HPCITK(1)TFFGDDFIPNDILIGCEEEAEEHGK	0.045417	1	1.005	1.019	1.182	0.96	1.009	0.825	1.096	1.098	1.078	0.923	0.899	0.92	0.917	0.928	1.096	1.04	1.122	0.897	0.961	0.682592
P54276	1039	K	DNA mismatch repair protein Msh6 OS=Mus musculus OX=10090 GN=Msh6 PE=1 SV=3	Msh6	1	0.00143203	115.18	3	LFCNFDK(1)NHK	-0.76316	1	0.991	1.173	1.093	0.982	0.924	0.836	1.096	1.098	1.078	0.923	0.899	0.92	0.904	1.068	1.014	1.064	1.028	0.909	0.995	0.943692
P54279	210	K	Mismatch repair endonuclease PMS2 OS=Mus musculus OX=10090 GN=Pms2 PE=2 SV=1	Pms2	1	2.66303e-27	191.53	2	VSCTNQLGQGK(1)R	-1.2742	2							0.997	1.027	1.027	0.965	0.984	1.006
P54761	577	K	Ephrin type-B receptor 4 OS=Mus musculus OX=10090 GN=Ephb4 PE=1 SV=2	Ephb4	1	4.00582e-06	133.78	4	EVEYSDK(1)HGQYLIGHGTK	1.9411	1	0.955	0.968	0.937	1.148	0.996	0.997	0.964	0.944	0.962	1.052	1.048	1.044	0.991	1.025	0.974	1.091	0.95	0.955	0.998	0.997643
P54761	639	K	Ephrin type-B receptor 4 OS=Mus musculus OX=10090 GN=Ephb4 PE=1 SV=2	Ephb4	0.999972	0.0257073	68.422	3	LKAPGK(1)K	-0.94996	1							0.964	0.944	0.962	1.052	1.048	1.044
P54775	404	K	26S proteasome regulatory subunit 6B OS=Mus musculus OX=10090 GN=Psmc4 PE=1 SV=2	Psmc4	1	0.0158685	96.711	2	AYK(1)TVIK	-0.21473	1	1.03	1.105	1.053	0.94	0.922	0.949	1.094	1.106	1.097	0.891	0.904	0.895	0.941	0.999	0.96	1.055	1.02	1.06	0.925	0.0216252
P54775	330	K	26S proteasome regulatory subunit 6B OS=Mus musculus OX=10090 GN=Psmc4 PE=1 SV=2	Psmc4	1	0.0262303	88.681	2	K(1)IEFPLPDR	-1.4138	1							1.094	1.106	1.097	0.891	0.904	0.895
P54823	104	K	Probable ATP-dependent RNA helicase DDX6 OS=Mus musculus OX=10090 GN=Ddx6 PE=1 SV=1	Ddx6	1	1.9227e-10	191.53	2	GNEFEDYCLK(1)R	-0.67778	1	1.117	1.107	1.153	0.835	0.927	0.862	1.086	1.076	1.062	0.934	0.921	0.909	1.029	1.029	1.086	0.894	1.007	0.948	1.104	0.0624412
P54823	146	K	Probable ATP-dependent RNA helicase DDX6 OS=Mus musculus OX=10090 GN=Ddx6 PE=1 SV=1	Ddx6	1	1.02178e-05	133.86	3	NGTGK(1)SGAYLIPLLER	4.3304	1	1	0.994	0.98	0.963	0.974	1.09	1.086	1.076	1.062	0.934	0.921	0.909	0.921	0.924	0.923	1.031	1.058	1.199	0.842	0.021861
P55014	730	K	Solute carrier family 12 member 1 OS=Mus musculus OX=10090 GN=Slc12a1 PE=1 SV=2	Slc12a1	1	0.0425903	41.189	2	EMNSGMAK(1)K	2.0842	1
P55200	1200	K	Histone-lysine N-methyltransferase 2A OS=Mus musculus OX=10090 GN=Kmt2a PE=1 SV=3	Kmt2a	1	7.1113e-05	126.48	3	CQNLQWMPSK(1)ASLQK	-0.86649	1	1.132	1.133	1.154	0.815	0.966	0.8	1.03	0.999	1.011	0.991	0.986	0.964	1.099	1.134	1.141	0.822	0.98	0.83	1.282	0.0124492
P55200	247	K	Histone-lysine N-methyltransferase 2A OS=Mus musculus OX=10090 GN=Kmt2a PE=1 SV=3	Kmt2a	0.997235	4.91013e-10	160.47	4	DIAELTQGSK(0.997)EDSLK(0.003)K	-0.82228	1							1.03	0.999	1.011	0.991	0.986	0.964
P55200	340	K	Histone-lysine N-methyltransferase 2A OS=Mus musculus OX=10090 GN=Kmt2a PE=1 SV=3	Kmt2a	0.999993	0.0205368	80.534	3	DKEGTPPLTK(1)EDK	-0.7781	1	0.965	1.039	1.155	0.901	0.998	0.942	1.03	0.999	1.011	0.991	0.986	0.964	0.937	1.04	1.142	0.909	1.012	0.977	1.076	0.336646
P55200	2954	K	Histone-lysine N-methyltransferase 2A OS=Mus musculus OX=10090 GN=Kmt2a PE=1 SV=3	Kmt2a	1	1.66387e-05	124.33	3	LAVISDSGEK(1)R	-0.61794	2	0.994	0.993	0.899	1.082	0.995	1.036	1.03	0.999	1.011	0.991	0.986	0.964	0.965	0.994	0.889	1.092	1.009	1.075	0.897	0.0565413
P55200	1519	K	Histone-lysine N-methyltransferase 2A OS=Mus musculus OX=10090 GN=Kmt2a PE=1 SV=3	Kmt2a	0.75418	1.08029e-07	148.88	4	NSYHPECLGPNYPTK(0.246)PTK(0.754)K	-0.92404	1	1.304	1.419	1.515	0.529	0.655	0.579	1.03	0.999	1.011	0.991	0.986	0.964	1.266	1.42	1.499	0.534	0.664	0.601	2.326	0.000459301
P55200	2742	K	Histone-lysine N-methyltransferase 2A OS=Mus musculus OX=10090 GN=Kmt2a PE=1 SV=3	Kmt2a	1	0.0225355	67.964	3	RNGK(1)ENGTENLK	0.80922	1	0.942	1	1.026	1.072	1.015	0.945	1.03	0.999	1.011	0.991	0.986	0.964	0.915	1.001	1.015	1.082	1.029	0.98	0.948	0.285026
P55200	2771	K	Histone-lysine N-methyltransferase 2A OS=Mus musculus OX=10090 GN=Kmt2a PE=1 SV=3	Kmt2a	1	0.000195721	153.12	2	SAVGHK(1)NEPK	0.15093	2	0.963	1.105	1.064	0.951	0.969	0.948	1.03	0.999	1.011	0.991	0.986	0.964	0.935	1.106	1.052	0.96	0.983	0.983	1.057	0.351452
P55200	2274	K	Histone-lysine N-methyltransferase 2A OS=Mus musculus OX=10090 GN=Kmt2a PE=1 SV=3	Kmt2a	1	4.11641e-25	216.32	3	TVGGSK(1)TSHLDGSSPSEVK	-0.64012	2	0.828	0.962	1.028	1	1.028	1.153	1.03	0.999	1.011	0.991	0.986	0.964	0.804	0.963	1.017	1.009	1.043	1.196	0.857	0.150401
P55264	10	K	Adenosine kinase OS=Mus musculus OX=10090 GN=Adk PE=1 SV=2	Adk	0.952958	0.00394579	73.499	3	AAADEPK(0.047)PK(0.953)K	-0.83367	1	1.051	1.14	1.081	0.904	0.887	0.937	1.108	1.1	1.103	0.893	0.912	0.855	0.949	1.036	0.98	1.012	0.973	1.096	0.962	0.432798
P55302	309	K	Alpha-2-macroglobulin receptor-associated protein OS=Mus musculus OX=10090 GN=Lrpap1 PE=1 SV=1	Lrpap1	1	0.000186873	106.36	4	LK(1)HVESIGDPEHISR	-0.82625	1	0.726	0.851	0.724	1.238	1.34	1.121	0.982	1.008	0.985	1.032	1.03	0.973	0.739	0.844	0.735	1.2	1.301	1.152	0.635	0.00138512
P55937	525	K	Golgin subfamily A member 3 OS=Mus musculus OX=10090 GN=Golga3 PE=1 SV=3	Golga3	1	0.000627859	103.79	3	NILSK(1)DNTVHDLR	-0.26279	1	1.108	1.106	1.041	0.901	0.931	0.913	0.984	0.977	1.003	1.026	1.015	1.017	1.126	1.132	1.038	0.878	0.917	0.898	1.224	0.00280178
P56376	73	K	Acylphosphatase-1 OS=Mus musculus OX=10090 GN=Acyp1 PE=1 SV=2	Acyp1	1	0.00222745	104.82	3	GSPK(1)SHIDR	0.5779	1	1.014	1.283	1.219	0.709	0.923	0.852	1.102	1.007	1.082	0.987	0.922	0.922	0.92	1.274	1.127	0.718	1.001	0.924	1.257	0.171969
P56382	28	K	ATP synthase subunit epsilon, mitochondrial OS=Mus musculus OX=10090 GN=Atp5f1e PE=1 SV=2	Atp5f1e	1	0.000973356	129.38	3	DALK(1)TEFK	-0.99757	3	0.8	0.837	0.815	1.13	1.235	1.182	1.028	0.938	1.035	1.065	0.927	1.018	0.778	0.892	0.787	1.061	1.332	1.161	0.691	0.00986076
P56382	32	K	ATP synthase subunit epsilon, mitochondrial OS=Mus musculus OX=10090 GN=Atp5f1e PE=1 SV=2	Atp5f1e	1	0.00477791	102.52	2	TEFK(1)ANAEK	-2.0936	1	0.788	0.915	0.855	1.059	1.228	1.155	1.028	0.938	1.035	1.065	0.927	1.018	0.767	0.975	0.826	0.994	1.325	1.135	0.743	0.0542567
P56391	47	K	Cytochrome c oxidase subunit 6B1 OS=Mus musculus OX=10090 GN=Cox6b1 PE=1 SV=2	Cox6b1	1	7.6487e-05	121.27	3	AMTAK(1)GGDVSVCEWYR	-2.0584	1	1.024	0.982	1.084	0.998	0.991	0.922	0.956	0.941	0.962	1.055	1.054	1.03	1.071	1.044	1.127	0.946	0.94	0.895	1.166	0.00578898
P56391	28	K	Cytochrome c oxidase subunit 6B1 OS=Mus musculus OX=10090 GN=Cox6b1 PE=1 SV=2	Cox6b1	1	4.46948e-18	187.39	3	FPNQNQTK(1)NCWQNYLDFHR	-0.59595	5	0.986	0.993	1.01	0.954	1.041	1.017	0.956	0.941	0.962	1.055	1.054	1.03	1.031	1.055	1.05	0.904	0.988	0.987	1.089	0.0463445
P56391	13	K	Cytochrome c oxidase subunit 6B1 OS=Mus musculus OX=10090 GN=Cox6b1 PE=1 SV=2	Cox6b1	1	0.00100988	129.89	2	NYK(1)TAPFDSR	-1.6377	1	0.982	0.963	0.879	1.075	1.09	1.011	0.956	0.941	0.962	1.055	1.054	1.03	1.027	1.023	0.914	1.019	1.034	0.982	0.977	0.578434
P56394	40	K	Cytochrome c oxidase copper chaperone OS=Mus musculus OX=10090 GN=Cox17 PE=1 SV=2	Cox17	1	0.00019464	90.968	5	DACIIEK(1)GEEHCGHLIEAHK	-1.2739	1	1.076	1.138	0.951	0.884	1.073	0.878	1.032	1.079	1.047	0.935	0.917	0.966	1.043	1.055	0.908	0.945	1.17	0.909	0.994	0.984008
P56394	30	K	Cytochrome c oxidase copper chaperone OS=Mus musculus OX=10090 GN=Cox17 PE=1 SV=2	Cox17	1	0.000129773	124.7	4	KPLKPCCACPETK(1)K	-1.9188	1	1.326	1.309	1.229	0.708	0.785	0.643	1.032	1.079	1.047	0.935	0.917	0.966	1.285	1.213	1.174	0.757	0.856	0.666	1.611	0.00335318
P56395	24	K	Cytochrome b5 OS=Mus musculus OX=10090 GN=Cyb5a PE=1 SV=2	Cyb5a	1	0.00712042	78.324	4	DSK(1)STWVILHHK	-0.48558	1	0.775	0.91	1.102	1.129	1.028	1.057	0.995	0.938	0.95	1.015	1.004	1.072	0.779	0.97	1.16	1.112	1.024	0.986	0.932	0.531038
P56395	19	K	Cytochrome b5 OS=Mus musculus OX=10090 GN=Cyb5a PE=1 SV=2	Cyb5a	1	0.000751502	117.86	3	YYTLEEIQK(1)HK	-0.13469	1	0.961	1.017	0.845	1.062	1.105	1.01	0.995	0.938	0.95	1.015	1.004	1.072	0.966	1.084	0.889	1.046	1.101	0.942	0.951	0.526245
P56399	64	K	Ubiquitin carboxyl-terminal hydrolase 5 OS=Mus musculus OX=10090 GN=Usp5 PE=1 SV=1	Usp5	1	0.00469637	99.136	3	HFNK(1)TGQR	0.57421	1	0.808	0.852	0.737	1.163	1.066	1.374	1.058	1.084	1.03	0.947	0.97	0.915	0.764	0.786	0.716	1.228	1.099	1.502	0.592	0.00564728
P56479	231	K	Galanin receptor type 1 OS=Mus musculus OX=10090 GN=Galr1 PE=2 SV=1	Galr1	0.87391	0.000971149	91.441	3	K(0.256)LK(0.874)NMSK(0.874)K(0.997)SEASK	2.3236	1
P56479	235	K	Galanin receptor type 1 OS=Mus musculus OX=10090 GN=Galr1 PE=2 SV=1	Galr1	0.87391	0.000971149	91.441	3	K(0.256)LK(0.874)NMSK(0.874)K(0.997)SEASK	2.3236	1
P56479	236	K	Galanin receptor type 1 OS=Mus musculus OX=10090 GN=Galr1 PE=2 SV=1	Galr1	0.996657	0.000971149	91.441	3	K(0.256)LK(0.874)NMSK(0.874)K(0.997)SEASK	2.3236	1
P56480	264	K	ATP synthase subunit beta, mitochondrial OS=Mus musculus OX=10090 GN=Atp5f1b PE=1 SV=2	Atp5f1b	1	5.44047e-17	186.15	4	DATSK(1)VALVYGQMNEPPGAR	-0.78811	4	1.018	0.969	0.978	0.943	1.04	1.052	0.997	0.98	0.992	1.017	1.007	1.018	1.021	0.989	0.986	0.927	1.033	1.033	1.001	0.957077
P56480	259	K	ATP synthase subunit beta, mitochondrial OS=Mus musculus OX=10090 GN=Atp5f1b PE=1 SV=2	Atp5f1b	1	4.32967e-50	251.09	3	EGNDLYHEMIESGVINLK(1)DATSK	-0.75159	1	0.688	0.735	0.733	1.251	1.309	1.284	0.997	0.98	0.992	1.017	1.007	1.018	0.69	0.75	0.739	1.23	1.3	1.261	0.575	5.23405e-05
P56480	485	K	ATP synthase subunit beta, mitochondrial OS=Mus musculus OX=10090 GN=Atp5f1b PE=1 SV=2	Atp5f1b	1	0.000136503	126.07	3	LVPLK(1)ETIK	-1.963	1							0.997	0.98	0.992	1.017	1.007	1.018
P56480	198	K	ATP synthase subunit beta, mitochondrial OS=Mus musculus OX=10090 GN=Atp5f1b PE=1 SV=2	Atp5f1b	1	1.09782e-06	167.6	3	VVDLLAPYAK(1)GGK	-0.84125	4	0.814	0.854	0.856	1.087	1.248	1.141	0.997	0.98	0.992	1.017	1.007	1.018	0.816	0.871	0.863	1.069	1.239	1.121	0.744	0.00357793
P56695	764	K	Wolframin OS=Mus musculus OX=10090 GN=Wfs1 PE=1 SV=1	Wfs1	1	0.0026749	98.943	4	QLAK(1)HPCHIK	-1.5933	1	0.851	0.928	0.846	0.985	1.215	1.174	0.968	0.973	0.975	1.014	1.02	1.018	0.879	0.954	0.868	0.971	1.191	1.153	0.815	0.0447896
P56959	309	K	RNA-binding protein FUS OS=Mus musculus OX=10090 GN=Fus PE=1 SV=1	Fus	1	9.27392e-07	164.9	2	K(1)TGQPMINLYTDR	-1.6249	6	1.011	1.016	1.031	0.926	1.036	0.98	0.985	0.99	0.989	1.008	1.014	1.01	1.026	1.026	1.042	0.919	1.022	0.97	1.063	0.117469
P56959	305	K	RNA-binding protein FUS OS=Mus musculus OX=10090 GN=Fus PE=1 SV=1	Fus	1	0.00530782	101.66	2	QIGIIK(1)TNK	-1.1721	1	0.962	0.997	1.032	0.998	1.028	0.982	0.985	0.99	0.989	1.008	1.014	1.01	0.977	1.007	1.043	0.99	1.014	0.972	1.017	0.497325
P56960	102	K	Exosome component 10 OS=Mus musculus OX=10090 GN=Exosc10 PE=1 SV=2	Exosc10	1	0.0152591	85.813	2	SK(1)VTELEDK	-0.19974	1	0.943	1.04	0.969	0.953	1.05	1.045	0.988	0.998	1.008	0.992	0.983	1.022	0.954	1.042	0.961	0.961	1.068	1.023	0.969	0.492112
P57016	251	K	Ladinin-1 OS=Mus musculus OX=10090 GN=Lad1 PE=1 SV=1	Lad1	1	0.00663878	91.245	2	TLVSLK(1)TAAPER	-2.082	1	1.026	1.028	1.03	0.998	0.936	0.982	0.998	0.994	0.965	1.012	1.007	1.017	1.028	1.034	1.067	0.986	0.929	0.966	1.086	0.0168163
Q61990	31	K	Poly(rC)-binding protein 2 OS=Mus musculus OX=10090 GN=Pcbp2 PE=1 SV=1	Pcbp2	1	0.00675785	108.98	3	EVGSIIGK(1)K	-0.21278	2	1.135	1.128	1.151	0.855	0.865	0.866	1.016	1.032	1.041	0.96	0.935	0.994	1.117	1.093	1.106	0.891	0.925	0.871	1.234	0.000348804
Q61990	23	K	Poly(rC)-binding protein 2 OS=Mus musculus OX=10090 GN=Pcbp2 PE=1 SV=1	Pcbp2	1	4.25741e-06	137.46	3	LLMHGK(1)EVGSIIGK	-0.25304	1	0.987	1.14	0.973	0.961	0.965	0.974	1.016	1.032	1.041	0.96	0.935	0.994	0.971	1.105	0.935	1.001	1.032	0.98	0.999	0.956965
P57746	36	K	V-type proton ATPase subunit D OS=Mus musculus OX=10090 GN=Atp6v1d PE=1 SV=1	Atp6v1d	1	0.0191695	98.033	2	K(1)SDALTLR	-1.9605	1	0.822	1.041	1.124	0.868	1.198	0.946	1.019	0.971	0.977	1.002	1.008	1.001	0.807	1.072	1.15	0.866	1.188	0.945	1.01	0.959925
P57776	195	K	Elongation factor 1-delta OS=Mus musculus OX=10090 GN=Eef1d PE=1 SV=3	Eef1d	0.847271	0.000116333	72.218	5	K(0.15)PTLVAK(0.847)SSILLDVK(0.003)PWDDETDMAQLETCVR	-3.3712	1	0.993	1.065	0.959	1.012	1.139	0.831	1.068	1.046	1.079	0.945	0.975	0.917	0.93	1.018	0.889	1.071	1.168	0.906	0.902	0.305711
P57780	780	K	Alpha-actinin-4 OS=Mus musculus OX=10090 GN=Actn4 PE=1 SV=1	Actn4	1	7.31558e-36	227.08	3	ASFNHFDK(1)DHGGALGPEEFK	-2.3551	5	0.85	1.057	0.901	0.867	1.332	0.993	0.954	0.962	0.954	1.035	1.051	1.05	0.891	1.099	0.944	0.838	1.267	0.946	0.962	0.850516
P57780	67	K	Alpha-actinin-4 OS=Mus musculus OX=10090 GN=Actn4 PE=1 SV=1	Actn4	1	1.55247e-05	137.8	2	K(1)AGTQIENIDEDFR	-1.0421	1	0.854	1.034	0.765	1.039	1.279	1.028	0.954	0.962	0.954	1.035	1.051	1.05	0.895	1.075	0.802	1.004	1.217	0.979	0.866	0.253494
P57780	218	K	Alpha-actinin-4 OS=Mus musculus OX=10090 GN=Actn4 PE=1 SV=1	Actn4	1	2.49373e-06	136.26	3	K(1)DDPVTNLNNAFEVAEK	-0.22446	1	0.701	1.046	0.879	0.985	1.426	0.963	0.954	0.962	0.954	1.035	1.051	1.05	0.735	1.087	0.921	0.952	1.357	0.917	0.85	0.399962
P57780	456	K	Alpha-actinin-4 OS=Mus musculus OX=10090 GN=Actn4 PE=1 SV=1	Actn4	1	2.5074e-34	241.68	3	K(1)HEAFESDLAAHQDR	-0.97488	2	0.825	1.157	1.092	0.822	1.322	0.783	0.954	0.962	0.954	1.035	1.051	1.05	0.865	1.203	1.145	0.794	1.258	0.746	1.148	0.465535
P57780	55	K	Alpha-actinin-4 OS=Mus musculus OX=10090 GN=Actn4 PE=1 SV=1	Actn4	1	0.00174652	102.45	3	K(1)TFTAWCNSHLR	-1.47	3	0.896	1.15	1.133	0.906	1.029	0.887	0.954	0.962	0.954	1.035	1.051	1.05	0.939	1.195	1.188	0.875	0.979	0.845	1.231	0.0888759
P57780	536	K	Alpha-actinin-4 OS=Mus musculus OX=10090 GN=Actn4 PE=1 SV=1	Actn4	1	3.20168e-10	174.52	3	QLETIDQLHLEYAK(1)R	-1.884	1	0.964	0.948	1.008	0.982	1.056	1.042	0.954	0.962	0.954	1.035	1.051	1.05	1.01	0.985	1.057	0.949	1.005	0.992	1.036	0.261642
P57780	182	K	Alpha-actinin-4 OS=Mus musculus OX=10090 GN=Actn4 PE=1 SV=1	Actn4	1	1.72423e-16	195.27	3	TAPYK(1)NVNVQNFHISWK	-1.6534	10	0.934	0.952	0.949	1.001	1.024	1.14	0.954	0.962	0.954	1.035	1.051	1.05	0.979	0.99	0.995	0.967	0.974	1.086	0.979	0.631373
P57784	179	K	U2 small nuclear ribonucleoprotein A' OS=Mus musculus OX=10090 GN=Snrpa1 PE=1 SV=2	Snrpa1	1	0.000341161	115.78	3	SK(1)TFNPGAGLPTDK	-2.7704	3	0.905	0.988	1.075	0.981	0.999	1.052	1.016	1.029	0.98	0.974	0.988	1.007	0.891	0.96	1.097	1.007	1.011	1.045	0.962	0.536317
P58021	143	K	Transmembrane 9 superfamily member 2 OS=Mus musculus OX=10090 GN=Tm9sf2 PE=1 SV=1	Tm9sf2	1	9.60214e-11	140.9	4	K(1)SMLLNYQHHWIVDNMPVTWCYEVEDSQK	0.48086	1	0.876	1.102	1.088	0.946	1.159	0.828	1.026	1.068	1.03	0.952	0.984	0.926	0.854	1.032	1.056	0.994	1.178	0.894	0.96	0.727343
P58021	125	K	Transmembrane 9 superfamily member 2 OS=Mus musculus OX=10090 GN=Tm9sf2 PE=1 SV=1	Tm9sf2	1	0.0435961	60.691	3	LVCTK(1)TYNTEK	-3.9426	1							1.026	1.068	1.03	0.952	0.984	0.926
P58044	37	K	Isopentenyl-diphosphate Delta-isomerase 1 OS=Mus musculus OX=10090 GN=Idi1 PE=1 SV=1	Idi1	1	0.000305526	132.59	3	K(1)NCHLNENIDK	1.6945	2	0.753	0.912	0.862	1.182	1.225	1.068	0.954	0.939	0.944	1.082	1.067	1.028	0.789	0.971	0.913	1.092	1.148	1.039	0.815	0.0380315
P58044	169	K	Isopentenyl-diphosphate Delta-isomerase 1 OS=Mus musculus OX=10090 GN=Idi1 PE=1 SV=1	Idi1	1	1.34326e-15	177.02	3	NVTLNPDPNEIK(1)SYCYVSK	-0.9908	1	0.738	0.749	0.81	1.305	1.198	1.199	0.954	0.939	0.944	1.082	1.067	1.028	0.774	0.798	0.858	1.206	1.123	1.166	0.695	0.000589414
P58044	176	K	Isopentenyl-diphosphate Delta-isomerase 1 OS=Mus musculus OX=10090 GN=Idi1 PE=1 SV=1	Idi1	1	8.00948e-05	156.71	3	SYCYVSK(1)EEVR	-0.71835	2	0.679	0.808	0.749	1.242	1.339	1.184	0.954	0.939	0.944	1.082	1.067	1.028	0.712	0.86	0.793	1.148	1.255	1.152	0.665	0.00271464
P58064	103	K	28S ribosomal protein S6, mitochondrial OS=Mus musculus OX=10090 GN=Mrps6 PE=1 SV=3	Mrps6	1	5.72222e-07	134.06	4	HPLTQEVK(1)ECDGIVPVPLEEK	2.1451	2	0.819	0.92	0.997	1.127	1.094	1.043	0.942	0.965	0.974	1.057	1.058	1.057	0.869	0.953	1.024	1.066	1.034	0.987	0.922	0.188994
P58069	582	K	Ras GTPase-activating protein 2 OS=Mus musculus OX=10090 GN=Rasa2 PE=1 SV=2	Rasa2	1	0.0246697	79.116	3	YFTDVK(1)K	-0.74372	1	0.915	1.1	1.035	0.933	0.994	1.024	1.024	0.992	0.919	1.034	1.029	1	0.894	1.109	1.126	0.902	0.966	1.024	1.082	0.419179
P58242	140	K	Acid sphingomyelinase-like phosphodiesterase 3b OS=Mus musculus OX=10090 GN=Smpdl3b PE=1 SV=1	Smpdl3b	1	4.70206e-13	168.64	4	VYAALGNHDFHPK(1)NQFPAQSNR	2.5519	7	1.075	1.013	0.984	0.985	0.969	0.974	0.948	0.923	0.926	1.052	1.077	1.066	1.134	1.098	1.063	0.936	0.9	0.914	1.198	0.00117442
P58252	571	K	Elongation factor 2 OS=Mus musculus OX=10090 GN=Eef2 PE=1 SV=2	Eef2	1	0.000490865	109.15	3	DLEEDHACIPIK(1)K	-1.3241	3	0.96	1.139	0.986	0.885	1.133	0.897	1.029	1.066	1.035	0.962	0.952	0.946	0.933	1.068	0.953	0.92	1.19	0.948	0.966	0.762187
P58252	572	K	Elongation factor 2 OS=Mus musculus OX=10090 GN=Eef2 PE=1 SV=2	Eef2	1	0.00771577	80.896	2	K(1)SDPVVSYR	0.064569	1							1.029	1.066	1.035	0.962	0.952	0.946
P58252	275	K	Elongation factor 2 OS=Mus musculus OX=10090 GN=Eef2 PE=1 SV=2	Eef2	1	0.000724645	128.28	2	FSK(1)SANSPDGK	-1.9468	1	1.074	1.208	1.208	0.763	0.898	0.849	1.029	1.066	1.035	0.962	0.952	0.946	1.044	1.133	1.167	0.793	0.943	0.897	1.27	0.017199
P58252	32	K	Elongation factor 2 OS=Mus musculus OX=10090 GN=Eef2 PE=1 SV=2	Eef2	1	6.08e-12	154.11	4	NMSVIAHVDHGK(1)STLTDSLVCK	1.9932	3	0.94	1.014	1.089	0.976	0.936	1.045	1.029	1.066	1.035	0.962	0.952	0.946	0.914	0.951	1.052	1.015	0.983	1.105	0.94	0.316404
P58281	598	K	Dynamin-like 120 kDa protein, mitochondrial OS=Mus musculus OX=10090 GN=Opa1 PE=1 SV=1	Opa1	1	2.9587e-20	190.46	2	AK(1)NEILDEVISLSQVTPK	2.3621	3	0.911	0.938	0.939	1.034	1.123	1.055	0.968	0.953	0.964	1.022	1.042	1.029	0.941	0.984	0.974	1.012	1.078	1.025	0.931	0.0382885
P58281	579	K	Dynamin-like 120 kDa protein, mitochondrial OS=Mus musculus OX=10090 GN=Opa1 PE=1 SV=1	Opa1	1	1.63611e-11	199.82	2	FNLETEWK(1)NNYPR	2.997	2	0.897	0.994	1.016	1.02	1.092	0.982	0.968	0.953	0.964	1.022	1.042	1.029	0.927	1.043	1.054	0.998	1.048	0.954	1.008	0.893446
P58281	691	K	Dynamin-like 120 kDa protein, mitochondrial OS=Mus musculus OX=10090 GN=Opa1 PE=1 SV=1	Opa1	1	0.00286817	104.24	3	GK(1)EHDDIFDK	-0.41597	1	0.91	1.03	0.978	0.903	1.225	0.955	0.968	0.953	0.964	1.022	1.042	1.029	0.94	1.081	1.015	0.884	1.176	0.928	1.016	0.829668
P58281	834	K	Dynamin-like 120 kDa protein, mitochondrial OS=Mus musculus OX=10090 GN=Opa1 PE=1 SV=1	Opa1	1	6.99652e-31	235.4	3	GVEVDPSLIK(1)DTWHQVYR	-0.016779	1	0.885	0.993	0.898	1.055	1.085	1.084	0.968	0.953	0.964	1.022	1.042	1.029	0.914	1.042	0.932	1.032	1.041	1.053	0.924	0.121533
P58281	250	K	Dynamin-like 120 kDa protein, mitochondrial OS=Mus musculus OX=10090 GN=Opa1 PE=1 SV=1	Opa1	1	0.0268888	82.645	2	LVLQK(1)DDK	-1.4413	1	0.95	1.067	1.02	0.971	1.04	0.952	0.968	0.953	0.964	1.022	1.042	1.029	0.981	1.12	1.058	0.95	0.998	0.925	1.1	0.101648
P58281	792	K	Dynamin-like 120 kDa protein, mitochondrial OS=Mus musculus OX=10090 GN=Opa1 PE=1 SV=1	Opa1	1	0.00139493	83.386	3	TQEQCVHNETK(1)NELEK	3.8256	1	0.835	1.161	1.047	0.951	0.806	1.2	0.968	0.953	0.964	1.022	1.042	1.029	0.863	1.218	1.086	0.931	0.774	1.166	1.103	0.548015
P58462	488	K	Forkhead box protein P1 OS=Mus musculus OX=10090 GN=Foxp1 PE=1 SV=1	Foxp1	1	8.59948e-41	204.53	4	YNVPISSADIAQNQEFYK(1)NAEVRPPFTYASLIR	0.17534	1	0.965	1.243	1.108	0.774	1.092	0.819	1.027	1.043	0.986	1.042	0.981	0.973	0.94	1.192	1.124	0.743	1.113	0.842	1.207	0.228788
P58501	252	K	PAX3- and PAX7-binding protein 1 OS=Mus musculus OX=10090 GN=Paxbp1 PE=1 SV=3	Paxbp1	1	4.96758e-05	126.77	3	ELGDFTPHDSEPGK(1)GR	-0.94302	2	0.969	1.152	1.081	0.938	0.889	0.972	0.979	1.008	1.004	0.991	1.002	1.009	0.99	1.143	1.077	0.947	0.887	0.963	1.148	0.0484133
P58771	48	K	Tropomyosin alpha-1 chain OS=Mus musculus OX=10090 GN=Tpm1 PE=1 SV=1	Tpm1	1	1.25398e-08	186.46	3	QLEDELVSLQK(1)K	-1.0034	3	0.848	0.919	0.868	1.063	1.199	1.102	0.997	0.958	0.969	1.036	1.012	1.041	0.851	0.959	0.896	1.026	1.185	1.059	0.828	0.0277161
P58771	248	K	Tropomyosin alpha-1 chain OS=Mus musculus OX=10090 GN=Tpm1 PE=1 SV=1	Tpm1	1	0.00880671	105.78	2	SVTK(1)LEK	-0.97383	1	0.942	1.055	1.048	0.937	1.035	0.982	0.997	0.958	0.969	1.036	1.012	1.041	0.945	1.101	1.082	0.904	1.023	0.943	1.09	0.231635
P58871	946	K	182 kDa tankyrase-1-binding protein OS=Mus musculus OX=10090 GN=Tnks1bp1 PE=1 SV=2	Tnks1bp1	1	8.08268e-09	133.15	4	ATAQQNQEFGK(1)SAWFQDYSSGGGGSR	2.306	2	1.099	1.043	0.993	0.979	0.996	0.891	1.008	1.007	1.017	0.989	0.981	0.99	1.09	1.036	0.976	0.99	1.015	0.9	1.068	0.246436
P59110	586	K	Sentrin-specific protease 1 OS=Mus musculus OX=10090 GN=Senp1 PE=1 SV=1	Senp1	1	1.39499e-11	155.28	3	K(1)SQEIPQQMNGSDCGMFACK	2.1086	5	0.918	1.026	0.988	0.94	1.021	1.107	0.978	0.967	0.99	1.042	1.024	1.017	0.939	1.061	0.998	0.902	0.997	1.088	1.004	0.937912
P59110	136	K	Sentrin-specific protease 1 OS=Mus musculus OX=10090 GN=Senp1 PE=1 SV=1	Senp1	1	1.67604e-06	117.62	5	TSSGLSNTFVGK(1)SNHHCHMSAYEK	2.9815	1	0.955	0.966	1.044	0.91	1.007	1.118	0.978	0.967	0.99	1.042	1.024	1.017	0.976	0.999	1.055	0.873	0.983	1.099	1.025	0.701939
P59242	619	K	Cingulin OS=Mus musculus OX=10090 GN=Cgn PE=1 SV=1	Cgn	1	0.00173517	113.63	3	DTHQVEELK(1)K	-0.13264	1	0.877	1.033	1.005	0.973	1.105	1.007	0.96	0.978	0.968	1.035	1.03	1.034	0.914	1.056	1.038	0.94	1.073	0.974	1.007	0.918874
P59325	70	K	Eukaryotic translation initiation factor 5 OS=Mus musculus OX=10090 GN=Eif5 PE=1 SV=1	Eif5	1	1.07393e-05	125.96	3	YFGCELGAQTQFDVK(1)NDR	3.7903	1	0.942	1.088	1.054	0.999	0.887	1.03	0.992	1.012	1.016	0.998	0.998	0.99	0.95	1.075	1.037	1.001	0.889	1.04	1.045	0.494331
P59328	664	K	WD repeat and HMG-box DNA-binding protein 1 OS=Mus musculus OX=10090 GN=Wdhd1 PE=1 SV=2	Wdhd1	1	6.00064e-25	209.9	4	GK(1)SDHYWVVGIHENPQQLR	0.18352	4	1.118	1.107	0.988	0.896	0.944	0.946	1.115	1.086	1.048	0.902	0.852	0.932	1.003	1.019	0.943	0.993	1.108	1.015	0.952	0.297079
P59481	122	K	VIP36-like protein OS=Mus musculus OX=10090 GN=Lman2l PE=1 SV=1	Lman2l	1	0.000627923	102.29	3	K(1)NLHGDGLAIWYTK	3.7765	1	0.887	0.942	1.128	1.02	0.994	1.029	1.003	0.978	0.99	1.036	1.042	1.001	0.884	0.963	1.139	0.985	0.954	1.028	1.006	0.987937
P59708	7	K	Splicing factor 3B subunit 6 OS=Mus musculus OX=10090 GN=Sf3b6 PE=1 SV=1	Sf3b6	1	0.0232329	55.441	2	AMQAAK(1)R	-0.50972	1	0.914	1.214	1.164	0.842	1.001	0.865	1.002	0.988	0.998	1.003	1.008	1.003	0.912	1.229	1.166	0.839	0.993	0.862	1.228	0.132152
P59708	71	K	Splicing factor 3B subunit 6 OS=Mus musculus OX=10090 GN=Sf3b6 PE=1 SV=1	Sf3b6	1	2.53227e-36	213.47	4	GTAYVVYEDIFDAK(1)NACDHLSGFNVCNR	1.9225	2	1.032	1.109	0.967	0.86	0.998	1.035	1.002	0.988	0.998	1.003	1.008	1.003	1.03	1.122	0.969	0.857	0.99	1.032	1.084	0.309685
P59759	576	K	Myocardin-related transcription factor B OS=Mus musculus OX=10090 GN=Mrtfb PE=1 SV=1	Mrtfb	0.992658	0.0246688	62.165	3	LEQEQK(0.993)LVEVLK(0.007)MQLEVEK	-2.9656	1	1.067	1.011	0.889	0.994	0.921	1.118
P59997	79	K	Lysine-specific demethylase 2A OS=Mus musculus OX=10090 GN=Kdm2a PE=1 SV=2	Kdm2a	1	1.77703e-07	151.31	3	GGLRDPLIFK(1)NSDGLGIK	4.4562	3	0.938	0.988	0.986	1.044	1.033	1.011	1.006	0.998	1.019	0.987	0.997	1.017	0.932	0.99	0.968	1.058	1.036	0.994	0.936	0.0596971
P59997	409	K	Lysine-specific demethylase 2A OS=Mus musculus OX=10090 GN=Kdm2a PE=1 SV=2	Kdm2a	1	5.74898e-69	277.85	3	SVLTSPVANGVNLDYDGLGK(1)ACR	-1.9957	4	0.938	1.016	0.916	1.011	1.064	1.054	1.006	0.998	1.019	0.987	0.997	1.017	0.932	1.018	0.899	1.024	1.067	1.036	0.911	0.0723854
P59999	128	K	Actin-related protein 2/3 complex subunit 4 OS=Mus musculus OX=10090 GN=Arpc4 PE=1 SV=3	Arpc4	1	6.53953e-07	121.5	5	KPVEGYDISFLITNFHTEQMYK(1)HK	2.053	1	0.908	1.177	1.105	1.001	1.063	0.745	0.995	1.005	0.991	1.005	1.01	1.004	0.913	1.171	1.115	0.996	1.052	0.742	1.147	0.342667
P60122	152	K	RuvB-like 1 OS=Mus musculus OX=10090 GN=Ruvbl1 PE=1 SV=1	Ruvbl1	1	3.31541e-33	189.23	4	EVYEGEVTELTPCETENPMGGYGK(1)TISHVIIGLK	-1.764	2	0.815	1.309	1.146	0.958	0.737	1.034	0.978	0.994	1.011	1.008	0.992	0.991	0.833	1.317	1.134	0.95	0.743	1.043	1.2	0.358149
P60122	2	K	RuvB-like 1 OS=Mus musculus OX=10090 GN=Ruvbl1 PE=1 SV=1	Ruvbl1	1	0.0111826	101.64	2	MK(1)IEEVK	-1.5151	2	0.96	1.02	1.027	0.974	1.019	1	0.978	0.994	1.011	1.008	0.992	0.991	0.982	1.026	1.016	0.966	1.027	1.009	1.007	0.757286
P60670	350	K	Nuclear protein localization protein 4 homolog OS=Mus musculus OX=10090 GN=Nploc4 PE=1 SV=3	Nploc4	1	3.12778e-82	296.22	3	DTYFLSSEECITAGDFQNK(1)HPNICR	1.5376	2	0.983	1.247	1.016	0.815	0.963	0.977	1.064	1.051	1.084	0.928	0.92	0.926	0.924	1.186	0.937	0.878	1.047	1.055	1.022	0.859373
P60710	50	K	Actin, cytoplasmic 1 OS=Mus musculus OX=10090 GN=Actb PE=1 SV=1	Actb	1	9.35264e-44	247.52	3	HQGVMVGMGQK(1)DSYVGDEAQSK	-0.81471	26	1.116	1.235	1.216	0.828	0.8	0.805	0.98	0.967	0.979	1.01	0.996	1.049	1.139	1.277	1.242	0.82	0.803	0.767	1.531	0.000431592
P60710	328	K	Actin, cytoplasmic 1 OS=Mus musculus OX=10090 GN=Actb PE=1 SV=1	Actb	1	0.00343029	108.98	3	IK(1)IIAPPER	-1.3592	2	0.977	1.055	1.027	1.006	0.968	0.967	0.98	0.967	0.979	1.01	0.996	1.049	0.997	1.091	1.049	0.996	0.972	0.922	1.085	0.077374
P60710	291	K	Actin, cytoplasmic 1 OS=Mus musculus OX=10090 GN=Actb PE=1 SV=1	Actb	1	1.67087e-09	148.2	3	K(1)DLYANTVLSGGTTMYPGIADR	-0.84511	3	1.023	0.93	1.027	1.029	1.039	0.953	0.98	0.967	0.979	1.01	0.996	1.049	1.044	0.962	1.049	1.019	1.043	0.908	1.029	0.598697
P60710	113	K	Actin, cytoplasmic 1 OS=Mus musculus OX=10090 GN=Actb PE=1 SV=1	Actb	1	2.62659e-30	210.43	4	VAPEEHPVLLTEAPLNPK(1)ANR	-1.1221	2	0.964	1.048	0.968	1.025	0.967	1.028	0.98	0.967	0.979	1.01	0.996	1.049	0.984	1.084	0.989	1.015	0.971	0.98	1.031	0.438731
[truncated: 3,832 more rows]

## Sheet: Quantifiable acetylated protein
Modification sites information																		Protein quantitation						Normalized modification sites quantitation
[truncated: 2,013 more rows]

## Sheet: Quantifiable sites
Modification sites information																		Protein quantitation						Normalized modification sites quantitation
[truncated: 4,312 more rows]

[truncated: 10 more sheets: Differentially expressed protei, Differentially expressed sites, Peptide quant, Subcellular localization, GO enrichment, KEGG enrichment, Domain enrichment, HubbaTable, secondary structure , Proteins associated withHistone]
